# Supplementary material for: Post-Transcriptional Dysregulation of microRNA and Alternative Polyadenylation in Colorectal Cancer
Source: Front Genet. 2020 Feb 21;11:64. doi: 10.3389/fgene.2020.00064 (PMC7047281; doi:10.3389/fgene.2020.00064)
Supplement: Supplementary file 2 [file Table_3.xlsx]

## Sheet: miRNA
Table S3 Identified known miRNA
miRNA_id	C1（counts）	C2（counts）	N1（counts）	N2（counts）	C1（RPM）	C2（RPM）	N1（RPM）	N2（RPM）
hsa-let-7a-2-3p	0	2	3	1	0	0.117334	0.212635	0.0505159
hsa-let-7a-3p	75	339	94	237	25.3297	19.8881	6.66255	11.9723
hsa-let-7a-5p	52056	374849	118057	454109	17580.9	21991.2	8367.67	22939.7
hsa-let-7b-3p	87	312	131	316	29.3825	18.3041	9.28505	15.963
hsa-let-7b-5p	7028	28378	16795	45641	2373.56	1664.85	1190.4	2305.6
hsa-let-7c-3p	1	1	6	9	0.33773	0.0586668	0.425269	0.454643
hsa-let-7c-5p	1548	3333	7082	7659	522.806	195.537	501.96	386.901
hsa-let-7d-3p	323	1779	712	1693	109.087	104.368	50.4653	85.5235
hsa-let-7d-5p	927	7507	3238	12179	313.076	440.412	229.504	615.233
hsa-let-7e-3p	24	39	87	86	8.10551	2.28801	6.16641	4.34437
hsa-let-7e-5p	2401	10481	9070	15006	810.889	614.887	642.866	758.042
hsa-let-7f-1-3p	16	64	25	53	5.40368	3.75468	1.77196	2.67734
hsa-let-7f-2-3p	11	71	16	46	3.71503	4.16535	1.13405	2.32373
hsa-let-7f-5p	31719	163023	92464	335920	10712.5	9564.04	6553.68	16969.3
hsa-let-7g-3p	11	91	21	68	3.71503	5.33868	1.48844	3.43508
hsa-let-7g-5p	8164	52867	22609	114780	2757.23	3101.54	1602.49	5798.22
hsa-let-7i-3p	378	1154	253	636	127.662	67.7015	17.9322	32.1281
hsa-let-7i-5p	37498	55185	24451	57926	12664.2	3237.53	1733.04	2926.19
hsa-miR-100-3p	33	79	92	125	11.1451	4.63468	6.5208	6.31449
hsa-miR-100-5p	5156	8990	17513	6500	1741.33	527.415	1241.29	328.354
hsa-miR-101-3p	3902	12306	9651	26763	1317.82	721.954	684.046	1351.96
hsa-miR-101-5p	7	22	50	40	2.36411	1.29067	3.54391	2.02064
hsa-miR-103a-2-5p	2	12	4	11	0.67546	0.704002	0.283513	0.555675
hsa-miR-106a-5p	26	22	75	59	8.78097	1.29067	5.31587	2.98044
hsa-miR-106b-3p	440	1528	390	1776	148.601	89.6429	27.6425	89.7163
hsa-miR-106b-5p	518	1912	436	1563	174.944	112.171	30.9029	78.9564
hsa-miR-107	173	2383	377	3248	58.4273	139.803	26.7211	164.076
hsa-miR-10a-3p	134	654	491	607	45.2558	38.3681	34.8012	30.6632
hsa-miR-10a-5p	234320	1993689	943512	1213343	79136.8	116963	66874.5	61293.1
hsa-miR-10b-3p	29	112	24	69	9.79416	6.57069	1.70108	3.4856
hsa-miR-10b-5p	219874	1625616	330829	1208865	74258	95369.7	23448.6	61066.9
hsa-miR-1179	0	3	3	3	0	0.176001	0.212635	0.151548
hsa-miR-1180-3p	12	95	57	227	4.05276	5.57335	4.04006	11.4671
hsa-miR-1185-1-3p	16	32	3	36	5.40368	1.87734	0.212635	1.81857
hsa-miR-1185-2-3p	1	4	0	2	0.33773	0.234667	0	0.101032
hsa-miR-1185-5p	4	82	7	39	1.35092	4.81068	0.496148	1.97012
hsa-miR-1197	5	18	4	6	1.68865	1.056	0.283513	0.303096
hsa-miR-122-5p	0	9	1	20	0	0.528002	0.0708782	1.01032
hsa-miR-1226-3p	2	8	6	6	0.67546	0.469335	0.425269	0.303096
hsa-miR-1226-5p	0	1	0	2	0	0.0586668	0	0.101032
hsa-miR-1229-3p	0	3	3	3	0	0.176001	0.212635	0.151548
hsa-miR-1234-3p	0	1	0	1	0	0.0586668	0	0.0505159
hsa-miR-1237-3p	0	2	0	1	0	0.117334	0	0.0505159
hsa-miR-1243	1	0	3	5	0.33773	0	0.212635	0.25258
hsa-miR-124-3p	3	18	32	28	1.01319	1.056	2.2681	1.41445
hsa-miR-1244	0	8	2	8	0	0.469335	0.141756	0.404127
hsa-miR-1245b-3p	0	1	1	1	0	0.0586668	0.0708782	0.0505159
hsa-miR-1246	4432	2515	10957	6065	1496.82	147.547	776.613	306.379
hsa-miR-1247-3p	10	145	7	150	3.3773	8.50669	0.496148	7.57739
hsa-miR-1247-5p	8	226	15	154	2.70184	13.2587	1.06317	7.77945
hsa-miR-1248	3	24	17	70	1.01319	1.408	1.20493	3.53611
hsa-miR-1249-3p	1	34	37	52	0.33773	1.99467	2.62249	2.62683
hsa-miR-1252-5p	1	0	0	5	0.33773	0	0	0.25258
hsa-miR-1254	2	4	4	8	0.67546	0.234667	0.283513	0.404127
hsa-miR-1255b-5p	2	1	0	6	0.67546	0.0586668	0	0.303096
hsa-miR-1256	0	1	2	2	0	0.0586668	0.141756	0.101032
hsa-miR-125a-3p	14	51	38	67	4.72822	2.99201	2.69337	3.38457
hsa-miR-125a-5p	5360	18159	45150	25856	1810.23	1065.33	3200.15	1306.14
hsa-miR-125b-1-3p	125	185	372	163	42.2162	10.8534	26.3667	8.2341
hsa-miR-125b-2-3p	42	57	163	154	14.1847	3.34401	11.5532	7.77945
hsa-miR-125b-5p	1780	4371	11183	4988	601.159	256.433	792.631	251.973
hsa-miR-1260a	0	27	17	34	0	1.584	1.20493	1.71754
hsa-miR-1260b	82	454	539	459	27.6938	26.6347	38.2034	23.1868
hsa-miR-1262	2	3	1	18	0.67546	0.176001	0.0708782	0.909287
hsa-miR-126-3p	25464	34590	8868	16451	8599.95	2029.29	628.548	831.038
hsa-miR-1265	0	1	0	14	0	0.0586668	0	0.707223
hsa-miR-126-5p	58800	141680	45504	84770	19858.5	8311.92	3225.24	4282.24
hsa-miR-1266-5p	0	23	2	41	0	1.34934	0.141756	2.07115
hsa-miR-1269a	8	7	1	1	2.70184	0.410668	0.0708782	0.0505159
hsa-miR-1270	0	3	1	8	0	0.176001	0.0708782	0.404127
hsa-miR-1271-5p	25	14	100	13	8.44324	0.821336	7.08782	0.656707
hsa-miR-1273d	1	1	2	2	0.33773	0.0586668	0.141756	0.101032
hsa-miR-1273f	0	0	1	1	0	0	0.0708782	0.0505159
hsa-miR-1273g-3p	63	872	233	1019	21.277	51.1575	16.5146	51.4757
hsa-miR-1273h-3p	2	7	11	19	0.67546	0.410668	0.779661	0.959803
hsa-miR-1273h-5p	1	4	2	10	0.33773	0.234667	0.141756	0.505159
hsa-miR-127-3p	1038	2048	627	1004	350.564	120.15	44.4407	50.718
hsa-miR-1275	12	256	42	562	4.05276	15.0187	2.97689	28.39
hsa-miR-127-5p	36	101	24	87	12.1583	5.92535	1.70108	4.39489
hsa-miR-1276	0	3	0	1	0	0.176001	0	0.0505159
hsa-miR-1277-3p	2	6	4	13	0.67546	0.352001	0.283513	0.656707
hsa-miR-1277-5p	15	43	25	31	5.06595	2.52267	1.77196	1.56599
hsa-miR-1278	1	5	2	7	0.33773	0.293334	0.141756	0.353611
hsa-miR-128-1-5p	9	43	7	75	3.03957	2.52267	0.496148	3.78869
hsa-miR-128-3p	173	900	408	1378	58.4273	52.8002	28.9183	69.6109
hsa-miR-1285-3p	49	249	81	466	16.5488	14.608	5.74114	23.5404
hsa-miR-1286	2	14	2	15	0.67546	0.821336	0.141756	0.757739
hsa-miR-1287-5p	22	31	62	70	7.43006	1.81867	4.39445	3.53611
hsa-miR-1291	2	4	2	3	0.67546	0.234667	0.141756	0.151548
hsa-miR-129-1-3p	0	1	2	5	0	0.0586668	0.141756	0.25258
hsa-miR-129-2-3p	0	18	23	30	0	1.056	1.6302	1.51548
hsa-miR-1292-5p	1	3	3	2	0.33773	0.176001	0.212635	0.101032
hsa-miR-1294	3	3	4	15	1.01319	0.176001	0.283513	0.757739
hsa-miR-1295a	1	5	0	1	0.33773	0.293334	0	0.0505159
hsa-miR-129-5p	3	51	81	96	1.01319	2.99201	5.74114	4.84953
hsa-miR-1296-5p	62	268	317	385	20.9392	15.7227	22.4684	19.4486
hsa-miR-1299	46	28	150	90	15.5356	1.64267	10.6317	4.54643
hsa-miR-1301-3p	17	84	25	99	5.74141	4.92801	1.77196	5.00108
hsa-miR-1303	6	50	3	42	2.02638	2.93334	0.212635	2.12167
hsa-miR-1304-3p	0	4	1	2	0	0.234667	0.0708782	0.101032
hsa-miR-1306-5p	4	22	26	27	1.35092	1.29067	1.84283	1.36393
hsa-miR-1307-3p	97	572	123	1133	32.7598	33.5574	8.71802	57.2345
hsa-miR-1307-5p	1480	9349	3216	13613	499.84	548.476	227.944	687.673
hsa-miR-130a-3p	1617	3772	4057	5681	546.109	221.291	287.553	286.981
hsa-miR-130b-3p	333	920	124	1055	112.464	53.9735	8.7889	53.2943
hsa-miR-130b-5p	4	32	5	47	1.35092	1.87734	0.354391	2.37425
hsa-miR-1322	0	3	0	3	0	0.176001	0	0.151548
hsa-miR-132-3p	469	1879	1507	1798	158.395	110.235	106.813	90.8276
hsa-miR-132-5p	11	69	29	94	3.71503	4.04801	2.05547	4.7485
hsa-miR-133a-3p	73	253	3680	1488	24.6543	14.8427	260.832	75.1677
hsa-miR-133a-5p	1	8	79	43	0.33773	0.469335	5.59938	2.17218
hsa-miR-133b	0	1	11	3	0	0.0586668	0.779661	0.151548
hsa-miR-1343-3p	0	5	1	4	0	0.293334	0.0708782	0.202064
hsa-miR-134-3p	11	6	3	5	3.71503	0.352001	0.212635	0.25258
hsa-miR-134-5p	102	221	50	159	34.4484	12.9654	3.54391	8.03203
hsa-miR-135a-5p	3	23	36	122	1.01319	1.34934	2.55162	6.16294
hsa-miR-135b-3p	1	5	0	2	0.33773	0.293334	0	0.101032
hsa-miR-135b-5p	38	199	10	145	12.8337	11.6747	0.708782	7.32481
hsa-miR-136-3p	1061	3130	798	3784	358.331	183.627	56.5608	191.152
hsa-miR-136-5p	318	1089	268	1247	107.398	63.8882	18.9954	62.9934
hsa-miR-137	5	10	46	19	1.68865	0.586668	3.2604	0.959803
hsa-miR-138-1-3p	0	2	5	5	0	0.117334	0.354391	0.25258
hsa-miR-138-2-3p	0	0	2	2	0	0	0.141756	0.101032
hsa-miR-138-5p	42	165	113	275	14.1847	9.68003	8.00924	13.8919
hsa-miR-139-3p	1	7	4	15	0.33773	0.410668	0.283513	0.757739
hsa-miR-139-5p	55	195	694	719	18.5751	11.44	49.1895	36.321
hsa-miR-1-3p	11	168	1326	827	3.71503	9.85603	93.9845	41.7767
hsa-miR-140-3p	114	382	254	749	38.5012	22.4107	18.0031	37.8364
hsa-miR-140-5p	128	331	129	367	43.2294	19.4187	9.14329	18.5393
hsa-miR-141-3p	5281	173303	9085	93032	1783.55	10167.1	643.929	4699.6
hsa-miR-141-5p	79	3378	179	3133	26.6807	198.177	12.6872	158.266
hsa-miR-142-3p	921	3043	398	3158	311.049	178.523	28.2095	159.529
hsa-miR-142-5p	19003	55536	7081	39936	6417.88	3258.12	501.889	2017.4
hsa-miR-143-3p	525533	3190454	9637696	5015958	177488	187174	683103	253386
hsa-miR-143-5p	16	91	526	166	5.40368	5.33868	37.282	8.38564
hsa-miR-144-3p	6090	913	2952	1381	2056.77	53.5628	209.233	69.7625
hsa-miR-144-5p	1865	186	724	483	629.866	10.912	51.3158	24.3992
hsa-miR-145-3p	653	1356	10640	2308	220.538	79.5522	754.144	116.591
hsa-miR-145-5p	5470	13846	143574	45864	1847.38	812.301	10176.3	2316.86
hsa-miR-1468-5p	2	5	9	31	0.67546	0.293334	0.637904	1.56599
hsa-miR-146a-5p	4495	15848	807	16057	1518.1	929.752	57.1987	811.134
hsa-miR-146b-3p	48	172	40	296	16.211	10.0907	2.83513	14.9527
hsa-miR-146b-5p	1776	12082	889	4267	599.808	708.813	63.0107	215.551
hsa-miR-147b	55	845	70	1959	18.5751	49.5735	4.96148	98.9607
hsa-miR-148a-3p	60868	304724	26078	390056	20556.9	17877.2	1848.36	19704
hsa-miR-148a-5p	1092	6587	488	9966	368.801	386.438	34.5886	503.442
hsa-miR-148b-3p	1286	9627	2278	3203	434.321	564.786	161.461	161.803
hsa-miR-148b-5p	3	16	1	12	1.01319	0.938669	0.0708782	0.606191
hsa-miR-149-5p	48	224	342	468	16.211	13.1414	24.2404	23.6415
hsa-miR-150-3p	5	29	4	22	1.68865	1.70134	0.283513	1.11135
hsa-miR-150-5p	601	2704	367	4179	202.976	158.635	26.0123	211.106
hsa-miR-151a-3p	1697	10364	3005	9866	573.127	608.023	212.989	498.39
hsa-miR-151a-5p	2260	13407	7505	16888	763.269	786.546	531.941	853.113
hsa-miR-152-3p	187	729	445	418	63.1555	42.7681	31.5408	21.1157
hsa-miR-152-5p	25	66	76	67	8.44324	3.87201	5.38675	3.38457
hsa-miR-153-3p	60	254	144	311	20.2638	14.9014	10.2065	15.7105
hsa-miR-1537-3p	2	6	0	1	0.67546	0.352001	0	0.0505159
hsa-miR-1538	0	1	0	1	0	0.0586668	0	0.0505159
hsa-miR-154-3p	1	9	4	4	0.33773	0.528002	0.283513	0.202064
hsa-miR-154-5p	31	91	35	87	10.4696	5.33868	2.48074	4.39489
hsa-miR-155-3p	1	1	2	1	0.33773	0.0586668	0.141756	0.0505159
hsa-miR-155-5p	1635	5775	643	8328	552.188	338.801	45.5747	420.697
hsa-miR-15a-3p	2	7	1	3	0.67546	0.410668	0.0708782	0.151548
hsa-miR-15a-5p	3057	4983	2174	8060	1032.44	292.337	154.089	407.158
hsa-miR-15b-3p	104	450	86	316	35.1239	26.4001	6.09553	15.963
hsa-miR-15b-5p	707	2734	819	2878	238.775	160.395	58.0493	145.385
hsa-miR-1-5p	0	0	8	2	0	0	0.567026	0.101032
hsa-miR-16-1-3p	2	10	1	4	0.67546	0.586668	0.0708782	0.202064
hsa-miR-16-2-3p	18	47	10	71	6.07914	2.75734	0.708782	3.58663
hsa-miR-16-5p	40496	77104	30383	117343	13676.7	4523.45	2153.49	5927.69
hsa-miR-17-3p	71	322	71	590	23.9788	18.8907	5.03235	29.8044
hsa-miR-17-5p	770	6888	684	3257	260.052	404.097	48.4807	164.53
hsa-miR-181a-2-3p	439	1712	630	2557	148.263	100.438	44.6533	129.169
hsa-miR-181a-3p	743	1302	209	1669	250.933	76.3842	14.8136	84.3111
hsa-miR-181a-5p	103877	233721	63840	398155	35082.4	13711.7	4524.87	20113.2
hsa-miR-181b-2-3p	3	4	1	5	1.01319	0.234667	0.0708782	0.25258
hsa-miR-181b-3p	9	9	1	9	3.03957	0.528002	0.0708782	0.454643
hsa-miR-181b-5p	2274	5100	1643	10313	767.998	299.201	116.453	520.971
hsa-miR-181c-3p	23	171	48	139	7.76779	10.032	3.40216	7.02171
hsa-miR-181c-5p	2154	11367	7309	10887	727.47	666.866	518.049	549.967
hsa-miR-181d-5p	157	1283	599	669	53.0236	75.2696	42.4561	33.7952
hsa-miR-182-5p	8151	67018	2389	49779	2752.84	3931.73	169.328	2514.63
hsa-miR-183-3p	1	20	2	12	0.33773	1.17334	0.141756	0.606191
hsa-miR-183-5p	729	8184	183	1386	246.205	480.129	12.9707	70.0151
hsa-miR-184	0	2	8	16	0	0.117334	0.567026	0.808255
hsa-miR-185-3p	5	13	5	22	1.68865	0.762669	0.354391	1.11135
hsa-miR-185-5p	58	228	76	250	19.5883	13.376	5.38675	12.629
hsa-miR-186-3p	2	0	0	4	0.67546	0	0	0.202064
hsa-miR-186-5p	11408	39984	16609	44646	3852.82	2345.73	1177.22	2255.33
hsa-miR-187-3p	2	0	4	1	0.67546	0	0.283513	0.0505159
hsa-miR-188-3p	4	49	7	17	1.35092	2.87468	0.496148	0.858771
hsa-miR-188-5p	0	37	3	9	0	2.17067	0.212635	0.454643
hsa-miR-18a-3p	11	48	8	36	3.71503	2.81601	0.567026	1.81857
hsa-miR-18a-5p	299	2537	443	677	100.981	148.838	31.3991	34.1993
hsa-miR-18b-5p	9	4	40	17	3.03957	0.234667	2.83513	0.858771
hsa-miR-1908-3p	0	1	0	3	0	0.0586668	0	0.151548
hsa-miR-190a-3p	6	14	2	27	2.02638	0.821336	0.141756	1.36393
hsa-miR-190a-5p	41	684	103	1119	13.8469	40.1281	7.30046	56.5273
hsa-miR-190b	0	2	0	3	0	0.117334	0	0.151548
hsa-miR-1910-5p	0	1	0	1	0	0.0586668	0	0.0505159
hsa-miR-191-3p	6	14	8	52	2.02638	0.821336	0.567026	2.62683
hsa-miR-1914-5p	0	0	1	1	0	0	0.0708782	0.0505159
hsa-miR-191-5p	30926	343788	52395	313984	10444.6	20169	3713.66	15861.2
hsa-miR-192-3p	4	701	33	628	1.35092	41.1255	2.33898	31.724
hsa-miR-192-5p	38611	3267231	121688	4713125	13040.1	191678	8625.03	238088
hsa-miR-193a-3p	314	293	1077	699	106.047	17.1894	76.3359	35.3106
hsa-miR-193a-5p	46	339	325	822	15.5356	19.8881	23.0354	41.5241
hsa-miR-193b-3p	552	1352	1122	1243	186.427	79.3176	79.5254	62.7913
hsa-miR-193b-5p	3	15	4	11	1.01319	0.880003	0.283513	0.555675
hsa-miR-194-3p	17	444	14	1091	5.74141	26.0481	0.992295	55.1129
hsa-miR-194-5p	870	46547	3096	98312	293.825	2730.77	219.439	4966.32
hsa-miR-195-3p	27	154	181	358	9.1187	9.03469	12.829	18.0847
hsa-miR-195-5p	1430	5683	5634	5348	482.954	333.404	399.328	270.159
hsa-miR-196a-5p	96	1285	111	2534	32.4221	75.3869	7.86748	128.007
hsa-miR-196b-3p	4	85	25	24	1.35092	4.98668	1.77196	1.21238
hsa-miR-196b-5p	268	4771	1063	1861	90.5116	279.899	75.3436	94.0101
hsa-miR-1972	0	11	1	10	0	0.645335	0.0708782	0.505159
hsa-miR-1973	0	14	7	21	0	0.821336	0.496148	1.06083
hsa-miR-197-3p	372	1342	820	2542	125.635	78.7309	58.1202	128.411
hsa-miR-199a-5p	3679	7961	4473	5423	1242.51	467.047	317.038	273.948
hsa-miR-199b-5p	3521	4670	1696	4466	1189.15	273.974	120.209	225.604
hsa-miR-19a-3p	614	2640	439	2346	207.366	154.88	31.1155	118.51
hsa-miR-19a-5p	3	16	1	14	1.01319	0.938669	0.0708782	0.707223
hsa-miR-19b-1-5p	2	24	2	9	0.67546	1.408	0.141756	0.454643
hsa-miR-19b-3p	2815	12249	2924	11658	950.709	718.61	207.248	588.915
hsa-miR-200a-3p	309	9010	732	16550	104.359	528.588	51.8829	836.039
hsa-miR-200a-5p	104	2690	116	4969	35.1239	157.814	8.22187	251.014
hsa-miR-200b-3p	137	7638	353	8170	46.269	448.097	25.02	412.715
hsa-miR-200b-5p	13	510	26	751	4.39049	29.9201	1.84283	37.9375
hsa-miR-200c-3p	591	39936	1109	32357	199.598	2342.92	78.604	1634.54
hsa-miR-200c-5p	3	44	3	28	1.01319	2.58134	0.212635	1.41445
hsa-miR-202-5p	0	15	0	7	0	0.880003	0	0.353611
hsa-miR-203a-3p	131	8591	371	12603	44.2426	504.007	26.2958	636.652
hsa-miR-203a-5p	0	29	0	24	0	1.70134	0	1.21238
hsa-miR-203b-3p	2	123	9	217	0.67546	7.21602	0.637904	10.962
hsa-miR-204-3p	0	1	0	1	0	0.0586668	0	0.0505159
hsa-miR-204-5p	31	213	331	578	10.4696	12.496	23.4607	29.1982
hsa-miR-208b-3p	11	0	1	3	3.71503	0	0.0708782	0.151548
hsa-miR-20a-3p	1	11	3	14	0.33773	0.645335	0.212635	0.707223
hsa-miR-20a-5p	599	11052	1042	5820	202.3	648.386	73.8551	294.003
hsa-miR-20b-3p	0	0	1	1	0	0	0.0708782	0.0505159
hsa-miR-20b-5p	58	44	226	166	19.5883	2.58134	16.0185	8.38564
hsa-miR-210-3p	290	2610	204	3401	97.9416	153.12	14.4592	171.805
hsa-miR-210-5p	1	20	2	54	0.33773	1.17334	0.141756	2.72786
hsa-miR-2110	2	13	7	11	0.67546	0.762669	0.496148	0.555675
hsa-miR-2115-3p	1	2	1	1	0.33773	0.117334	0.0708782	0.0505159
hsa-miR-211-5p	0	11	0	82	0	0.645335	0	4.14231
hsa-miR-2116-3p	0	1	0	2	0	0.0586668	0	0.101032
hsa-miR-2116-5p	2	2	1	1	0.67546	0.117334	0.0708782	0.0505159
hsa-miR-212-3p	66	288	156	175	22.2902	16.896	11.057	8.84029
hsa-miR-212-5p	10	66	30	57	3.3773	3.87201	2.12635	2.87941
hsa-miR-21-3p	17639	80747	15487	42166	5957.22	4737.17	1097.69	2130.05
hsa-miR-214-3p	361	704	623	469	121.92	41.3015	44.1571	23.692
hsa-miR-214-5p	139	174	151	162	46.9444	10.208	10.7026	8.18358
hsa-miR-215-3p	0	153	3	459	0	8.97603	0.212635	23.1868
hsa-miR-215-5p	473	61098	2033	94531	159.746	3584.43	144.095	4775.32
hsa-miR-21-5p	293065	746075	142825	585967	98976.8	43769.9	10123.2	29600.7
hsa-miR-216a-3p	1	2	0	2	0.33773	0.117334	0	0.101032
hsa-miR-216a-5p	2	25	1	21	0.67546	1.46667	0.0708782	1.06083
hsa-miR-216b-5p	0	2	2	19	0	0.117334	0.141756	0.959803
hsa-miR-217	0	6	0	7	0	0.352001	0	0.353611
hsa-miR-218-5p	152	547	477	849	51.3349	32.0908	33.8089	42.888
hsa-miR-219a-1-3p	1	2	1	5	0.33773	0.117334	0.0708782	0.25258
hsa-miR-219b-3p	1	8	2	5	0.33773	0.469335	0.141756	0.25258
hsa-miR-221-3p	2730	15994	3595	20240	922.002	938.317	254.807	1022.44
hsa-miR-221-5p	10	43	14	28	3.3773	2.52267	0.992295	1.41445
hsa-miR-222-3p	189	1548	218	1745	63.8309	90.8163	15.4515	88.1503
hsa-miR-222-5p	0	6	2	9	0	0.352001	0.141756	0.454643
hsa-miR-223-3p	2744	5153	1164	2231	926.731	302.31	82.5023	112.701
hsa-miR-223-5p	12	14	6	10	4.05276	0.821336	0.425269	0.505159
hsa-miR-22-3p	186520	369398	274143	463596	62993.4	21671.4	19430.8	23419
hsa-miR-224-3p	10	47	2	35	3.3773	2.75734	0.141756	1.76806
hsa-miR-224-5p	13	133	2	32	4.39049	7.80269	0.141756	1.61651
hsa-miR-22-5p	201	464	274	445	67.8837	27.2214	19.4206	22.4796
hsa-miR-2277-3p	0	1	0	4	0	0.0586668	0	0.202064
hsa-miR-2277-5p	5	19	9	19	1.68865	1.11467	0.637904	0.959803
hsa-miR-2278	0	1	0	1	0	0.0586668	0	0.0505159
hsa-miR-2355-3p	4	3	4	4	1.35092	0.176001	0.283513	0.202064
hsa-miR-2355-5p	11	37	42	37	3.71503	2.17067	2.97689	1.86909
hsa-miR-23a-3p	2995	10349	9426	6555	1011.5	607.143	668.098	331.132
hsa-miR-23a-5p	4	32	1	128	1.35092	1.87734	0.0708782	6.46604
hsa-miR-23b-3p	3020	13505	29159	11337	1019.94	792.296	2066.74	572.699
hsa-miR-23b-5p	3	4	1	10	1.01319	0.234667	0.0708782	0.505159
hsa-miR-23c	2	4	13	2	0.67546	0.234667	0.921417	0.101032
hsa-miR-24-1-5p	0	15	21	7	0	0.880003	1.48844	0.353611
hsa-miR-24-2-5p	4	8	10	12	1.35092	0.469335	0.708782	0.606191
hsa-miR-24-3p	893	4690	2432	2654	301.593	275.147	172.376	134.069
hsa-miR-2467-5p	7	169	45	112	2.36411	9.9147	3.18952	5.65778
hsa-miR-25-3p	8377	30479	7233	35633	2829.16	1788.11	512.662	1800.03
hsa-miR-25-5p	2	13	0	15	0.67546	0.762669	0	0.757739
hsa-miR-2682-5p	0	1	1	2	0	0.0586668	0.0708782	0.101032
hsa-miR-26a-1-3p	1	4	4	5	0.33773	0.234667	0.283513	0.25258
hsa-miR-26a-2-3p	18	126	63	159	6.07914	7.39202	4.46533	8.03203
hsa-miR-26a-5p	468447	1796937	765248	1294127	158209	105421	54239.4	65374
hsa-miR-26b-3p	35	123	118	320	11.8205	7.21602	8.36363	16.1651
hsa-miR-26b-5p	6607	17317	12694	28326	2231.38	1015.93	899.728	1430.91
hsa-miR-27a-3p	12113	46390	18597	30293	4090.92	2721.55	1318.12	1530.28
hsa-miR-27a-5p	294	341	51	819	99.2926	20.0054	3.61479	41.3725
hsa-miR-27b-3p	101993	493546	458052	588890	34446.1	28954.8	32465.9	29748.3
hsa-miR-27b-5p	119	263	705	771	40.1898	15.4294	49.9692	38.9478
hsa-miR-28-3p	5959	29045	35831	78374	2012.53	1703.98	2539.64	3959.14
hsa-miR-28-5p	907	4838	6373	8967	306.321	283.83	451.707	452.976
hsa-miR-296-3p	7	13	5	20	2.36411	0.762669	0.354391	1.01032
hsa-miR-296-5p	14	47	22	35	4.72822	2.75734	1.55932	1.76806
hsa-miR-299-3p	102	285	45	330	34.4484	16.72	3.18952	16.6703
hsa-miR-299-5p	7	51	4	26	2.36411	2.99201	0.283513	1.31341
hsa-miR-29a-3p	4802	24515	8504	23552	1621.78	1438.22	602.748	1189.75
hsa-miR-29a-5p	11	53	26	48	3.71503	3.10934	1.84283	2.42476
hsa-miR-29b-1-5p	3	33	7	40	1.01319	1.93601	0.496148	2.02064
hsa-miR-29b-2-5p	4	12	2	6	1.35092	0.704002	0.141756	0.303096
hsa-miR-29b-3p	417	3995	1734	3731	140.833	234.374	122.903	188.475
hsa-miR-29c-3p	1519	6887	4956	10373	513.012	404.039	351.273	524.002
hsa-miR-29c-5p	24	258	216	262	8.10551	15.136	15.3097	13.2352
hsa-miR-301a-3p	878	3116	2308	3626	296.527	182.806	163.587	183.171
hsa-miR-301a-5p	2	4	4	9	0.67546	0.234667	0.283513	0.454643
hsa-miR-301b-3p	182	659	86	289	61.4668	38.6614	6.09553	14.5991
hsa-miR-3064-3p	0	1	0	3	0	0.0586668	0	0.151548
hsa-miR-3064-5p	1	0	0	2	0.33773	0	0	0.101032
hsa-miR-3065-3p	2	13	10	96	0.67546	0.762669	0.708782	4.84953
hsa-miR-3065-5p	4	9	10	42	1.35092	0.528002	0.708782	2.12167
hsa-miR-3074-3p	0	2	0	2	0	0.117334	0	0.101032
hsa-miR-3074-5p	0	1	0	2	0	0.0586668	0	0.101032
hsa-miR-30a-3p	546	1742	2169	2308	184.4	102.198	153.735	116.591
hsa-miR-30a-5p	6432	69606	51009	56563	2172.28	4083.56	3615.43	2857.33
hsa-miR-30b-3p	3	32	11	55	1.01319	1.87734	0.779661	2.77838
hsa-miR-30b-5p	1603	13501	11469	25350	541.381	792.061	812.902	1280.58
hsa-miR-30c-1-3p	17	55	81	155	5.74141	3.22668	5.74114	7.82997
hsa-miR-30c-2-3p	37	114	130	199	12.496	6.68802	9.21417	10.0527
hsa-miR-30c-5p	869	4082	4355	4461	293.487	239.478	308.675	225.352
hsa-miR-30d-3p	53	367	324	802	17.8997	21.5307	22.9645	40.5138
hsa-miR-30d-5p	3882	25993	21618	33360	1311.07	1524.93	1532.25	1685.21
hsa-miR-30e-3p	1160	3538	3521	7404	391.767	207.563	249.562	374.02
hsa-miR-30e-5p	1538	7699	4155	8113	519.428	451.676	294.499	409.836
hsa-miR-3116	0	30	1	38	0	1.76001	0.0708782	1.91961
hsa-miR-3117-3p	1	17	0	5	0.33773	0.997336	0	0.25258
hsa-miR-3126-3p	0	2	0	1	0	0.117334	0	0.0505159
hsa-miR-3126-5p	2	1	0	1	0.67546	0.0586668	0	0.0505159
hsa-miR-3127-3p	0	1	0	1	0	0.0586668	0	0.0505159
hsa-miR-3127-5p	2	15	0	36	0.67546	0.880003	0	1.81857
hsa-miR-3130-3p	0	1	0	8	0	0.0586668	0	0.404127
hsa-miR-3131	1	3	0	1	0.33773	0.176001	0	0.0505159
hsa-miR-3133	0	8	0	20	0	0.469335	0	1.01032
hsa-miR-3136-5p	1	7	1	6	0.33773	0.410668	0.0708782	0.303096
hsa-miR-3139	0	3	0	3	0	0.176001	0	0.151548
hsa-miR-3140-3p	0	5	0	2	0	0.293334	0	0.101032
hsa-miR-3143	1	0	1	4	0.33773	0	0.0708782	0.202064
hsa-miR-3144-3p	0	3	2	4	0	0.176001	0.141756	0.202064
hsa-miR-3145-3p	0	6	2	12	0	0.352001	0.141756	0.606191
hsa-miR-3149	0	0	1	2	0	0	0.0708782	0.101032
hsa-miR-3150b-3p	0	5	0	6	0	0.293334	0	0.303096
hsa-miR-3152-5p	0	4	1	13	0	0.234667	0.0708782	0.656707
hsa-miR-3154	0	0	1	2	0	0	0.0708782	0.101032
hsa-miR-3155a	0	4	0	2	0	0.234667	0	0.101032
hsa-miR-3157-3p	1	3	3	3	0.33773	0.176001	0.212635	0.151548
hsa-miR-3157-5p	1	1	8	2	0.33773	0.0586668	0.567026	0.101032
hsa-miR-3158-3p	5	19	9	28	1.68865	1.11467	0.637904	1.41445
hsa-miR-31-5p	35	35	0	13	11.8205	2.05334	0	0.656707
hsa-miR-3160-3p	1	3	0	3	0.33773	0.176001	0	0.151548
hsa-miR-3161	0	2	0	1	0	0.117334	0	0.0505159
hsa-miR-3173-5p	0	0	3	3	0	0	0.212635	0.151548
hsa-miR-3174	1	5	2	6	0.33773	0.293334	0.141756	0.303096
hsa-miR-3177-3p	1	4	0	3	0.33773	0.234667	0	0.151548
hsa-miR-3182	17	606	29	442	5.74141	35.5521	2.05547	22.328
hsa-miR-3188	1	1	0	5	0.33773	0.0586668	0	0.25258
hsa-miR-3190-3p	0	0	1	1	0	0	0.0708782	0.0505159
hsa-miR-3195	9	316	60	347	3.03957	18.5387	4.25269	17.529
hsa-miR-3196	6	78	31	156	2.02638	4.57601	2.19723	7.88048
hsa-miR-3200-3p	6	28	20	22	2.02638	1.64267	1.41756	1.11135
hsa-miR-320a	1313	4411	3383	8751	443.439	258.779	239.781	442.065
hsa-miR-320b	5	14	13	40	1.68865	0.821336	0.921417	2.02064
hsa-miR-320c	1	10	3	12	0.33773	0.586668	0.212635	0.606191
hsa-miR-320d	1	5	1	3	0.33773	0.293334	0.0708782	0.151548
hsa-miR-323a-3p	42	68	52	63	14.1847	3.98934	3.68567	3.1825
hsa-miR-323b-3p	11	88	10	60	3.71503	5.16268	0.708782	3.03096
hsa-miR-32-3p	5	67	9	80	1.68865	3.93068	0.637904	4.04127
hsa-miR-324-3p	5	9	15	21	1.68865	0.528002	1.06317	1.06083
hsa-miR-324-5p	79	323	326	423	26.6807	18.9494	23.1063	21.3682
hsa-miR-32-5p	343	1043	244	1237	115.841	61.1895	17.2943	62.4882
hsa-miR-326	2	20	8	34	0.67546	1.17334	0.567026	1.71754
hsa-miR-328-3p	20	78	167	184	6.7546	4.57601	11.8367	9.29493
hsa-miR-329-3p	7	15	5	14	2.36411	0.880003	0.354391	0.707223
hsa-miR-330-3p	5	52	18	72	1.68865	3.05068	1.27581	3.63715
hsa-miR-330-5p	6	31	12	25	2.02638	1.81867	0.850539	1.2629
hsa-miR-331-3p	154	716	522	700	52.0104	42.0055	36.9984	35.3611
hsa-miR-331-5p	10	38	13	31	3.3773	2.22934	0.921417	1.56599
hsa-miR-335-3p	318	6683	248	1183	107.398	392.07	17.5778	59.7603
hsa-miR-335-5p	143	926	374	1172	48.2954	54.3255	26.5085	59.2047
hsa-miR-337-3p	31	77	12	78	10.4696	4.51735	0.850539	3.94024
hsa-miR-337-5p	9	85	11	38	3.03957	4.98668	0.779661	1.91961
hsa-miR-338-5p	16	80	89	229	5.40368	4.69335	6.30816	11.5681
hsa-miR-339-3p	81	570	305	1224	27.3561	33.4401	21.6179	61.8315
hsa-miR-339-5p	112	847	178	806	37.8257	49.6908	12.6163	40.7158
hsa-miR-33a-3p	10	30	16	34	3.3773	1.76001	1.13405	1.71754
hsa-miR-33a-5p	37	212	63	354	12.496	12.4374	4.46533	17.8826
hsa-miR-33b-3p	2	14	7	16	0.67546	0.821336	0.496148	0.808255
hsa-miR-33b-5p	71	530	119	727	23.9788	31.0934	8.43451	36.7251
hsa-miR-340-3p	7	15	16	46	2.36411	0.880003	1.13405	2.32373
hsa-miR-340-5p	1938	5862	4144	14614	654.52	343.905	293.719	738.24
hsa-miR-342-3p	674	2922	969	2056	227.63	171.424	68.681	103.861
hsa-miR-342-5p	5	7	4	40	1.68865	0.410668	0.283513	2.02064
hsa-miR-345-3p	0	4	0	6	0	0.234667	0	0.303096
hsa-miR-345-5p	247	1469	305	2572	83.4193	86.1816	21.6179	129.927
hsa-miR-346	1	1	0	4	0.33773	0.0586668	0	0.202064
hsa-miR-34a-3p	14	25	11	10	4.72822	1.46667	0.779661	0.505159
hsa-miR-34a-5p	616	1781	236	1745	208.042	104.486	16.7273	88.1503
hsa-miR-34b-5p	8	4	3	2	2.70184	0.234667	0.212635	0.101032
hsa-miR-34c-5p	379	128	252	202	128	7.50936	17.8613	10.2042
hsa-miR-3591-5p	0	1	0	1	0	0.0586668	0	0.0505159
hsa-miR-3605-3p	2	22	12	47	0.67546	1.29067	0.850539	2.37425
hsa-miR-3605-5p	9	10	5	16	3.03957	0.586668	0.354391	0.808255
hsa-miR-3607-3p	43	228	82	1614	14.5224	13.376	5.81202	81.5327
hsa-miR-3609	6	43	10	26	2.02638	2.52267	0.708782	1.31341
hsa-miR-3611	0	2	1	14	0	0.117334	0.0708782	0.707223
hsa-miR-3613-3p	7	42	12	24	2.36411	2.46401	0.850539	1.21238
hsa-miR-3613-5p	89	394	109	301	30.058	23.1147	7.72573	15.2053
hsa-miR-361-3p	200	1421	331	2920	67.546	83.3656	23.4607	147.507
hsa-miR-3614-3p	5	6	1	23	1.68865	0.352001	0.0708782	1.16187
hsa-miR-3614-5p	6	41	8	64	2.02638	2.40534	0.567026	3.23302
hsa-miR-3615	20	99	14	106	6.7546	5.80802	0.992295	5.35469
hsa-miR-361-5p	290	1792	1142	1569	97.9416	105.131	80.9429	79.2595
hsa-miR-3617-5p	0	19	5	4	0	1.11467	0.354391	0.202064
hsa-miR-3620-5p	2	3	0	2	0.67546	0.176001	0	0.101032
hsa-miR-3622a-5p	0	1	4	3	0	0.0586668	0.283513	0.151548
hsa-miR-362-3p	14	74	9	73	4.72822	4.34135	0.637904	3.68766
hsa-miR-362-5p	35	1749	76	946	11.8205	102.608	5.38675	47.7881
hsa-miR-363-3p	548	178	2135	1211	185.076	10.4427	151.325	61.1748
hsa-miR-3648	5	9	5	8	1.68865	0.528002	0.354391	0.404127
hsa-miR-3651	9	70	8	188	3.03957	4.10668	0.567026	9.49699
hsa-miR-3653-3p	1	10	4	53	0.33773	0.586668	0.283513	2.67734
hsa-miR-3656	87	97	205	238	29.3825	5.69068	14.53	12.0228
hsa-miR-365a-5p	1	6	3	3	0.33773	0.352001	0.212635	0.151548
hsa-miR-365b-5p	0	0	2	4	0	0	0.141756	0.202064
hsa-miR-3664-3p	1	4	0	3	0.33773	0.234667	0	0.151548
hsa-miR-3664-5p	0	3	0	6	0	0.176001	0	0.303096
hsa-miR-3667-3p	0	1	0	2	0	0.0586668	0	0.101032
hsa-miR-3677-3p	7	41	9	3	2.36411	2.40534	0.637904	0.151548
hsa-miR-3677-5p	0	3	0	1	0	0.176001	0	0.0505159
hsa-miR-3679-5p	1	2	1	5	0.33773	0.117334	0.0708782	0.25258
hsa-miR-3681-5p	3	0	1	2	1.01319	0	0.0708782	0.101032
hsa-miR-3687	54	120	64	166	18.2374	7.04002	4.53621	8.38564
hsa-miR-3688-3p	0	3	2	4	0	0.176001	0.141756	0.202064
hsa-miR-3690	1	5	0	12	0.33773	0.293334	0	0.606191
hsa-miR-3691-3p	1	0	0	1	0.33773	0	0	0.0505159
hsa-miR-3691-5p	0	4	0	4	0	0.234667	0	0.202064
hsa-miR-369-3p	102	232	62	225	34.4484	13.6107	4.39445	11.3661
hsa-miR-369-5p	29	76	18	85	9.79416	4.45868	1.27581	4.29385
hsa-miR-370-3p	35	33	30	73	11.8205	1.93601	2.12635	3.68766
hsa-miR-370-5p	0	6	0	3	0	0.352001	0	0.151548
hsa-miR-371b-5p	0	6	2	2	0	0.352001	0.141756	0.101032
hsa-miR-374a-3p	1163	5050	3166	5250	392.78	296.268	224.4	265.209
hsa-miR-374a-5p	627	3111	1755	1918	211.757	182.513	124.391	96.8895
hsa-miR-374b-3p	67	216	175	143	22.6279	12.672	12.4037	7.22378
hsa-miR-375	6718	77673	11073	381607	2268.87	4556.83	784.835	19277.2
hsa-miR-376a-3p	2	14	1	4	0.67546	0.821336	0.0708782	0.202064
hsa-miR-376a-5p	18	60	34	145	6.07914	3.52001	2.40986	7.32481
hsa-miR-376b-3p	16	57	6	41	5.40368	3.34401	0.425269	2.07115
hsa-miR-376b-5p	0	2	1	2	0	0.117334	0.0708782	0.101032
hsa-miR-376c-3p	84	136	46	137	28.3693	7.97869	3.2604	6.92068
hsa-miR-377-3p	38	150	19	67	12.8337	8.80003	1.34669	3.38457
hsa-miR-377-5p	27	50	11	49	9.1187	2.93334	0.779661	2.47528
hsa-miR-378a-3p	7313	60913	58821	261931	2469.82	3573.57	4169.13	13231.7
hsa-miR-378a-5p	118	950	879	1911	39.8521	55.7335	62.302	96.5359
hsa-miR-378c	30	142	274	432	10.1319	8.33069	19.4206	21.8229
hsa-miR-378d	21	114	266	359	7.09233	6.68802	18.8536	18.1352
hsa-miR-378f	0	0	1	3	0	0	0.0708782	0.151548
hsa-miR-378g	0	1	6	7	0	0.0586668	0.425269	0.353611
hsa-miR-378i	1	11	13	40	0.33773	0.645335	0.921417	2.02064
hsa-miR-379-3p	15	21	12	16	5.06595	1.232	0.850539	0.808255
hsa-miR-379-5p	17	103	16	80	5.74141	6.04268	1.13405	4.04127
hsa-miR-380-3p	9	21	9	8	3.03957	1.232	0.637904	0.404127
hsa-miR-381-3p	1778	5908	1160	11961	600.484	346.604	82.2187	604.221
hsa-miR-382-3p	36	96	15	59	12.1583	5.63202	1.06317	2.98044
hsa-miR-382-5p	66	113	28	129	22.2902	6.62935	1.98459	6.51655
hsa-miR-383-5p	3	1	23	9	1.01319	0.0586668	1.6302	0.454643
hsa-miR-3909	18	54	53	82	6.07914	3.16801	3.75655	4.14231
hsa-miR-3910	0	2	1	1	0	0.117334	0.0708782	0.0505159
hsa-miR-3912-3p	8	26	24	49	2.70184	1.52534	1.70108	2.47528
hsa-miR-3916	1	18	0	24	0.33773	1.056	0	1.21238
hsa-miR-3917	0	2	0	2	0	0.117334	0	0.101032
hsa-miR-3918	0	1	0	1	0	0.0586668	0	0.0505159
hsa-miR-3928-3p	1	0	4	7	0.33773	0	0.283513	0.353611
hsa-miR-3934-5p	1	10	0	14	0.33773	0.586668	0	0.707223
hsa-miR-3939	0	2	0	3	0	0.117334	0	0.151548
hsa-miR-3940-3p	3	15	3	13	1.01319	0.880003	0.212635	0.656707
hsa-miR-3942-5p	0	2	1	4	0	0.117334	0.0708782	0.202064
hsa-miR-3944-3p	1	1	0	2	0.33773	0.0586668	0	0.101032
hsa-miR-3960	7	18	20	28	2.36411	1.056	1.41756	1.41445
hsa-miR-409-3p	698	1606	286	1817	235.735	94.2189	20.2712	91.7874
hsa-miR-409-5p	37	5	31	3	12.496	0.293334	2.19723	0.151548
hsa-miR-410-3p	602	2427	773	2667	203.313	142.384	54.7889	134.726
hsa-miR-411-3p	23	50	6	58	7.76779	2.93334	0.425269	2.92992
hsa-miR-411-5p	1320	2975	594	3709	445.803	174.534	42.1017	187.364
hsa-miR-412-5p	8	37	15	31	2.70184	2.17067	1.06317	1.56599
hsa-miR-421	276	776	507	883	93.2134	45.5255	35.9353	44.6056
hsa-miR-423-3p	658	1911	1704	7919	222.226	112.112	120.777	400.036
hsa-miR-424-3p	90	148	7	75	30.3957	8.68269	0.496148	3.78869
hsa-miR-424-5p	1275	2287	283	502	430.605	134.171	20.0585	25.359
hsa-miR-425-3p	9	61	35	95	3.03957	3.57868	2.48074	4.79901
hsa-miR-425-5p	508	2927	619	5298	171.567	171.718	43.8736	267.633
hsa-miR-4284	0	3	0	1	0	0.176001	0	0.0505159
hsa-miR-4286	25	148	28	38	8.44324	8.68269	1.98459	1.91961
hsa-miR-429	772	18700	886	20939	260.727	1097.07	62.7981	1057.75
hsa-miR-431-3p	1	5	1	14	0.33773	0.293334	0.0708782	0.707223
hsa-miR-431-5p	59	165	7	62	19.9261	9.68003	0.496148	3.13199
hsa-miR-432-3p	0	1	1	1	0	0.0586668	0.0708782	0.0505159
hsa-miR-432-5p	64	147	51	181	21.6147	8.62403	3.61479	9.14338
hsa-miR-4326	0	1	0	1	0	0.0586668	0	0.0505159
hsa-miR-433-3p	7	41	18	47	2.36411	2.40534	1.27581	2.37425
hsa-miR-433-5p	1	4	2	3	0.33773	0.234667	0.141756	0.151548
hsa-miR-4417	2	7	2	7	0.67546	0.410668	0.141756	0.353611
hsa-miR-4421	0	2	0	1	0	0.117334	0	0.0505159
hsa-miR-4424	2	11	4	29	0.67546	0.645335	0.283513	1.46496
hsa-miR-4426	0	1	0	1	0	0.0586668	0	0.0505159
hsa-miR-4435	1	3	0	3	0.33773	0.176001	0	0.151548
hsa-miR-4442	0	1	0	3	0	0.0586668	0	0.151548
hsa-miR-4443	2	47	36	93	0.67546	2.75734	2.55162	4.69798
hsa-miR-4446-3p	1	19	1	42	0.33773	1.11467	0.0708782	2.12167
hsa-miR-4446-5p	0	2	0	1	0	0.117334	0	0.0505159
hsa-miR-4454	799	18162	5126	12212	269.846	1065.51	363.322	616.9
hsa-miR-4461	1	17	5	22	0.33773	0.997336	0.354391	1.11135
hsa-miR-4466	2	2	0	1	0.67546	0.117334	0	0.0505159
hsa-miR-4473	1	4	5	8	0.33773	0.234667	0.354391	0.404127
hsa-miR-4474-3p	0	5	1	6	0	0.293334	0.0708782	0.303096
hsa-miR-4479	0	3	0	2	0	0.176001	0	0.101032
hsa-miR-4484	0	1	0	3	0	0.0586668	0	0.151548
hsa-miR-4485-3p	34	842	45	157	11.4828	49.3975	3.18952	7.931
hsa-miR-4485-5p	0	1	0	3	0	0.0586668	0	0.151548
hsa-miR-4488	58	20	94	27	19.5883	1.17334	6.66255	1.36393
hsa-miR-4492	37	142	144	235	12.496	8.33069	10.2065	11.8712
hsa-miR-4496	0	1	0	2	0	0.0586668	0	0.101032
hsa-miR-4497	10	143	21	152	3.3773	8.38936	1.48844	7.67842
hsa-miR-449a	6	9	3	10	2.02638	0.528002	0.212635	0.505159
hsa-miR-449b-5p	1	0	0	1	0.33773	0	0	0.0505159
hsa-miR-449c-5p	1	2	1	2	0.33773	0.117334	0.0708782	0.101032
hsa-miR-4508	48	331	67	694	16.211	19.4187	4.74884	35.0581
hsa-miR-450a-2-3p	1	2	0	1	0.33773	0.117334	0	0.0505159
hsa-miR-450a-5p	65	124	28	48	21.9524	7.27469	1.98459	2.42476
hsa-miR-450b-5p	245	233	68	99	82.7438	13.6694	4.81972	5.00108
hsa-miR-4511	0	1	0	3	0	0.0586668	0	0.151548
hsa-miR-4512	0	1	0	2	0	0.0586668	0	0.101032
hsa-miR-4516	1689	982	1775	2069	570.426	57.6108	125.809	104.517
hsa-miR-4519	0	11	0	24	0	0.645335	0	1.21238
hsa-miR-451a	66422	8741	32747	10121	22432.7	512.807	2321.05	511.272
hsa-miR-4520-2-3p	0	1	0	1	0	0.0586668	0	0.0505159
hsa-miR-4521	0	2	0	9	0	0.117334	0	0.454643
hsa-miR-4523	0	2	0	1	0	0.117334	0	0.0505159
hsa-miR-4524a-3p	0	4	0	2	0	0.234667	0	0.101032
hsa-miR-452-5p	55	231	21	239	18.5751	13.552	1.48844	12.0733
hsa-miR-4532	38	84	75	150	12.8337	4.92801	5.31587	7.57739
hsa-miR-454-3p	538	1293	661	1407	181.699	75.8562	46.8505	71.0759
hsa-miR-454-5p	6	34	17	47	2.02638	1.99467	1.20493	2.37425
hsa-miR-455-3p	17	54	19	22	5.74141	3.16801	1.34669	1.11135
hsa-miR-455-5p	351	910	250	796	118.543	53.3868	17.7196	40.2107
hsa-miR-4636	0	30	2	17	0	1.76001	0.141756	0.858771
hsa-miR-4638-3p	0	3	1	2	0	0.176001	0.0708782	0.101032
hsa-miR-4640-3p	0	1	0	1	0	0.0586668	0	0.0505159
hsa-miR-4641	0	1	0	2	0	0.0586668	0	0.101032
hsa-miR-4642	2	4	2	2	0.67546	0.234667	0.141756	0.101032
hsa-miR-4645-3p	2	3	1	3	0.67546	0.176001	0.0708782	0.151548
hsa-miR-4652-5p	0	2	0	1	0	0.117334	0	0.0505159
hsa-miR-4659a-3p	0	2	0	2	0	0.117334	0	0.101032
hsa-miR-4660	0	2	0	4	0	0.117334	0	0.202064
hsa-miR-4661-5p	1	2	2	6	0.33773	0.117334	0.141756	0.303096
hsa-miR-4662a-3p	0	1	0	2	0	0.0586668	0	0.101032
hsa-miR-4662a-5p	1	36	10	81	0.33773	2.11201	0.708782	4.09179
hsa-miR-4664-5p	0	1	0	1	0	0.0586668	0	0.0505159
hsa-miR-4667-5p	0	0	1	1	0	0	0.0708782	0.0505159
hsa-miR-4668-5p	1	1	0	4	0.33773	0.0586668	0	0.202064
hsa-miR-4676-3p	0	3	1	4	0	0.176001	0.0708782	0.202064
hsa-miR-4676-5p	1	0	0	1	0.33773	0	0	0.0505159
hsa-miR-4677-3p	34	105	36	201	11.4828	6.16002	2.55162	10.1537
hsa-miR-4677-5p	1	2	1	1	0.33773	0.117334	0.0708782	0.0505159
hsa-miR-4684-3p	0	0	1	2	0	0	0.0708782	0.101032
hsa-miR-4685-3p	1	5	2	4	0.33773	0.293334	0.141756	0.202064
hsa-miR-4687-5p	0	5	0	2	0	0.293334	0	0.101032
hsa-miR-4696	0	1	1	2	0	0.0586668	0.0708782	0.101032
hsa-miR-4697-3p	1	2	3	3	0.33773	0.117334	0.212635	0.151548
hsa-miR-4699-3p	0	2	0	2	0	0.117334	0	0.101032
hsa-miR-4703-3p	0	1	0	2	0	0.0586668	0	0.101032
hsa-miR-4705	0	0	2	4	0	0	0.141756	0.202064
hsa-miR-4707-3p	0	16	0	35	0	0.938669	0	1.76806
hsa-miR-4708-3p	0	5	0	3	0	0.293334	0	0.151548
hsa-miR-4709-3p	0	1	0	1	0	0.0586668	0	0.0505159
hsa-miR-4709-5p	2	3	0	1	0.67546	0.176001	0	0.0505159
hsa-miR-4710	1	0	0	4	0.33773	0	0	0.202064
hsa-miR-4713-5p	0	1	0	1	0	0.0586668	0	0.0505159
hsa-miR-4726-5p	0	1	0	2	0	0.0586668	0	0.101032
hsa-miR-4728-3p	0	3	3	9	0	0.176001	0.212635	0.454643
hsa-miR-4728-5p	0	0	1	2	0	0	0.0708782	0.101032
hsa-miR-4731-5p	1	0	0	1	0.33773	0	0	0.0505159
hsa-miR-4732-3p	3	0	2	2	1.01319	0	0.141756	0.101032
hsa-miR-4736	0	1	0	1	0	0.0586668	0	0.0505159
hsa-miR-4741	0	2	0	2	0	0.117334	0	0.101032
hsa-miR-4742-3p	0	2	2	6	0	0.117334	0.141756	0.303096
hsa-miR-4746-5p	0	17	4	37	0	0.997336	0.283513	1.86909
hsa-miR-4749-5p	0	1	0	1	0	0.0586668	0	0.0505159
hsa-miR-4754	0	0	1	1	0	0	0.0708782	0.0505159
hsa-miR-4755-3p	0	1	0	1	0	0.0586668	0	0.0505159
hsa-miR-4761-5p	0	0	1	1	0	0	0.0708782	0.0505159
hsa-miR-4766-3p	0	0	2	1	0	0	0.141756	0.0505159
hsa-miR-4767	0	6	1	4	0	0.352001	0.0708782	0.202064
hsa-miR-4768-5p	0	5	2	1	0	0.293334	0.141756	0.0505159
hsa-miR-4770	0	0	1	1	0	0	0.0708782	0.0505159
hsa-miR-4772-3p	0	1	0	1	0	0.0586668	0	0.0505159
hsa-miR-4772-5p	2	6	0	10	0.67546	0.352001	0	0.505159
hsa-miR-4775	20	66	35	78	6.7546	3.87201	2.48074	3.94024
hsa-miR-4781-3p	1	8	3	7	0.33773	0.469335	0.212635	0.353611
hsa-miR-4786-5p	0	0	4	2	0	0	0.283513	0.101032
hsa-miR-4787-3p	0	6	0	1	0	0.352001	0	0.0505159
hsa-miR-4787-5p	0	2	2	1	0	0.117334	0.141756	0.0505159
hsa-miR-4791	8	78	7	70	2.70184	4.57601	0.496148	3.53611
hsa-miR-4792	2	51	7	81	0.67546	2.99201	0.496148	4.09179
hsa-miR-4800-3p	1	0	0	1	0.33773	0	0	0.0505159
hsa-miR-4802-3p	1	4	1	11	0.33773	0.234667	0.0708782	0.555675
hsa-miR-4802-5p	1	15	0	9	0.33773	0.880003	0	0.454643
hsa-miR-483-3p	0	4	1	2	0	0.234667	0.0708782	0.101032
hsa-miR-483-5p	3	4	1	6	1.01319	0.234667	0.0708782	0.303096
hsa-miR-484	236	1570	701	2182	79.7042	92.1069	49.6856	110.226
hsa-miR-485-3p	20	60	18	62	6.7546	3.52001	1.27581	3.13199
hsa-miR-485-5p	14	9	12	22	4.72822	0.528002	0.850539	1.11135
hsa-miR-486-3p	14	13	6	25	4.72822	0.762669	0.425269	1.2629
hsa-miR-486-5p	58336	22393	29136	27068	19701.8	1313.73	2065.11	1367.37
hsa-miR-487a-3p	11	29	12	41	3.71503	1.70134	0.850539	2.07115
hsa-miR-487a-5p	0	1	2	4	0	0.0586668	0.141756	0.202064
hsa-miR-487b-3p	34	214	56	276	11.4828	12.5547	3.96918	13.9424
hsa-miR-488-3p	0	1	4	2	0	0.0586668	0.283513	0.101032
hsa-miR-489-3p	6	13	4	32	2.02638	0.762669	0.283513	1.61651
hsa-miR-490-3p	14	6	533	162	4.72822	0.352001	37.7781	8.18358
hsa-miR-490-5p	7	2	153	30	2.36411	0.117334	10.8444	1.51548
hsa-miR-491-3p	1	5	3	1	0.33773	0.293334	0.212635	0.0505159
hsa-miR-491-5p	1	10	6	10	0.33773	0.586668	0.425269	0.505159
hsa-miR-493-3p	72	114	15	87	24.3165	6.68802	1.06317	4.39489
hsa-miR-493-5p	246	393	48	270	83.0815	23.0561	3.40216	13.6393
hsa-miR-494-3p	12	19	0	9	4.05276	1.11467	0	0.454643
hsa-miR-495-3p	19	119	17	68	6.41687	6.98135	1.20493	3.43508
hsa-miR-495-5p	1	0	0	1	0.33773	0	0	0.0505159
hsa-miR-496	3	13	1	3	1.01319	0.762669	0.0708782	0.151548
hsa-miR-497-3p	1	2	2	1	0.33773	0.117334	0.141756	0.0505159
hsa-miR-497-5p	426	1286	1932	2712	143.873	75.4456	136.937	136.999
hsa-miR-4999-5p	2	4	1	8	0.67546	0.234667	0.0708782	0.404127
hsa-miR-499a-5p	4	15	26	16	1.35092	0.880003	1.84283	0.808255
hsa-miR-5000-3p	3	22	6	21	1.01319	1.29067	0.425269	1.06083
hsa-miR-5001-3p	7	4	0	4	2.36411	0.234667	0	0.202064
hsa-miR-5001-5p	0	1	0	3	0	0.0586668	0	0.151548
hsa-miR-5002-5p	0	3	0	1	0	0.176001	0	0.0505159
hsa-miR-500a-3p	59	217	75	319	19.9261	12.7307	5.31587	16.1146
hsa-miR-500a-5p	5	68	4	47	1.68865	3.98934	0.283513	2.37425
hsa-miR-501-3p	122	236	116	206	41.203	13.8454	8.22187	10.4063
hsa-miR-501-5p	1	13	2	24	0.33773	0.762669	0.141756	1.21238
hsa-miR-502-3p	55	250	105	454	18.5751	14.6667	7.44221	22.9342
hsa-miR-503-5p	9	30	3	5	3.03957	1.76001	0.212635	0.25258
hsa-miR-504-5p	0	15	71	58	0	0.880003	5.03235	2.92992
hsa-miR-505-3p	73	235	92	210	24.6543	13.7867	6.5208	10.6083
hsa-miR-505-5p	1	0	0	2	0.33773	0	0	0.101032
hsa-miR-508-3p	1	5	1	1	0.33773	0.293334	0.0708782	0.0505159
hsa-miR-5091	0	8	2	16	0	0.469335	0.141756	0.808255
hsa-miR-5092	1	4	0	4	0.33773	0.234667	0	0.202064
hsa-miR-5095	0	2	1	5	0	0.117334	0.0708782	0.25258
hsa-miR-5096	5	16	5	19	1.68865	0.938669	0.354391	0.959803
hsa-miR-5100	7	165	6	35	2.36411	9.68003	0.425269	1.76806
hsa-miR-511-3p	4	3	1	10	1.35092	0.176001	0.0708782	0.505159
hsa-miR-511-5p	7	17	2	40	2.36411	0.997336	0.141756	2.02064
hsa-miR-518b	5	4	0	2	1.68865	0.234667	0	0.101032
hsa-miR-522-3p	1	0	0	1	0.33773	0	0	0.0505159
hsa-miR-532-3p	28	269	47	384	9.45643	15.7814	3.33128	19.3981
hsa-miR-532-5p	1094	9106	1128	9509	369.476	534.22	79.9506	480.356
hsa-miR-539-3p	50	102	27	91	16.8865	5.98402	1.91371	4.59695
hsa-miR-539-5p	1	5	1	6	0.33773	0.293334	0.0708782	0.303096
hsa-miR-541-3p	2	3	1	1	0.67546	0.176001	0.0708782	0.0505159
hsa-miR-541-5p	1	3	0	6	0.33773	0.176001	0	0.303096
hsa-miR-542-3p	121	307	51	151	40.8653	18.0107	3.61479	7.6279
hsa-miR-542-5p	15	25	2	10	5.06595	1.46667	0.141756	0.505159
hsa-miR-543	5	37	3	33	1.68865	2.17067	0.212635	1.66703
hsa-miR-545-3p	0	0	3	2	0	0	0.212635	0.101032
hsa-miR-545-5p	8	10	12	10	2.70184	0.586668	0.850539	0.505159
hsa-miR-548a-3p	1	3	0	3	0.33773	0.176001	0	0.151548
hsa-miR-548ab	1	5	1	11	0.33773	0.293334	0.0708782	0.555675
hsa-miR-548ah-3p	0	4	2	6	0	0.234667	0.141756	0.303096
hsa-miR-548aq-5p	1	2	0	2	0.33773	0.117334	0	0.101032
hsa-miR-548ar-3p	0	25	1	22	0	1.46667	0.0708782	1.11135
hsa-miR-548at-5p	1	2	3	7	0.33773	0.117334	0.212635	0.353611
hsa-miR-548ax	0	0	4	1	0	0	0.283513	0.0505159
hsa-miR-548b-3p	1	4	2	3	0.33773	0.234667	0.141756	0.151548
hsa-miR-548b-5p	1	3	3	2	0.33773	0.176001	0.212635	0.101032
hsa-miR-548ba	27	1	248	10	9.1187	0.0586668	17.5778	0.505159
hsa-miR-548c-3p	1	0	0	2	0.33773	0	0	0.101032
hsa-miR-548d-5p	0	9	2	8	0	0.528002	0.141756	0.404127
hsa-miR-548e-3p	13	22	6	52	4.39049	1.29067	0.425269	2.62683
hsa-miR-548e-5p	7	30	10	44	2.36411	1.76001	0.708782	2.2227
hsa-miR-548h-5p	1	2	2	7	0.33773	0.117334	0.141756	0.353611
hsa-miR-548i	39	150	18	146	13.1715	8.80003	1.27581	7.37533
hsa-miR-548j-3p	0	2	0	2	0	0.117334	0	0.101032
hsa-miR-548j-5p	0	3	2	2	0	0.176001	0.141756	0.101032
hsa-miR-548k	113	300	41	407	38.1635	17.6001	2.90601	20.56
hsa-miR-548l	2	3	1	4	0.67546	0.176001	0.0708782	0.202064
hsa-miR-548n	4	12	1	9	1.35092	0.704002	0.0708782	0.454643
hsa-miR-548o-3p	20	79	35	164	6.7546	4.63468	2.48074	8.28461
hsa-miR-548q	0	0	2	4	0	0	0.141756	0.202064
hsa-miR-548s	1	4	2	9	0.33773	0.234667	0.141756	0.454643
hsa-miR-548u	2	3	0	5	0.67546	0.176001	0	0.25258
hsa-miR-548v	0	1	0	3	0	0.0586668	0	0.151548
hsa-miR-548w	5	3	7	3	1.68865	0.176001	0.496148	0.151548
hsa-miR-549a	2	10	0	1	0.67546	0.586668	0	0.0505159
hsa-miR-550a-5p	5	31	11	34	1.68865	1.81867	0.779661	1.71754
hsa-miR-551a	3	5	3	5	1.01319	0.293334	0.212635	0.25258
hsa-miR-551b-3p	0	5	2	9	0	0.293334	0.141756	0.454643
hsa-miR-552-3p	2	411	3	159	0.67546	24.1121	0.212635	8.03203
hsa-miR-556-3p	1	17	1	17	0.33773	0.997336	0.0708782	0.858771
hsa-miR-556-5p	0	9	2	21	0	0.528002	0.141756	1.06083
hsa-miR-5581-3p	1	1	1	5	0.33773	0.0586668	0.0708782	0.25258
hsa-miR-5582-3p	0	1	0	1	0	0.0586668	0	0.0505159
hsa-miR-5585-3p	1	6	1	3	0.33773	0.352001	0.0708782	0.151548
hsa-miR-5588-5p	1	3	0	7	0.33773	0.176001	0	0.353611
hsa-miR-561-5p	59	163	128	207	19.9261	9.56269	9.07241	10.4568
hsa-miR-5680	1	0	2	3	0.33773	0	0.141756	0.151548
hsa-miR-5683	2	9	14	68	0.67546	0.528002	0.992295	3.43508
hsa-miR-5688	0	0	2	2	0	0	0.141756	0.101032
hsa-miR-5689	0	2	0	2	0	0.117334	0	0.101032
hsa-miR-5690	1	6	0	6	0.33773	0.352001	0	0.303096
hsa-miR-5692c	0	1	0	1	0	0.0586668	0	0.0505159
hsa-miR-5695	0	1	0	2	0	0.0586668	0	0.101032
hsa-miR-5696	0	2	2	5	0	0.117334	0.141756	0.25258
hsa-miR-5699-3p	2	9	6	9	0.67546	0.528002	0.425269	0.454643
hsa-miR-5699-5p	2	17	11	32	0.67546	0.997336	0.779661	1.61651
hsa-miR-5701	39	503	126	1364	13.1715	29.5094	8.93066	68.9037
hsa-miR-5703	1	0	0	1	0.33773	0	0	0.0505159
hsa-miR-570-3p	0	10	2	5	0	0.586668	0.141756	0.25258
hsa-miR-5706	0	3	2	6	0	0.176001	0.141756	0.303096
hsa-miR-573	0	2	0	1	0	0.117334	0	0.0505159
hsa-miR-574-3p	722	3284	2525	3529	243.841	192.662	178.968	178.271
hsa-miR-574-5p	182	892	418	1446	61.4668	52.3308	29.6271	73.046
hsa-miR-576-3p	10	19	5	38	3.3773	1.11467	0.354391	1.91961
hsa-miR-576-5p	38	86	45	127	12.8337	5.04535	3.18952	6.41552
hsa-miR-577	1	968	6	580	0.33773	56.7895	0.425269	29.2992
hsa-miR-579-3p	0	1	0	1	0	0.0586668	0	0.0505159
hsa-miR-579-5p	0	3	0	3	0	0.176001	0	0.151548
hsa-miR-580-3p	5	19	7	20	1.68865	1.11467	0.496148	1.01032
hsa-miR-580-5p	0	1	0	3	0	0.0586668	0	0.151548
hsa-miR-581	0	0	1	1	0	0	0.0708782	0.0505159
hsa-miR-582-3p	164	371	1037	1096	55.3877	21.7654	73.5007	55.3655
hsa-miR-582-5p	102	401	758	394	34.4484	23.5254	53.7257	19.9033
hsa-miR-584-5p	73	227	55	251	24.6543	13.3174	3.8983	12.6795
hsa-miR-589-3p	12	22	9	36	4.05276	1.29067	0.637904	1.81857
hsa-miR-589-5p	63	375	125	457	21.277	22.0001	8.85978	23.0858
hsa-miR-590-3p	84	251	69	232	28.3693	14.7254	4.8906	11.7197
hsa-miR-590-5p	7	35	18	20	2.36411	2.05334	1.27581	1.01032
hsa-miR-592	42	834	10	490	14.1847	48.9281	0.708782	24.7528
hsa-miR-597-5p	0	2	1	2	0	0.117334	0.0708782	0.101032
hsa-miR-598-3p	94	725	326	909	31.7466	42.5335	23.1063	45.919
hsa-miR-605-5p	1	6	4	11	0.33773	0.352001	0.283513	0.555675
hsa-miR-6087	4	48	16	71	1.35092	2.81601	1.13405	3.58663
hsa-miR-612	3	4	2	5	1.01319	0.234667	0.141756	0.25258
hsa-miR-6126	0	1	0	1	0	0.0586668	0	0.0505159
hsa-miR-615-3p	6	2	3	3	2.02638	0.117334	0.212635	0.151548
hsa-miR-616-5p	2	21	7	42	0.67546	1.232	0.496148	2.12167
hsa-miR-618	4	10	2	2	1.35092	0.586668	0.141756	0.101032
hsa-miR-619-5p	3	39	9	46	1.01319	2.28801	0.637904	2.32373
hsa-miR-622	0	6	0	2	0	0.352001	0	0.101032
hsa-miR-624-3p	0	0	1	1	0	0	0.0708782	0.0505159
hsa-miR-624-5p	1	8	9	8	0.33773	0.469335	0.637904	0.404127
hsa-miR-625-3p	7	71	11	130	2.36411	4.16535	0.779661	6.56707
hsa-miR-625-5p	2	3	2	9	0.67546	0.176001	0.141756	0.454643
hsa-miR-627-3p	1	9	2	18	0.33773	0.528002	0.141756	0.909287
hsa-miR-627-5p	8	16	11	40	2.70184	0.938669	0.779661	2.02064
hsa-miR-628-3p	7	6	14	22	2.36411	0.352001	0.992295	1.11135
hsa-miR-628-5p	30	81	51	130	10.1319	4.75201	3.61479	6.56707
hsa-miR-629-3p	5	13	1	15	1.68865	0.762669	0.0708782	0.757739
hsa-miR-629-5p	30	222	21	220	10.1319	13.024	1.48844	11.1135
hsa-miR-636	0	2	1	4	0	0.117334	0.0708782	0.202064
hsa-miR-641	8	31	28	62	2.70184	1.81867	1.98459	3.13199
hsa-miR-642a-5p	0	9	0	40	0	0.528002	0	2.02064
hsa-miR-650	0	1	0	2	0	0.0586668	0	0.101032
hsa-miR-6500-3p	0	2	1	2	0	0.117334	0.0708782	0.101032
hsa-miR-6501-5p	0	3	2	7	0	0.176001	0.141756	0.353611
hsa-miR-6502-5p	4	2	2	3	1.35092	0.117334	0.141756	0.151548
hsa-miR-6503-3p	0	1	1	7	0	0.0586668	0.0708782	0.353611
hsa-miR-6503-5p	1	0	2	4	0.33773	0	0.141756	0.202064
hsa-miR-6504-5p	0	2	2	3	0	0.117334	0.141756	0.151548
hsa-miR-6505-5p	0	2	1	2	0	0.117334	0.0708782	0.101032
hsa-miR-6508-3p	0	1	0	3	0	0.0586668	0	0.151548
hsa-miR-6511a-3p	0	7	12	12	0	0.410668	0.850539	0.606191
hsa-miR-6511b-3p	2	17	25	34	0.67546	0.997336	1.77196	1.71754
hsa-miR-6511b-5p	0	2	3	2	0	0.117334	0.212635	0.101032
hsa-miR-6513-3p	1	0	0	1	0.33773	0	0	0.0505159
hsa-miR-6513-5p	5	4	2	6	1.68865	0.234667	0.141756	0.303096
hsa-miR-6514-5p	1	1	3	4	0.33773	0.0586668	0.212635	0.202064
hsa-miR-6515-5p	1	1	1	6	0.33773	0.0586668	0.0708782	0.303096
hsa-miR-651-5p	20	128	21	206	6.7546	7.50936	1.48844	10.4063
hsa-miR-6516-3p	2	3	0	6	0.67546	0.176001	0	0.303096
hsa-miR-6516-5p	1	5	3	7	0.33773	0.293334	0.212635	0.353611
hsa-miR-652-3p	77	216	68	305	26.0052	12.672	4.81972	15.4074
hsa-miR-652-5p	1	18	7	12	0.33773	1.056	0.496148	0.606191
hsa-miR-653-3p	1	0	0	4	0.33773	0	0	0.202064
hsa-miR-654-3p	635	1573	340	1597	214.458	92.2829	24.0986	80.6739
hsa-miR-654-5p	4	17	1	12	1.35092	0.997336	0.0708782	0.606191
hsa-miR-655-3p	38	56	9	24	12.8337	3.28534	0.637904	1.21238
hsa-miR-656-3p	17	26	8	43	5.74141	1.52534	0.567026	2.17218
hsa-miR-659-5p	6	19	11	58	2.02638	1.11467	0.779661	2.92992
hsa-miR-660-3p	1	9	1	17	0.33773	0.528002	0.0708782	0.858771
hsa-miR-660-5p	661	3627	512	4486	223.239	212.785	36.2897	226.614
hsa-miR-663a	4	8	9	2	1.35092	0.469335	0.637904	0.101032
hsa-miR-663b	8	12	12	16	2.70184	0.704002	0.850539	0.808255
hsa-miR-664a-3p	95	444	292	441	32.0843	26.0481	20.6964	22.2775
hsa-miR-664a-5p	13	58	18	143	4.39049	3.40268	1.27581	7.22378
hsa-miR-664b-3p	4	31	9	25	1.35092	1.81867	0.637904	1.2629
hsa-miR-664b-5p	0	1	1	3	0	0.0586668	0.0708782	0.151548
hsa-miR-665	28	49	6	43	9.45643	2.87468	0.425269	2.17218
hsa-miR-668-3p	1	6	0	7	0.33773	0.352001	0	0.353611
hsa-miR-671-3p	35	166	61	331	11.8205	9.73869	4.32357	16.7208
hsa-miR-671-5p	4	23	4	20	1.35092	1.34934	0.283513	1.01032
hsa-miR-6716-3p	2	13	3	12	0.67546	0.762669	0.212635	0.606191
hsa-miR-6720-3p	2	0	1	5	0.67546	0	0.0708782	0.25258
hsa-miR-6723-5p	0	6	3	5	0	0.352001	0.212635	0.25258
hsa-miR-6724-5p	0	5	1	15	0	0.293334	0.0708782	0.757739
hsa-miR-6734-5p	0	3	1	2	0	0.176001	0.0708782	0.101032
hsa-miR-6744-5p	0	4	0	2	0	0.234667	0	0.101032
hsa-miR-6753-3p	0	1	1	2	0	0.0586668	0.0708782	0.101032
hsa-miR-6757-3p	0	2	0	1	0	0.117334	0	0.0505159
hsa-miR-6761-5p	0	0	1	1	0	0	0.0708782	0.0505159
hsa-miR-676-3p	0	5	2	1	0	0.293334	0.141756	0.0505159
hsa-miR-6764-3p	2	0	2	1	0.67546	0	0.141756	0.0505159
hsa-miR-6765-3p	0	1	1	1	0	0.0586668	0.0708782	0.0505159
hsa-miR-676-5p	0	1	0	1	0	0.0586668	0	0.0505159
hsa-miR-6769b-3p	0	2	0	2	0	0.117334	0	0.101032
hsa-miR-6774-5p	0	1	0	3	0	0.0586668	0	0.151548
hsa-miR-6786-3p	0	1	2	4	0	0.0586668	0.141756	0.202064
hsa-miR-6799-3p	0	1	0	1	0	0.0586668	0	0.0505159
hsa-miR-6803-3p	1	0	2	3	0.33773	0	0.141756	0.151548
hsa-miR-6810-3p	1	1	0	1	0.33773	0.0586668	0	0.0505159
hsa-miR-6813-5p	1	0	0	2	0.33773	0	0	0.101032
hsa-miR-6820-3p	0	1	0	3	0	0.0586668	0	0.151548
hsa-miR-6821-5p	0	1	0	1	0	0.0586668	0	0.0505159
hsa-miR-6837-3p	0	8	2	11	0	0.469335	0.141756	0.555675
hsa-miR-6842-3p	2	28	1	34	0.67546	1.64267	0.0708782	1.71754
hsa-miR-6844	0	0	1	1	0	0	0.0708782	0.0505159
hsa-miR-6847-5p	0	0	1	4	0	0	0.0708782	0.202064
hsa-miR-6852-5p	2	4	1	4	0.67546	0.234667	0.0708782	0.202064
hsa-miR-6854-5p	2	0	0	2	0.67546	0	0	0.101032
hsa-miR-6858-3p	0	2	0	1	0	0.117334	0	0.0505159
hsa-miR-6859-5p	2	4	2	10	0.67546	0.234667	0.141756	0.505159
hsa-miR-6866-5p	1	2	1	8	0.33773	0.117334	0.0708782	0.404127
hsa-miR-6868-3p	0	4	2	6	0	0.234667	0.141756	0.303096
hsa-miR-6873-3p	0	0	1	1	0	0	0.0708782	0.0505159
hsa-miR-6874-3p	0	0	1	1	0	0	0.0708782	0.0505159
hsa-miR-6882-5p	0	0	1	2	0	0	0.0708782	0.101032
hsa-miR-6886-3p	0	1	0	1	0	0.0586668	0	0.0505159
hsa-miR-6886-5p	0	1	0	2	0	0.0586668	0	0.101032
hsa-miR-708-3p	86	170	35	114	29.0448	9.97336	2.48074	5.75882
hsa-miR-708-5p	481	588	84	124	162.448	34.4961	5.95377	6.26397
hsa-miR-7-1-3p	16	263	70	215	5.40368	15.4294	4.96148	10.8609
hsa-miR-744-3p	11	60	28	51	3.71503	3.52001	1.98459	2.57631
hsa-miR-744-5p	144	322	371	949	48.6331	18.8907	26.2958	47.9396
hsa-miR-758-3p	26	31	13	24	8.78097	1.81867	0.921417	1.21238
hsa-miR-7641	28	537	145	1344	9.45643	31.5041	10.2773	67.8934
hsa-miR-766-3p	16	82	153	90	5.40368	4.81068	10.8444	4.54643
hsa-miR-766-5p	0	1	1	4	0	0.0586668	0.0708782	0.202064
hsa-miR-767-3p	1	0	0	1	0.33773	0	0	0.0505159
hsa-miR-767-5p	0	6	4	14	0	0.352001	0.283513	0.707223
hsa-miR-769-3p	2	18	8	17	0.67546	1.056	0.567026	0.858771
hsa-miR-769-5p	662	3343	1508	5802	223.577	196.123	106.884	293.093
hsa-miR-7704	100	951	219	1812	33.773	55.7922	15.5223	91.5349
hsa-miR-7705	22	111	12	114	7.43006	6.51202	0.850539	5.75882
hsa-miR-770-5p	0	4	1	2	0	0.234667	0.0708782	0.101032
hsa-miR-7706	50	255	92	302	16.8865	14.96	6.5208	15.2558
hsa-miR-7974	15	603	13	128	5.06595	35.3761	0.921417	6.46604
hsa-miR-7975	0	50	16	43	0	2.93334	1.13405	2.17218
hsa-miR-7977	7	123	27	120	2.36411	7.21602	1.91371	6.06191
hsa-miR-8485	0	2	0	1	0	0.117334	0	0.0505159
hsa-miR-873-3p	0	1	3	8	0	0.0586668	0.212635	0.404127
hsa-miR-873-5p	5	8	11	53	1.68865	0.469335	0.779661	2.67734
hsa-miR-874-3p	50	146	54	114	16.8865	8.56536	3.82742	5.75882
hsa-miR-874-5p	31	98	34	75	10.4696	5.74935	2.40986	3.78869
hsa-miR-877-5p	4	19	4	17	1.35092	1.11467	0.283513	0.858771
hsa-miR-885-5p	2	1	1	3	0.67546	0.0586668	0.0708782	0.151548
hsa-miR-887-3p	20	53	46	63	6.7546	3.10934	3.2604	3.1825
hsa-miR-889-3p	223	827	228	967	75.3137	48.5175	16.1602	48.8489
hsa-miR-891a-5p	0	29	0	17	0	1.70134	0	0.858771
hsa-miR-92a-1-5p	8	77	10	67	2.70184	4.51735	0.708782	3.38457
hsa-miR-92a-3p	11902	97660	23021	110930	4019.66	5729.4	1631.69	5603.73
hsa-miR-92b-3p	1234	8273	5010	11135	416.759	485.351	355.1	562.495
hsa-miR-92b-5p	0	3	0	6	0	0.176001	0	0.303096
hsa-miR-93-3p	2	25	10	21	0.67546	1.46667	0.708782	1.06083
hsa-miR-935	5	16	0	2	1.68865	0.938669	0	0.101032
hsa-miR-93-5p	4764	15397	4834	15917	1608.94	903.293	342.625	804.062
hsa-miR-937-3p	0	15	2	10	0	0.880003	0.141756	0.505159
hsa-miR-9-3p	7	9	18	15	2.36411	0.528002	1.27581	0.757739
hsa-miR-940	4	10	5	15	1.35092	0.586668	0.354391	0.757739
hsa-miR-941	240	1699	342	938	81.0551	99.675	24.2404	47.3839
hsa-miR-942-3p	0	1	0	1	0	0.0586668	0	0.0505159
hsa-miR-942-5p	5	7	0	12	1.68865	0.410668	0	0.606191
hsa-miR-944	1	5	0	11	0.33773	0.293334	0	0.555675
hsa-miR-95-3p	43	323	51	347	14.5224	18.9494	3.61479	17.529
hsa-miR-95-5p	2	10	2	12	0.67546	0.586668	0.141756	0.606191
hsa-miR-9-5p	182	632	1197	2196	61.4668	37.0774	84.8412	110.933
hsa-miR-96-5p	91	684	38	146	30.7334	40.1281	2.69337	7.37533
hsa-miR-98-3p	4	8	7	14	1.35092	0.469335	0.496148	0.707223
hsa-miR-98-5p	8228	26829	9916	22464	2778.84	1573.97	702.829	1134.79
hsa-miR-99a-3p	25	18	67	51	8.44324	1.056	4.74884	2.57631
hsa-miR-99a-5p	736	1063	3565	1500	248.569	62.3628	252.681	75.7739
hsa-miR-99b-3p	40	138	143	144	13.5092	8.09602	10.1356	7.27429
hsa-miR-99b-5p	8667	17440	42391	10554	2927.1	1023.15	3004.6	533.145
hsa-miR-1245b-5p	0	1	1	0	0	0.0586668	0.0708782	0
hsa-miR-1271-3p	0	2	1	0	0	0.117334	0.0708782	0
hsa-miR-1284	0	1	3	0	0	0.0586668	0.212635	0
hsa-miR-1285-5p	3	1	1	0	1.01319	0.0586668	0.0708782	0
hsa-miR-1296-3p	0	2	2	0	0	0.117334	0.141756	0
hsa-miR-146a-3p	3	0	1	0	1.01319	0	0.0708782	0
hsa-miR-1908-5p	1	3	2	0	0.33773	0.176001	0.141756	0
hsa-miR-2276-3p	0	3	1	0	0	0.176001	0.0708782	0
hsa-miR-3124-5p	0	1	1	0	0	0.0586668	0.0708782	0
hsa-miR-329-5p	1	0	2	0	0.33773	0	0.141756	0
hsa-miR-34c-3p	5	5	2	0	1.68865	0.293334	0.141756	0
hsa-miR-3617-3p	0	1	1	0	0	0.0586668	0.0708782	0
hsa-miR-3620-3p	0	1	3	0	0	0.0586668	0.212635	0
hsa-miR-376a-2-5p	0	1	1	0	0	0.0586668	0.0708782	0
hsa-miR-4444	1	1	1	0	0.33773	0.0586668	0.0708782	0
hsa-miR-4448	0	4	1	0	0	0.234667	0.0708782	0
hsa-miR-448	1	0	1	0	0.33773	0	0.0708782	0
hsa-miR-4682	0	1	1	0	0	0.0586668	0.0708782	0
hsa-miR-4714-3p	0	1	1	0	0	0.0586668	0.0708782	0
hsa-miR-4732-5p	2	0	1	0	0.67546	0	0.0708782	0
hsa-miR-4757-3p	1	2	2	0	0.33773	0.117334	0.141756	0
hsa-miR-4773	1	0	1	0	0.33773	0	0.0708782	0
hsa-miR-4785	1	5	4	0	0.33773	0.293334	0.283513	0
hsa-miR-5094	1	1	2	0	0.33773	0.0586668	0.141756	0
hsa-miR-548al	6	0	8	0	2.02638	0	0.567026	0
hsa-miR-584-3p	0	2	1	0	0	0.117334	0.0708782	0
hsa-miR-585-5p	0	1	2	0	0	0.0586668	0.141756	0
hsa-miR-6720-5p	1	0	1	0	0.33773	0	0.0708782	0
hsa-miR-675-5p	1	0	1	0	0.33773	0	0.0708782	0
hsa-miR-6838-5p	0	3	1	0	0	0.176001	0.0708782	0
hsa-miR-1245a	1	1	0	0	0.33773	0.0586668	0	0
hsa-miR-1304-5p	1	4	0	0	0.33773	0.234667	0	0
hsa-miR-1305	2	5	0	0	0.67546	0.293334	0	0
hsa-miR-31-3p	3	3	0	0	1.01319	0.176001	0	0
hsa-miR-3662	1	2	0	0	0.33773	0.117334	0	0
hsa-miR-3943	10	13	0	0	3.3773	0.762669	0	0
hsa-miR-4504	1	4	0	0	0.33773	0.234667	0	0
hsa-miR-4653-5p	1	1	0	0	0.33773	0.0586668	0	0
hsa-miR-4664-3p	2	6	0	0	0.67546	0.352001	0	0
hsa-miR-4720-5p	2	1	0	0	0.67546	0.0586668	0	0
hsa-miR-4762-5p	1	2	0	0	0.33773	0.117334	0	0
hsa-miR-4777-3p	1	2	0	0	0.33773	0.117334	0	0
hsa-miR-494-5p	1	2	0	0	0.33773	0.117334	0	0
hsa-miR-5009-5p	1	1	0	0	0.33773	0.0586668	0	0
hsa-miR-513c-5p	1	1	0	0	0.33773	0.0586668	0	0
hsa-miR-514a-3p	1	2	0	0	0.33773	0.117334	0	0
hsa-miR-515-5p	10	2	0	0	3.3773	0.117334	0	0
hsa-miR-518c-3p	2	1	0	0	0.67546	0.0586668	0	0
hsa-miR-519c-3p	3	1	0	0	1.01319	0.0586668	0	0
hsa-miR-520a-3p	1	5	0	0	0.33773	0.293334	0	0
hsa-miR-520c-3p	1	1	0	0	0.33773	0.0586668	0	0
hsa-miR-548d-3p	2	4	0	0	0.67546	0.234667	0	0
hsa-miR-6772-3p	1	1	0	0	0.33773	0.0586668	0	0
hsa-miR-6834-5p	1	1	0	0	0.33773	0.0586668	0	0
hsa-miR-1193	1	0	0	0	0.33773	0	0	0
hsa-miR-1281	1	0	0	0	0.33773	0	0	0
hsa-miR-1293	1	0	0	0	0.33773	0	0	0
hsa-miR-1911-5p	3	0	0	0	1.01319	0	0	0
hsa-miR-208a-3p	1	0	0	0	0.33773	0	0	0
hsa-miR-3129-3p	3	0	0	0	1.01319	0	0	0
hsa-miR-3129-5p	1	0	0	0	0.33773	0	0	0
hsa-miR-3130-5p	1	0	0	0	0.33773	0	0	0
hsa-miR-3142	1	0	0	0	0.33773	0	0	0
hsa-miR-3194-3p	1	0	0	0	0.33773	0	0	0
hsa-miR-3928-5p	1	0	0	0	0.33773	0	0	0
hsa-miR-4457	1	0	0	0	0.33773	0	0	0
hsa-miR-4515	1	0	0	0	0.33773	0	0	0
hsa-miR-4688	1	0	0	0	0.33773	0	0	0
hsa-miR-4699-5p	1	0	0	0	0.33773	0	0	0
hsa-miR-4738-3p	1	0	0	0	0.33773	0	0	0
hsa-miR-4758-3p	1	0	0	0	0.33773	0	0	0
hsa-miR-512-3p	1	0	0	0	0.33773	0	0	0
hsa-miR-519a-3p	2	0	0	0	0.67546	0	0	0
hsa-miR-523-3p	1	0	0	0	0.33773	0	0	0
hsa-miR-525-3p	1	0	0	0	0.33773	0	0	0
hsa-miR-561-3p	1	0	0	0	0.33773	0	0	0
hsa-miR-639	1	0	0	0	0.33773	0	0	0
hsa-miR-6510-3p	1	0	0	0	0.33773	0	0	0
hsa-miR-6511a-5p	1	0	0	0	0.33773	0	0	0
hsa-miR-6729-3p	1	0	0	0	0.33773	0	0	0
hsa-miR-6812-3p	1	0	0	0	0.33773	0	0	0
hsa-miR-6818-5p	1	0	0	0	0.33773	0	0	0
hsa-miR-7703	1	0	0	0	0.33773	0	0	0
hsa-miR-7849-3p	1	0	0	0	0.33773	0	0	0
hsa-miR-939-3p	1	0	0	0	0.33773	0	0	0
hsa-miR-1228-3p	0	2	0	0	0	0.117334	0	0
hsa-miR-1231	0	1	0	0	0	0.0586668	0	0
hsa-miR-1250-5p	0	1	0	0	0	0.0586668	0	0
hsa-miR-1257	0	3	0	0	0	0.176001	0	0
hsa-miR-1266-3p	0	1	0	0	0	0.0586668	0	0
hsa-miR-1268b	0	1	0	0	0	0.0586668	0	0
hsa-miR-1273a	0	2	0	0	0	0.117334	0	0
hsa-miR-1273c	0	1	0	0	0	0.0586668	0	0
hsa-miR-1273e	0	3	0	0	0	0.176001	0	0
hsa-miR-1587	0	1	0	0	0	0.0586668	0	0
hsa-miR-182-3p	0	1	0	0	0	0.0586668	0	0
hsa-miR-1913	0	1	0	0	0	0.0586668	0	0
hsa-miR-2114-5p	0	3	0	0	0	0.176001	0	0
hsa-miR-2276-5p	0	1	0	0	0	0.0586668	0	0
hsa-miR-297	0	1	0	0	0	0.0586668	0	0
hsa-miR-3115	0	2	0	0	0	0.117334	0	0
hsa-miR-3128	0	1	0	0	0	0.0586668	0	0
hsa-miR-3152-3p	0	1	0	0	0	0.0586668	0	0
hsa-miR-3170	0	1	0	0	0	0.0586668	0	0
hsa-miR-3187-3p	0	1	0	0	0	0.0586668	0	0
hsa-miR-3194-5p	0	2	0	0	0	0.117334	0	0
hsa-miR-34b-3p	0	1	0	0	0	0.0586668	0	0
hsa-miR-3654	0	1	0	0	0	0.0586668	0	0
hsa-miR-3657	0	1	0	0	0	0.0586668	0	0
hsa-miR-3667-5p	0	1	0	0	0	0.0586668	0	0
hsa-miR-3680-5p	0	1	0	0	0	0.0586668	0	0
hsa-miR-371b-3p	0	1	0	0	0	0.0586668	0	0
hsa-miR-381-5p	0	1	0	0	0	0.0586668	0	0
hsa-miR-3915	0	1	0	0	0	0.0586668	0	0
hsa-miR-3921	0	1	0	0	0	0.0586668	0	0
hsa-miR-3940-5p	0	2	0	0	0	0.117334	0	0
hsa-miR-4425	0	2	0	0	0	0.117334	0	0
hsa-miR-4430	0	1	0	0	0	0.0586668	0	0
hsa-miR-4436b-5p	0	1	0	0	0	0.0586668	0	0
hsa-miR-4440	0	2	0	0	0	0.117334	0	0
hsa-miR-4449	0	1	0	0	0	0.0586668	0	0
hsa-miR-4491	0	1	0	0	0	0.0586668	0	0
hsa-miR-4518	0	1	0	0	0	0.0586668	0	0
hsa-miR-4522	0	1	0	0	0	0.0586668	0	0
hsa-miR-4632-3p	0	1	0	0	0	0.0586668	0	0
hsa-miR-4635	0	1	0	0	0	0.0586668	0	0
hsa-miR-4647	0	2	0	0	0	0.117334	0	0
hsa-miR-4650-3p	0	1	0	0	0	0.0586668	0	0
hsa-miR-4653-3p	0	1	0	0	0	0.0586668	0	0
hsa-miR-466	0	1	0	0	0	0.0586668	0	0
hsa-miR-4661-3p	0	1	0	0	0	0.0586668	0	0
hsa-miR-4662b	0	1	0	0	0	0.0586668	0	0
hsa-miR-4665-5p	0	1	0	0	0	0.0586668	0	0
hsa-miR-4671-3p	0	1	0	0	0	0.0586668	0	0
hsa-miR-4671-5p	0	1	0	0	0	0.0586668	0	0
hsa-miR-4679	0	3	0	0	0	0.176001	0	0
hsa-miR-4707-5p	0	1	0	0	0	0.0586668	0	0
hsa-miR-4708-5p	0	2	0	0	0	0.117334	0	0
hsa-miR-4724-5p	0	1	0	0	0	0.0586668	0	0
hsa-miR-4739	0	2	0	0	0	0.117334	0	0
hsa-miR-4774-3p	0	2	0	0	0	0.117334	0	0
hsa-miR-4795-5p	0	1	0	0	0	0.0586668	0	0
hsa-miR-4797-3p	0	1	0	0	0	0.0586668	0	0
hsa-miR-499a-3p	0	2	0	0	0	0.117334	0	0
hsa-miR-5002-3p	0	1	0	0	0	0.0586668	0	0
hsa-miR-5010-3p	0	1	0	0	0	0.0586668	0	0
hsa-miR-508-5p	0	1	0	0	0	0.0586668	0	0
hsa-miR-509-3p	0	2	0	0	0	0.117334	0	0
hsa-miR-514b-5p	0	1	0	0	0	0.0586668	0	0
hsa-miR-515-3p	0	1	0	0	0	0.0586668	0	0
hsa-miR-516a-5p	0	2	0	0	0	0.117334	0	0
hsa-miR-518a-3p	0	1	0	0	0	0.0586668	0	0
hsa-miR-5193	0	1	0	0	0	0.0586668	0	0
hsa-miR-524-5p	0	1	0	0	0	0.0586668	0	0
hsa-miR-548ag	0	1	0	0	0	0.0586668	0	0
hsa-miR-548ar-5p	0	1	0	0	0	0.0586668	0	0
hsa-miR-548p	0	1	0	0	0	0.0586668	0	0
hsa-miR-551b-5p	0	1	0	0	0	0.0586668	0	0
hsa-miR-5571-5p	0	1	0	0	0	0.0586668	0	0
hsa-miR-5586-5p	0	1	0	0	0	0.0586668	0	0
hsa-miR-5589-5p	0	1	0	0	0	0.0586668	0	0
hsa-miR-5684	0	1	0	0	0	0.0586668	0	0
hsa-miR-5698	0	1	0	0	0	0.0586668	0	0
hsa-miR-603	0	1	0	0	0	0.0586668	0	0
hsa-miR-643	0	1	0	0	0	0.0586668	0	0
hsa-miR-6506-5p	0	1	0	0	0	0.0586668	0	0
hsa-miR-6715b-3p	0	3	0	0	0	0.176001	0	0
hsa-miR-6733-3p	0	1	0	0	0	0.0586668	0	0
hsa-miR-6741-3p	0	1	0	0	0	0.0586668	0	0
hsa-miR-6741-5p	0	1	0	0	0	0.0586668	0	0
hsa-miR-6751-5p	0	1	0	0	0	0.0586668	0	0
hsa-miR-6757-5p	0	1	0	0	0	0.0586668	0	0
hsa-miR-6767-5p	0	1	0	0	0	0.0586668	0	0
hsa-miR-6770-5p	0	1	0	0	0	0.0586668	0	0
hsa-miR-6793-3p	0	1	0	0	0	0.0586668	0	0
hsa-miR-6805-3p	0	1	0	0	0	0.0586668	0	0
hsa-miR-6807-3p	0	1	0	0	0	0.0586668	0	0
hsa-miR-6812-5p	0	1	0	0	0	0.0586668	0	0
hsa-miR-6815-3p	0	1	0	0	0	0.0586668	0	0
hsa-miR-6815-5p	0	4	0	0	0	0.234667	0	0
hsa-miR-6821-3p	0	1	0	0	0	0.0586668	0	0
hsa-miR-6826-5p	0	1	0	0	0	0.0586668	0	0
hsa-miR-6840-3p	0	1	0	0	0	0.0586668	0	0
hsa-miR-6855-3p	0	1	0	0	0	0.0586668	0	0
hsa-miR-6855-5p	0	2	0	0	0	0.117334	0	0
hsa-miR-6864-5p	0	1	0	0	0	0.0586668	0	0
hsa-miR-6869-5p	0	1	0	0	0	0.0586668	0	0
hsa-miR-6879-3p	0	1	0	0	0	0.0586668	0	0
hsa-miR-6887-3p	0	1	0	0	0	0.0586668	0	0
hsa-miR-6892-5p	0	2	0	0	0	0.117334	0	0
hsa-miR-6894-3p	0	1	0	0	0	0.0586668	0	0
hsa-miR-7108-5p	0	1	0	0	0	0.0586668	0	0
hsa-miR-7114-3p	0	2	0	0	0	0.117334	0	0
hsa-miR-7161-3p	0	1	0	0	0	0.0586668	0	0
hsa-miR-7-2-3p	0	2	0	0	0	0.117334	0	0
hsa-miR-7845-5p	0	1	0	0	0	0.0586668	0	0
hsa-miR-8072	0	1	0	0	0	0.0586668	0	0
hsa-miR-887-5p	0	1	0	0	0	0.0586668	0	0
hsa-miR-888-5p	0	1	0	0	0	0.0586668	0	0
hsa-miR-889-5p	0	2	0	0	0	0.117334	0	0
hsa-miR-922	0	1	0	0	0	0.0586668	0	0
hsa-miR-1255a	0	0	3	0	0	0	0.212635	0
hsa-miR-1287-3p	0	0	1	0	0	0	0.0708782	0
hsa-miR-181d-3p	0	0	1	0	0	0	0.0708782	0
hsa-miR-205-5p	0	0	2	0	0	0	0.141756	0
hsa-miR-216b-3p	0	0	1	0	0	0	0.0708782	0
hsa-miR-219a-2-3p	0	0	1	0	0	0	0.0708782	0
hsa-miR-2681-3p	0	0	1	0	0	0	0.0708782	0
hsa-miR-2681-5p	0	0	1	0	0	0	0.0708782	0
hsa-miR-3183	0	0	1	0	0	0	0.0708782	0
hsa-miR-3606-5p	0	0	1	0	0	0	0.0708782	0
hsa-miR-3610	0	0	1	0	0	0	0.0708782	0
hsa-miR-3616-3p	0	0	1	0	0	0	0.0708782	0
hsa-miR-3912-5p	0	0	1	0	0	0	0.0708782	0
hsa-miR-3920	0	0	1	0	0	0	0.0708782	0
hsa-miR-4300	0	0	1	0	0	0	0.0708782	0
hsa-miR-4498	0	0	1	0	0	0	0.0708782	0
hsa-miR-4704-3p	0	0	1	0	0	0	0.0708782	0
hsa-miR-4714-5p	0	0	1	0	0	0	0.0708782	0
hsa-miR-4719	0	0	1	0	0	0	0.0708782	0
hsa-miR-4743-5p	0	0	1	0	0	0	0.0708782	0
hsa-miR-4763-3p	0	0	1	0	0	0	0.0708782	0
hsa-miR-487b-5p	0	0	1	0	0	0	0.0708782	0
hsa-miR-5003-5p	0	0	1	0	0	0	0.0708782	0
hsa-miR-5187-5p	0	0	1	0	0	0	0.0708782	0
hsa-miR-548a-5p	0	0	1	0	0	0	0.0708782	0
hsa-miR-548ac	0	0	2	0	0	0	0.141756	0
hsa-miR-548ay-3p	0	0	1	0	0	0	0.0708782	0
hsa-miR-548t-5p	0	0	1	0	0	0	0.0708782	0
hsa-miR-5580-3p	0	0	1	0	0	0	0.0708782	0
hsa-miR-5587-3p	0	0	1	0	0	0	0.0708782	0
hsa-miR-5691	0	0	1	0	0	0	0.0708782	0
hsa-miR-6509-5p	0	0	1	0	0	0	0.0708782	0
hsa-miR-6514-3p	0	0	1	0	0	0	0.0708782	0
hsa-miR-670-3p	0	0	1	0	0	0	0.0708782	0
hsa-miR-6732-3p	0	0	1	0	0	0	0.0708782	0
hsa-miR-6742-3p	0	0	1	0	0	0	0.0708782	0
hsa-miR-6745	0	0	1	0	0	0	0.0708782	0
hsa-miR-6746-3p	0	0	1	0	0	0	0.0708782	0
hsa-miR-6766-3p	0	0	1	0	0	0	0.0708782	0
hsa-miR-6877-5p	0	0	1	0	0	0	0.0708782	0
hsa-miR-6878-5p	0	0	2	0	0	0	0.141756	0
hsa-miR-6883-3p	0	0	1	0	0	0	0.0708782	0
hsa-miR-7151-5p	0	0	1	0	0	0	0.0708782	0
hsa-miR-760	0	0	3	0	0	0	0.212635	0
hsa-miR-1224-5p	0	0	0	4	0	0	0	0.202064
hsa-miR-1228-5p	0	0	0	1	0	0	0	0.0505159
hsa-miR-1251-5p	0	0	0	6	0	0	0	0.303096
hsa-miR-1267	0	0	0	2	0	0	0	0.101032
hsa-miR-1273g-5p	0	0	0	1	0	0	0	0.0505159
hsa-miR-1288-3p	0	0	0	2	0	0	0	0.101032
hsa-miR-1289	0	0	0	1	0	0	0	0.0505159
hsa-miR-1295b-5p	0	0	0	1	0	0	0	0.0505159
hsa-miR-1323	0	0	0	1	0	0	0	0.0505159
hsa-miR-1469	0	0	0	1	0	0	0	0.0505159
hsa-miR-147a	0	0	0	1	0	0	0	0.0505159
hsa-miR-197-5p	0	0	0	1	0	0	0	0.0505159
hsa-miR-203b-5p	0	0	0	2	0	0	0	0.101032
hsa-miR-2114-3p	0	0	0	2	0	0	0	0.101032
hsa-miR-301b-5p	0	0	0	1	0	0	0	0.0505159
hsa-miR-3123	0	0	0	2	0	0	0	0.101032
hsa-miR-3134	0	0	0	1	0	0	0	0.0505159
hsa-miR-3141	0	0	0	1	0	0	0	0.0505159
hsa-miR-3145-5p	0	0	0	5	0	0	0	0.25258
hsa-miR-3150b-5p	0	0	0	1	0	0	0	0.0505159
hsa-miR-3159	0	0	0	2	0	0	0	0.101032
hsa-miR-3162-3p	0	0	0	2	0	0	0	0.101032
hsa-miR-3163	0	0	0	4	0	0	0	0.202064
hsa-miR-3165	0	0	0	1	0	0	0	0.0505159
hsa-miR-3176	0	0	0	1	0	0	0	0.0505159
hsa-miR-3180-3p	0	0	0	1	0	0	0	0.0505159
hsa-miR-3180-5p	0	0	0	1	0	0	0	0.0505159
hsa-miR-3198	0	0	0	1	0	0	0	0.0505159
hsa-miR-3622a-3p	0	0	0	1	0	0	0	0.0505159
hsa-miR-3646	0	0	0	1	0	0	0	0.0505159
hsa-miR-3661	0	0	0	4	0	0	0	0.202064
hsa-miR-371a-3p	0	0	0	1	0	0	0	0.0505159
hsa-miR-373-3p	0	0	0	2	0	0	0	0.101032
hsa-miR-378b	0	0	0	1	0	0	0	0.0505159
hsa-miR-378e	0	0	0	2	0	0	0	0.101032
hsa-miR-3914	0	0	0	1	0	0	0	0.0505159
hsa-miR-3934-3p	0	0	0	1	0	0	0	0.0505159
hsa-miR-3937	0	0	0	1	0	0	0	0.0505159
hsa-miR-3938	0	0	0	1	0	0	0	0.0505159
hsa-miR-3942-3p	0	0	0	1	0	0	0	0.0505159
hsa-miR-3944-5p	0	0	0	2	0	0	0	0.101032
hsa-miR-4257	0	0	0	1	0	0	0	0.0505159
hsa-miR-4422	0	0	0	2	0	0	0	0.101032
hsa-miR-4423-5p	0	0	0	1	0	0	0	0.0505159
hsa-miR-4436b-3p	0	0	0	1	0	0	0	0.0505159
hsa-miR-4453	0	0	0	1	0	0	0	0.0505159
hsa-miR-4458	0	0	0	1	0	0	0	0.0505159
hsa-miR-4467	0	0	0	1	0	0	0	0.0505159
hsa-miR-4477b	0	0	0	1	0	0	0	0.0505159
hsa-miR-4487	0	0	0	1	0	0	0	0.0505159
hsa-miR-4507	0	0	0	1	0	0	0	0.0505159
hsa-miR-4513	0	0	0	1	0	0	0	0.0505159
hsa-miR-4520-3p	0	0	0	1	0	0	0	0.0505159
hsa-miR-4526	0	0	0	1	0	0	0	0.0505159
hsa-miR-4539	0	0	0	3	0	0	0	0.151548
hsa-miR-4658	0	0	0	1	0	0	0	0.0505159
hsa-miR-4672	0	0	0	1	0	0	0	0.0505159
hsa-miR-4684-5p	0	0	0	1	0	0	0	0.0505159
hsa-miR-4687-3p	0	0	0	2	0	0	0	0.101032
hsa-miR-4700-5p	0	0	0	1	0	0	0	0.0505159
hsa-miR-4712-3p	0	0	0	1	0	0	0	0.0505159
hsa-miR-4731-3p	0	0	0	1	0	0	0	0.0505159
hsa-miR-4737	0	0	0	1	0	0	0	0.0505159
hsa-miR-4748	0	0	0	2	0	0	0	0.101032
hsa-miR-4756-5p	0	0	0	2	0	0	0	0.101032
hsa-miR-4761-3p	0	0	0	1	0	0	0	0.0505159
hsa-miR-4765	0	0	0	1	0	0	0	0.0505159
hsa-miR-4774-5p	0	0	0	2	0	0	0	0.101032
hsa-miR-4782-5p	0	0	0	1	0	0	0	0.0505159
hsa-miR-4794	0	0	0	1	0	0	0	0.0505159
hsa-miR-4796-3p	0	0	0	3	0	0	0	0.151548
hsa-miR-4796-5p	0	0	0	2	0	0	0	0.101032
hsa-miR-4799-5p	0	0	0	1	0	0	0	0.0505159
hsa-miR-4800-5p	0	0	0	1	0	0	0	0.0505159
hsa-miR-492	0	0	0	3	0	0	0	0.151548
hsa-miR-5010-5p	0	0	0	2	0	0	0	0.101032
hsa-miR-5090	0	0	0	1	0	0	0	0.0505159
hsa-miR-5196-3p	0	0	0	1	0	0	0	0.0505159
hsa-miR-544b	0	0	0	1	0	0	0	0.0505159
hsa-miR-548am-3p	0	0	0	2	0	0	0	0.101032
hsa-miR-548aw	0	0	0	1	0	0	0	0.0505159
hsa-miR-548az-5p	0	0	0	2	0	0	0	0.101032
hsa-miR-550b-3p	0	0	0	2	0	0	0	0.101032
hsa-miR-5580-5p	0	0	0	2	0	0	0	0.101032
hsa-miR-5583-5p	0	0	0	1	0	0	0	0.0505159
hsa-miR-559	0	0	0	1	0	0	0	0.0505159
hsa-miR-5687	0	0	0	1	0	0	0	0.0505159
hsa-miR-5708	0	0	0	1	0	0	0	0.0505159
hsa-miR-600	0	0	0	1	0	0	0	0.0505159
hsa-miR-605-3p	0	0	0	1	0	0	0	0.0505159
hsa-miR-6073	0	0	0	1	0	0	0	0.0505159
hsa-miR-6125	0	0	0	1	0	0	0	0.0505159
hsa-miR-6128	0	0	0	1	0	0	0	0.0505159
hsa-miR-638	0	0	0	2	0	0	0	0.101032
hsa-miR-6501-3p	0	0	0	2	0	0	0	0.101032
hsa-miR-6507-5p	0	0	0	3	0	0	0	0.151548
hsa-miR-655-5p	0	0	0	1	0	0	0	0.0505159
hsa-miR-656-5p	0	0	0	1	0	0	0	0.0505159
hsa-miR-6721-5p	0	0	0	1	0	0	0	0.0505159
hsa-miR-6735-5p	0	0	0	2	0	0	0	0.101032
hsa-miR-6737-3p	0	0	0	1	0	0	0	0.0505159
hsa-miR-6743-3p	0	0	0	1	0	0	0	0.0505159
hsa-miR-6747-3p	0	0	0	1	0	0	0	0.0505159
hsa-miR-6748-3p	0	0	0	1	0	0	0	0.0505159
hsa-miR-6749-3p	0	0	0	1	0	0	0	0.0505159
hsa-miR-6764-5p	0	0	0	1	0	0	0	0.0505159
hsa-miR-6770-3p	0	0	0	2	0	0	0	0.101032
hsa-miR-6782-3p	0	0	0	2	0	0	0	0.101032
hsa-miR-6787-3p	0	0	0	1	0	0	0	0.0505159
hsa-miR-6796-5p	0	0	0	2	0	0	0	0.101032
hsa-miR-6798-3p	0	0	0	1	0	0	0	0.0505159
hsa-miR-6805-5p	0	0	0	1	0	0	0	0.0505159
hsa-miR-6808-3p	0	0	0	1	0	0	0	0.0505159
hsa-miR-6822-3p	0	0	0	2	0	0	0	0.101032
hsa-miR-6832-5p	0	0	0	1	0	0	0	0.0505159
hsa-miR-6839-5p	0	0	0	1	0	0	0	0.0505159
hsa-miR-6842-5p	0	0	0	1	0	0	0	0.0505159
hsa-miR-6859-3p	0	0	0	2	0	0	0	0.101032
hsa-miR-6866-3p	0	0	0	1	0	0	0	0.0505159
hsa-miR-6867-5p	0	0	0	1	0	0	0	0.0505159
hsa-miR-6887-5p	0	0	0	1	0	0	0	0.0505159
hsa-miR-7108-3p	0	0	0	1	0	0	0	0.0505159
hsa-miR-7113-5p	0	0	0	1	0	0	0	0.0505159
hsa-miR-7160-3p	0	0	0	1	0	0	0	0.0505159
hsa-miR-758-5p	0	0	0	2	0	0	0	0.101032
hsa-miR-7702	0	0	0	4	0	0	0	0.202064
hsa-miR-7846-3p	0	0	0	5	0	0	0	0.25258
hsa-miR-7848-3p	0	0	0	2	0	0	0	0.101032
hsa-miR-7853-5p	0	0	0	1	0	0	0	0.0505159
hsa-miR-7854-3p	0	0	0	1	0	0	0	0.0505159
hsa-miR-7976	0	0	0	1	0	0	0	0.0505159
hsa-miR-8053	0	0	0	1	0	0	0	0.0505159
hsa-miR-876-3p	0	0	0	1	0	0	0	0.0505159
hsa-miR-876-5p	0	0	0	1	0	0	0	0.0505159
hsa-miR-877-3p	0	0	0	1	0	0	0	0.0505159
hsa-miR-891b	0	0	0	2	0	0	0	0.101032
hsa-miR-892a	0	0	0	3	0	0	0	0.151548
hsa-miR-933	0	0	0	1	0	0	0	0.0505159
hsa-miR-939-5p	0	0	0	4	0	0	0	0.202064
