# Supplementary material for: Post-Transcriptional Dysregulation of microRNA and Alternative Polyadenylation in Colorectal Cancer
Source: Front Genet. 2020 Feb 21;11:64. doi: 10.3389/fgene.2020.00064 (PMC7047281; doi:10.3389/fgene.2020.00064)
Supplement: Supplementary file 3 [file Table_4.xlsx]

## Sheet: Sheet2
Table S4 Identified novel miRNA
mature_id	chr	strand	strart	end	mature_coordinate	mature_sequence	precursor_sequence	precursor_coordinate	C1（count）	C2（count）	N1（count）	N2（count）	C1（RPM）	C2（RPM）	N1（RPM）	N2（RPM）
6_34982	6	-	27177197	27177213	6:-:27177197:27177213	uuccguggguuuguuuu	gccaaggucgcggguucgauccccguacgggccacuuccguggguuuguuuu	6:-:27177197:27177248	0	103	9	250	0	102488	16853.9	151149
11_6189	11	+	32829945	32829962	11:+:32829945:32829962	cggaccgaggcaggaccu	uccuccgucggccgccuccccggaccgaggcaggaccu	11:+:32829925:32829962	0	20	0	73	0	19900.5	0	44135.4
2_22244	2	+	132433731	132433751	2:+:132433731:132433751	ugugagguugucaugccugcu	ugugagguugucaugccugcuauuacuacagcuaugccagcaggcaugacaaccucauacu	2:+:132433731:132433791	0	31	2	23	0	30845.8	3745.32	13905.7
6_35258	6	-	33207857	33207878	6:-:33207857:33207878	ucgagaauugcguuuggacaau	acguccagacucaacucucggccggagccauagacucgagaauugcguuuggacaau	6:-:33207857:33207913	5	30	9	13	29585.8	29850.7	16853.9	7859.73
6_33506	6	+	2854041	2854061	6:+:2854041:2854061	accaggcaagaacuacugucu	accaggcaagaacuacugucucgucgcaacuugaggagacaauauuucuugccugguu	6:+:2854041:2854098	4	11	3	11	23668.6	10945.3	5617.98	6650.54
17_17147	17	+	78140792	78140816	17:+:78140792:78140816	gaagcagcgccugucgcaacucgcc	agaguugcugccgcugcuguccucacacccgcucgugggaagcagcgccugucgcaacucgcc	17:+:78140754:78140816	5	17	2	11	29585.8	16915.4	3745.32	6650.54
19_21054	19	-	41263442	41263463	19:-:41263442:41263463	ugcacgcgaccauagagccuuc	uugcucuauggucggguaccugacguggaacgggcgcucugcacgcgaccauagagccuuc	19:-:41263442:41263502	4	11	10	11	23668.6	10945.3	18726.6	6650.54
14_12081	14	+	65335159	65335180	14:+:65335159:65335180	agcaaggcggcaucucucuccu	ucagagagaugccgccuugcuccuccuguucaaggagcaaggcggcaucucucuccu	14:+:65335124:65335180	0	12	0	13	0	11940.3	0	7859.73
2_22492	2	+	176101983	176102003	2:+:176101983:176102003	caugucuggccugucccagug	caugucuggccugucccaguggagacuuuaaggcccugggcccugccaggcuugccu	2:+:176101983:176102039	0	0	1	21	0	0	1872.66	12696.5
17_17439	17	-	7306866	7306888	17:-:7306866:7306888	acccucaguccguauuggucucu	acccucaguccguauuggucucuauggcauccauagaggccauucggcucugagguccu	17:-:7306830:7306888	0	4	4	8	0	3980.1	7490.64	4836.76
11_7286	11	-	418401	418423	11:-:418401:418423	cugcccaucccaccccagcaucc	gaggcuggguggggugggggcaggcucucggcccccaaugccugcccaucccaccccagcaucc	11:-:418401:418464	0	11	0	2	0	10945.3	0	1209.19
19_21186	19	-	46300857	46300874	19:-:46300857:46300874	cugguggcugcggaggga	uccucuguggcugggcugcuucuuccauagaaggagccagcugguggcugcggaggga	19:-:46300857:46300914	1	0	0	7	5917.16	0	0	4232.16
18_18754	18	+	32020541	32020562	18:+:32020541:32020562	ugcacaacauguuuuugaggac	ugcacaacauguuuuugaggaccacuuuugaaaggauuuagguaguccuuaaaaacauguugugcacuu	18:+:32020541:32020609	0	2	0	2	0	1990.05	0	1209.19
8_39525	8	-	115534512	115534535	8:-:115534512:115534535	acaccggggguuagagcuucaacc	acaccggggguuagagcuucaaccuccaguaugaugguauugagguuagagcuucaaccuccagugu	8:-:115534469:115534535	0	0	4	1	0	0	7490.64	604.595
12_8690	12	+	4725466	4725488	12:+:4725466:4725488	agauucucaggcucuaccccaga	agauucucaggcucuaccccagaauugagucagaaucuucaggggaggccugggauucugua	12:+:4725466:4725527	0	4	0	2	0	3980.1	0	1209.19
11_6031	11	+	3841800	3841821	11:+:3841800:3841821	agcacaaaguuucugagcgccu	ugcgcucggagcuuugacuugagaauccauauccuucguucagcacaaaguuucugagcgccu	11:+:3841759:3841821	0	2	2	1	0	1990.05	3745.32	604.595
17_16737	17	+	44267000	44267021	17:+:44267000:44267021	uuuggggauucuaagaggaaga	uaacucuuagaauccccaaagcauucugugaagugguuuggggauucuaagaggaaga	17:+:44266964:44267021	5	0	0	0	29585.8	0	0	0
16_15947	16	-	58728646	58728664	16:-:58728646:58728664	guuguggguuauuguuaaa	guuguggguuauuguuaaacugauuaacauugucucccccc	16:-:58728624:58728664	0	5	0	8	0	4975.12	0	4836.76
20_24865	20	+	10674184	10674201	20:+:10674184:10674201	guagaagaaccagggccc	guugggggcagcgggaugcucagggcggcguagaagaaccagggccc	20:+:10674155:10674201	1	5	0	4	5917.16	4975.12	0	2418.38
X_41783	X	+	28018622	28018643	X:+:28018622:28018643	uucagacuuaaaaaaggauacu	uauccuuuucuagggcugaacaaccauaugaauauuauucagacuuaaaaaaggauacu	X:+:28018585:28018643	0	1	0	3	0	995.025	0	1813.78
21_26437	21	-	34880949	34880970	21:-:34880949:34880970	aaauguaacugcaguuuuugga	aaauguaacugcaguuuuuggaguuaaaaauugcaaacacugcaauuacuuuugc	21:-:34880916:34880970	0	3	0	0	0	2985.07	0	0
8_38502	8	+	54022998	54023019	8:+:54022998:54023019	accugagccacugcacccggcu	accugagccacugcacccggcuaagcguuccuuuuuuuaaaaaaaaucggccgggcgcgguggcucaugccu	8:+:54022998:54023069	3	5	1	7	17751.5	4975.12	1872.66	4232.16
11_7015	11	+	100970910	100970931	11:+:100970910:100970931	auucgcugggaauucagccucu	aggcugaauucccagugagugccuuuugaguugcauucgcugggaauucagccucu	11:+:100970876:100970931	4	6	0	9	23668.6	5970.15	0	5441.35
8_39394	8	-	98393667	98393688	8:-:98393667:98393688	uuauccuccaguagacuaggga	cccagccuacuggaggauaagaggauauaaaggucucuuauccuccaguagacuaggga	8:-:98393667:98393725	1	3	3	11	5917.16	2985.07	5617.98	6650.54
14_12532	14	+	105314771	105314789	14:+:105314771:105314789	cuguccgacgccggggccc	cuguccgacgccggggcccggcccguccccuccgccgcccggcagccaugugaccgcgccgccgcccuccgcgcgcccggc	14:+:105314771:105314851	0	6	0	0	0	5970.15	0	0
11_6894	11	+	73308908	73308924	11:+:73308908:73308924	cgcgccgcgucuggacg	cgcgccgcgucuggacgacggcuccgcugggacccgagacggaggcgucuuacccgcggccgcgga	11:+:73308908:73308973	1	27	5	80	5917.16	26865.7	9363.3	48367.6
19_20316	19	+	57439111	57439132	19:+:57439111:57439132	uuaguggcucccucugccugca	uuaguggcucccucugccugcagaauggaagaccacgugcaggugaggguggagccaccgaua	19:+:57439111:57439173	0	10	4	12	0	9950.25	7490.64	7255.14
1_2585	1	-	48307461	48307481	1:-:48307461:48307481	aaaauaaucuauacagggacu	aaaauaaucuauacagggacucuuacaaaagauggguccuuguauagauuauuuuuu	1:-:48307425:48307481	1	6	1	9	5917.16	5970.15	1872.66	5441.35
2_23167	2	-	17753309	17753330	2:-:17753309:17753330	guccccagacucucccgggcug	guccccagacucucccgggcuguggcgaauaacuguaaagcggggagaggucuggggaaag	2:-:17753270:17753330	1	5	1	16	5917.16	4975.12	1872.66	9673.52
15_14224	15	-	56365285	56365306	15:-:56365285:56365306	cucggccuuugcucgcagcacu	ugcugcgagcggcgcgagccucuggcagcgggcucggccuuugcucgcagcacu	15:-:56365285:56365338	3	12	0	9	17751.5	11940.3	0	5441.35
3_28110	3	+	119468998	119469015	3:+:119468998:119469015	gaaucugcaguaggucug	gaaucugcaguaggucugccggcgauggaguggugggcuagcucgccgcuucggcucuggcugcuguuguuccu	3:+:119468998:119469071	1	4	0	6	5917.16	3980.1	0	3627.57
17_17969	17	-	48642644	48642666	17:-:48642644:48642666	gcgacugccucccugcugugagc	gcgacugccucccugcugugagcaggagaacaggaagucugcccgacagggagguggccg	17:-:48642607:48642666	0	4	0	7	0	3980.1	0	4232.16
4_29905	4	+	1735540	1735561	4:+:1735540:1735561	agcccaggaugaaacucugaca	ucuaagugguguccuguggcagggcucuagggcucucuaccuggugccuagcccaggaugaaacucugaca	4:+:1735491:1735561	1	14	0	4	5917.16	13930.3	0	2418.38
12_8912	12	+	21518669	21518689	12:+:21518669:21518689	aagaguuacuagaacuauuca	aagaguuacuagaacuauucaaccuucagcuguguugaauaguuuuaguaacucuu	12:+:21518669:21518724	1	6	0	3	5917.16	5970.15	0	1813.78
3_27873	3	+	52523403	52523425	3:+:52523403:52523425	caacaggccuugcucugcucaca	ugggcagagcagagccugcauuggccaucuccaucuggcccaggccaacaggccuugcucugcucaca	3:+:52523358:52523425	7	11	1	30	41420.1	10945.3	1872.66	18137.8
22_26804	22	+	37589231	37589252	22:+:37589231:37589252	aauggacauuuuccugaaggcc	aauggacauuuuccugaaggccaaaaucaacagguacaggccuucagggaaauguccauuuc	22:+:37589231:37589292	0	26	0	61	0	25870.6	0	36880.3
2_23929	2	-	121248983	121248999	2:-:121248983:121248999	accggauccuggacauc	accggauccuggacaucggugagucuccuggccaggagaggccaggcaaggcucgaggcacccaggccacauuggguuc	2:-:121248921:121248999	0	1	0	22	0	995.025	0	13301.1
14_12542	14	+	105907193	105907214	14:+:105907193:105907214	uggggcugugucacugugggua	uggggcugugucacuguggguauagcauacaccauuaguacaauauccucacagugacacgagcccccac	14:+:105907193:105907262	0	14	0	3	0	13930.3	0	1813.78
10_4146	10	+	5687107	5687128	10:+:5687107:5687128	uuaauauguacugacaaagcgu	uuaauauguacugacaaagcguaucuguguaauaaauaugcuuuuugucaguacauguuaa	10:+:5687107:5687167	0	4	0	2	0	3980.1	0	1209.19
17_17950	17	-	48122185	48122205	17:-:48122185:48122205	ccccugggcuguuacuguucc	gacaguaacagcccgggacagccuuucccaaaauaaaggccccugggcuguuacuguucc	17:-:48122185:48122244	0	7	0	4	0	6965.17	0	2418.38
12_9801	12	-	6312710	6312727	12:-:6312710:6312727	aggcagaucucaggaagg	aggcagaucucaggaaggccucaaacuccugccaagcagaggcgggagccugggaggcgccagcucugggguuugaugaccuua	12:-:6312644:6312727	0	0	0	12	0	0	0	7255.14
6_33981	6	+	33201718	33201738	6:+:33201718:33201738	uacuugaccuugacucucccu	ugggagagagaagggcugguucuggauuguugggaaacuccacaguacuugaccuugacucucccu	6:+:33201673:33201738	1	3	0	8	5917.16	2985.07	0	4836.76
22_26951	22	+	46771454	46771474	22:+:46771454:46771474	uauacugaacagugcacccga	gggugcaccugagcaguauacacugaacaguguauacugaacagugcacccga	22:+:46771422:46771474	0	7	0	5	0	6965.17	0	3022.97
21_26151	21	+	36852013	36852029	21:+:36852013:36852029	ccgggugcucuaggcuu	gcgggguugggccuggcuaguacuugcaugggagaccauguaggaaugccgggugcucuaggcuu	21:+:36851965:36852029	4	26	14	53	23668.6	25870.6	26217.2	32043.5
6_34469	6	+	134257122	134257144	6:+:134257122:134257144	ggaauaccaggugcuguaggcuu	gcaggaucggaccuggcugguacuuggaugggagacuguuugggaauaccaggugcuguaggcuu	6:+:134257080:134257144	5	65	11	98	29585.8	64676.6	20599.3	59250.3
17_17230	17	+	82655224	82655241	17:+:82655224:82655241	aauaacuuggcagggcug	aauaacuuggcagggcugugcucccucugggagaucucggggagccuccuugcuacauguuccgcu	17:+:82655224:82655289	0	5	0	11	0	4975.12	0	6650.54
21_26242	21	+	43669913	43669934	21:+:43669913:43669934	aucuggaaggggcucuucuacu	aucuggaaggggcucuucuacugcaugugggugcaggaugaaccccuucuacagg	21:+:43669913:43669967	0	2	0	8	0	1990.05	0	4836.76
9_40457	9	+	130406771	130406787	9:+:130406771:130406787	ccugucugagcgccgcu	gggaccuugggcagguauaauaguucagccugucugagcgccgcu	9:+:130406743:130406787	4	29	9	67	23668.6	28855.7	16853.9	40507.9
19_21317	19	-	57513043	57513062	19:-:57513043:57513062	acgucccuguucgggcgcca	acgucccuguucgggcgccacuuguggcugucgguucgggacuga	19:-:57513018:57513062	14	23	54	105	82840.2	22885.6	101124	63482.5
14_12541	14	+	105907193	105907214	14:+:105907193:105907214	uggggcugugucacugugggua	cccagacgcucccccagccccucagccccagaaguggaaugcguuugcaguagggcuuugggaauggggcugugucacugugggua	14:+:105907129:105907214	0	14	0	3	0	13930.3	0	1813.78
1_4076	1	-	247194459	247194480	1:-:247194459:247194480	uauguaugcuuguguguggagu	acacacacacacacauauacuauauauacauauauauguaugcuuguguguggagu	1:-:247194459:247194514	1	24	0	18	5917.16	23880.6	0	10882.7
2_21802	2	+	69175543	69175563	2:+:69175543:69175563	aagcccagaagcuggaaacug	aagcccagaagcuggaaacugcagugaaccauguucaugccacugcacucuagccugggcaaca	2:+:69175543:69175606	1	5	2	4	5917.16	4975.12	3745.32	2418.38
3_27491	3	+	5122306	5122323	3:+:5122306:5122323	gcuuccugggucuggcug	ggacgggcgugggggguagggcgagucauaugauccgcucggcuuccugggucuggcug	3:+:5122265:5122323	1	5	0	4	5917.16	4975.12	0	2418.38
5_33361	5	-	172404872	172404893	5:-:172404872:172404893	cagacacagguauggcuggcuc	cagacacagguauggcuggcuccaaaauuugugccuggagucagacaaccuggguuccaa	5:-:172404834:172404893	4	5	2	4	23668.6	4975.12	3745.32	2418.38
X_41714	X	+	14467325	14467344	X:+:14467325:14467344	aaugcagccugaguaguacu	aaugcagccugaguaguacuaugugggaccugaguaguacuaugagguucugcauuuc	X:+:14467325:14467382	0	9	0	4	0	8955.22	0	2418.38
11_8215	11	-	79123210	79123226	11:-:79123210:79123226	auagguuugguccuggc	caggauuaaauguguuaauauagguuugguccuggc	11:-:79123210:79123245	0	6	0	1	0	5970.15	0	604.595
18_18993	18	-	31206881	31206899	18:-:31206881:31206899	accggagcaguugacugug	accggagcaguugacuguguuucgcuugagcaagcacaagcaagguugcucaucucuggaacacagaagaugguaucggaaa	18:-:31206818:31206899	0	3	0	9	0	2985.07	0	5441.35
10_4180	10	+	12069023	12069040	10:+:12069023:12069040	aucuggugaacauggccu	aucuggugaacauggccucugcuacugcggcagcagcacgacggggccucggccgggcucucccu	10:+:12069023:12069087	0	1	0	8	0	995.025	0	4836.76
13_10853	13	+	26685378	26685399	13:+:26685378:26685399	augugccuaguggcugcugucu	uagccacuagccacaugucaguucaugcuuuuaaggcuauaugugccuaguggcugcugucu	13:+:26685338:26685399	1	3	2	2	5917.16	2985.07	3745.32	1209.19
5_33091	5	-	138666954	138666972	5:-:138666954:138666972	cuacuucaaauuccucccu	cuacuucaaauuccucccuuaggggccuucaggacuguuagggugagaugugagcugguguggaa	5:-:138666908:138666972	1	10	0	4	5917.16	9950.25	0	2418.38
2_23963	2	-	127654972	127654994	2:-:127654972:127654994	cucauccccugcugucagguccu	cucauccccugcugucagguccugacccaacaagggccugggcugcucauggggaugauag	2:-:127654934:127654994	0	0	6	5	0	0	11236	3022.97
6_33640	6	+	21685802	21685824	6:+:21685802:21685824	ucacuuccuguucuguggccugu	ucacuuccuguucuguggccuguuaggaaucgggccacacagcagagggugagc	6:+:21685802:21685855	2	3	6	1	11834.3	2985.07	11236	604.595
2_24050	2	-	145730473	145730490	2:-:145730473:145730490	uguggugaugauggcuug	agcuacauuuuccaaaggccauuguauccuguggugaugauggcuug	2:-:145730473:145730519	3	5	4	13	17751.5	4975.12	7490.64	7859.73
2_21610	2	+	46348794	46348813	2:+:46348794:46348813	aucugaaauuugaaaugguc	aucugaaauuugaaaugguccaaugagcauuuccuuugaauguuguguuggauuuuggagcauuucagauuucagguuu	2:+:46348794:46348872	3	4	0	3	17751.5	3980.1	0	1813.78
5_32974	5	-	113845491	113845508	5:-:113845491:113845508	ugaggaagcacuguagcu	cuagggugugcuccccagauccucaaaggcacagggcugaaggaugggaaccucugaggaagcacuguagcu	5:-:113845491:113845562	0	6	8	7	0	5970.15	14981.3	4232.16
10_4322	10	+	43471238	43471259	10:+:43471238:43471259	uggcuggcugcuccgggcacug	uggcuggcugcuccgggcacuggcaggagcaagcuccguguccagaauggccagccaga	10:+:43471238:43471296	2	3	0	4	11834.3	2985.07	0	2418.38
1_1193	1	+	150234768	150234790	1:+:150234768:150234790	ugaggccgagaaggcaaccgcga	gcguuguccucgcgccuucgcccuggguaggugaggccgagaaggcaaccgcga	1:+:150234737:150234790	0	7	0	3	0	6965.17	0	1813.78
3_28713	3	-	7071120	7071136	3:-:7071120:7071136	cugaugagcuugacucu	cugaugagcuugacucuaguggaaccuacuaaaggaguuuuguucaccucagaa	3:-:7071083:7071136	0	11	0	10	0	10945.3	0	6045.95
6_35838	6	-	135181158	135181175	6:-:135181158:135181175	cugccgggcuggccgggu	ccgcggucgcccuggcugccgcccgcggggcugccgggcuggccgggu	6:-:135181158:135181205	0	2	1	2	0	1990.05	1872.66	1209.19
22_27120	22	-	30258061	30258080	22:-:30258061:30258080	ucugagggcugggcucgggg	caaggccggcccggcucccuacgucucaggacgucugagggcugggcucgggg	22:-:30258061:30258113	0	5	0	5	0	4975.12	0	3022.97
4_30118	4	+	52662412	52662433	4:+:52662412:52662433	uucgagaccucagaagccugga	uucgagaccucagaagccuggacuucaaaccaaaaugcugauagugaugugaacagugaaguccaggcugcugaggccucagaug	4:+:52662412:52662496	1	2	1	6	5917.16	1990.05	1872.66	3627.57
3_29647	3	-	160401227	160401248	3:-:160401227:160401248	auugaauuuuuguuugugaccu	auugaauuuuuguuugugaccuguaccauuccacaggucacaaacaaaaauucacaac	3:-:160401191:160401248	0	1	4	4	0	995.025	7490.64	2418.38
11_8216	11	-	79123210	79123226	11:-:79123210:79123226	auagguuugguccuggc	caggauuaaauguguuaauauagguuugguccuggc	11:-:79123210:79123245	0	6	0	1	0	5970.15	0	604.595
19_20238	19	+	51799944	51799966	19:+:51799944:51799966	uagcccauggcucgauccucagc	uagcccauggcucgauccucagcucuaccuccaucuugcugaugauagggccaugggccacc	19:+:51799944:51800005	1	2	0	7	5917.16	1990.05	0	4232.16
9_40168	9	+	94724893	94724909	9:+:94724893:94724909	ccggcugcuguaggcuu	ccggcugcuguaggcuuugggguuugcagccucugauggagccuaagaaagccaaggga	9:+:94724893:94724951	4	70	17	90	23668.6	69651.7	31835.2	54413.5
1_2113	1	-	15355569	15355586	1:-:15355569:15355586	gagcugugaagcugcccu	gagcugugaagcugcccugcuuacgaguagaccaugcagccugccaucuuugcucccuggcagcuacucagcagcuugu	1:-:15355508:15355586	2	8	6	10	11834.3	7960.2	11236	6045.95
2_24300	2	-	197705190	197705207	2:-:197705190:197705207	gaggccgccaauggacgg	cuccccgcccggccccgccccgcccgcgccugcgccguccgcacgccgaaagccgcggcgccagaggccgccaauggacgg	2:-:197705190:197705270	0	6	0	2	0	5970.15	0	1209.19
X_42133	X	+	130339927	130339944	X:+:130339927:130339944	uuccgacugugggagccu	uuccgacugugggagccucagcuucccagucguccga	X:+:130339927:130339963	0	3	0	7	0	2985.07	0	4232.16
22_27073	22	-	26590073	26590090	22:-:26590073:26590090	gcugggugcguggggcug	gcugggugcguggggcugccucgccgcgucucgccacgguagguggcccuggggcggcaggggguggccucggguugcaaccggggg	22:-:26590004:26590090	0	5	0	2	0	4975.12	0	1209.19
10_5711	10	-	131580942	131580959	10:-:131580942:131580959	ccuuagauguccugggcu	ccuuagauguccugggcucaccuauccccauugagauaugcuugcagccuguguggggcucagaggcu	10:-:131580892:131580959	0	3	0	8	0	2985.07	0	4836.76
X_41802	X	+	39427885	39427901	X:+:39427885:39427901	cccugcucucugcgcca	cccugcucucugcgccagccccucucuaaagugugcugcuggcagggaguuggccc	X:+:39427885:39427940	1	6	2	18	5917.16	5970.15	3745.32	10882.7
5_33396	5	-	177514854	177514875	5:-:177514854:177514875	cugccaucuggugccagccuuu	aggcuggccuggagggcaggccagagauuggggcugccaucuggugccagccuuu	5:-:177514854:177514908	1	3	2	3	5917.16	2985.07	3745.32	1813.78
12_8988	12	+	33841810	33841826	12:+:33841810:33841826	aagaggauccgucagcc	aagaggauccgucagcccugugacuucaguuuucuuauuggaguuaaaucugaguuucuucuua	12:+:33841810:33841873	6	0	130	2	35503	0	243446	1209.19
14_13078	14	-	95529673	95529693	14:-:95529673:95529693	cuucacugcauacuccagccu	gaggcggagguugcagugagcugagaucucgccacuucacugcauacuccagccu	14:-:95529673:95529727	2	4	0	3	11834.3	3980.1	0	1813.78
19_21151	19	-	44002780	44002797	19:-:44002780:44002797	cagagugugucuggacuc	cagagugugucuggacuccgcuuccuccaaugccaaaggaaaaugucuauaaucucacucuuca	19:-:44002734:44002797	0	6	0	4	0	5970.15	0	2418.38
18_18757	18	+	32555375	32555398	18:+:32555375:32555398	gcccucucucucucucucucuccc	guccaagcaugaagaggagugcagaacugucaauguucauuguaggugccugcccucucucucucucucucuccc	18:+:32555324:32555398	2	10	5	20	11834.3	9950.25	9363.3	12091.9
7_37556	7	-	55535372	55535391	7:-:55535372:55535391	cagugcccucugagcucacu	ugaggcagcaggguuuccagggggagccugccccagugcccucugagcucacu	7:-:55535372:55535424	0	2	0	7	0	1990.05	0	4232.16
11_6470	11	+	64314931	64314952	11:+:64314931:64314952	cggggcugcccugaacgggccc	cggggcugcccugaacgggcccggcucuggugcgcuugcucagccaggcccgcuccccgcugcccccua	11:+:64314931:64314999	0	7	1	4	0	6965.17	1872.66	2418.38
16_15921	16	-	57889409	57889426	16:-:57889409:57889426	uugggguuguaggacugg	uugggguuguaggacuggggccccagcucccacuagcaauuggccaguggcuggccucagguccuugccaugugg	16:-:57889352:57889426	0	3	0	5	0	2985.07	0	3022.97
11_8600	11	-	132052321	132052337	11:-:132052321:132052337	gagagaaugccggaaug	cucaaacaucacugucuaaggggggaaauagaccaggacucccaaacuuagagagaaugccggaaug	11:-:132052321:132052387	26	24	98	33	153846	23880.6	183521	19951.6
10_5010	10	-	20084606	20084627	10:-:20084606:20084627	aacuagccucuggccuuaugcc	uauaaggccagaggcuaguuuauuccuucuugccuaaacuagccucuggccuuaugcc	10:-:20084606:20084663	0	3	1	4	0	2985.07	1872.66	2418.38
12_10743	12	-	124234073	124234095	12:-:124234073:124234095	cuagugggccacuuuuguuaagc	cuagugggccacuuuuguuaagcuggccuggugauuuaggcaaguguuuagugguccacuguagau	12:-:124234030:124234095	0	4	1	2	0	3980.1	1872.66	1209.19
11_8145	11	-	72783565	72783586	11:-:72783565:72783586	ucugauacccacacugccugag	ucugauacccacacugccugagugucccacccaggcaguguggguaucaagua	11:-:72783534:72783586	0	1	0	6	0	995.025	0	3627.57
1_822	1	+	86108923	86108945	1:+:86108923:86108945	aaaaguaauugugguuucugccu	aaaaguaauugugguuucugccuuuuuaaugggcaaaaaacagaacuacuuuugc	1:+:86108923:86108977	1	3	1	4	5917.16	2985.07	1872.66	2418.38
5_33252	5	-	151255955	151255976	5:-:151255955:151255976	ugcugugugauuuugagugacc	cucugaaucacaugagccccaagaagauguaggugcugugugauuuugagugacc	5:-:151255955:151256009	1	0	0	4	5917.16	0	0	2418.38
2_24580	2	-	226835852	226835869	2:-:226835852:226835869	cacagcggggcaggaccg	ucugcagaccgcgugcgccggcaguggcucuaagggggccgcgagggcacagcggggcaggaccg	2:-:226835852:226835916	0	3	1	2	0	2985.07	1872.66	1209.19
8_39284	8	-	75332455	75332472	8:-:75332455:75332472	uugagucugguaauugga	aaauuagcuaaacauaguggcuuaugccuguagucccaacuacuugggaggcuggcauggcaggaccacuugagucugguaauugga	8:-:75332455:75332541	0	3	0	7	0	2985.07	0	4232.16
4_31098	4	-	75973882	75973904	4:-:75973882:75973904	ugugcaggcaugcaguuuauguu	cauaaacugcaugccugcacaccaggcaugcagugaugugcaggcaugcaguuuauguu	4:-:75973882:75973940	0	3	0	4	0	2985.07	0	2418.38
19_21269	19	-	52897661	52897678	19:-:52897661:52897678	auggcagggacugaaggu	auggcagggacugaaggucacaccacagcgcgugaguuucgcucuguuuuaugugugcuucccaguccuguggugcugc	19:-:52897600:52897678	0	4	0	1	0	3980.1	0	604.595
20_25826	20	-	37437056	37437073	20:-:37437056:37437073	agaguuugauccuggcuc	guggggguggggguaggaggauggagaguuugauccuggcuc	20:-:37437056:37437097	20	36	60	80	118343	35820.9	112360	48367.6
16_14818	16	+	11851687	11851704	16:+:11851687:11851704	ucuuugaggaggcaccug	ucuuugaggaggcaccugcucuuccgcuuuucuccagcuuuccaugagcuguggggaguagcuuggguguccucucacucuua	16:+:11851687:11851769	0	1	0	8	0	995.025	0	4836.76
22_26741	22	+	31106975	31106995	22:+:31106975:31106995	aaaagagacuuucuggagccu	gcacccagaaagucuucuuuccccccaggagaaggaaaagagacuuucuggagccu	22:+:31106940:31106995	0	1	4	2	0	995.025	7490.64	1209.19
7_37835	7	-	103150326	103150343	7:-:103150326:103150343	gcagaauaguuuggucug	gcagaauaguuuggucugcauuuuucugccagucuuaucugcau	7:-:103150300:103150343	0	14	0	25	0	13930.3	0	15114.9
17_18442	17	-	78797771	78797793	17:-:78797771:78797793	cugucacgguaggagcucucccg	agggagcucucugugugggcucugcugcgcugggagccugucacgguaggagcucucccg	17:-:78797771:78797830	0	0	4	3	0	0	7490.64	1813.78
19_20654	19	-	13099736	13099757	19:-:13099736:13099757	aacccggcccuccuuguccaca	agggcaggaggggccgcccuuugggccauggcaccaacccggcccuccuuguccaca	19:-:13099736:13099792	0	0	0	7	0	0	0	4232.16
16_14806	16	+	11256322	11256339	16:+:11256322:11256339	guggcguccggcgaggac	guggcguccggcgaggaccgcuucggcccuguuucccucucuucuggacccu	16:+:11256322:11256373	0	2	1	2	0	1990.05	1872.66	1209.19
3_29519	3	-	138815948	138815969	3:-:138815948:138815969	ugagugugugugugugagugaa	ugagugugugugugugagugaaaaauaccuaaaaagaggagcaguugcugccauguauugaggauuucuuugugcaggcaccaggcuaagu	3:-:138815879:138815969	0	7	0	7	0	6965.17	0	4232.16
16_14894	16	+	22298601	22298618	16:+:22298601:22298618	acccacuuaaccauacug	acccacuuaaccauacugccguuuaucagaaaaccgugcaguauagugguuaagaauaa	16:+:22298601:22298659	3	5	0	2	17751.5	4975.12	0	1209.19
11_7047	11	+	110671951	110671967	11:+:110671951:110671967	aauugcaguugauacug	auuucaaucaauuucuuugauugcaaagaaauugcaguugauacug	11:+:110671922:110671967	2	2	12	4	11834.3	1990.05	22471.9	2418.38
13_11082	13	+	75779130	75779152	13:+:75779130:75779152	uuaauccucaagccuguacaacc	uuaauccucaagccuguacaaccaggacagagcauguggaaaggugugcaggcuugaggauuaggug	13:+:75779130:75779196	0	5	0	1	0	4975.12	0	604.595
14_13086	14	-	95533807	95533828	14:-:95533807:95533828	uugcucugcucucccuuguacu	ugcagaggagacaaagcaagccucaucaggcccauugcuugcucugcucucccuuguacu	14:-:95533807:95533866	0	3	2	3	0	2985.07	3745.32	1813.78
