# Supplementary material for: Post-Transcriptional Dysregulation of microRNA and Alternative Polyadenylation in Colorectal Cancer
Source: Front Genet. 2020 Feb 21;11:64. doi: 10.3389/fgene.2020.00064 (PMC7047281; doi:10.3389/fgene.2020.00064)
Supplement: Supplementary file 4 [file Table_5.xlsx]

## Sheet: CRC-related DER
Table S5 CRC related DER Genes
miRNA_id	C1（RPM）	C2（RPM）	N1（RPM）	N2（RPM）	C1（z-score）	C2（z-score）	N1（z-score）	N2（z-score）	FoldChange1	FoldChange2	Log2FC1	Log2FC2
hsa-miR-424-3p	30.3957	8.68269	0.496148	3.78869	1.67713	-0.185091	-0.887214	-0.604827	61.2634	2.29174	5.93695	1.19644
hsa-miR-431-5p	19.9261	9.68003	0.496148	3.13199	1.55011	0.182994	-1.0424	-0.690704	40.1615	3.0907	5.32774	1.62793
hsa-miR-542-5p	5.06595	1.46667	0.141756	0.505159	1.67781	-0.168348	-0.84793	-0.661532	35.737	2.90338	5.15935	1.53773
hsa-miR-224-5p	4.39049	7.80269	0.141756	1.61651	0.309004	1.47713	-1.1455	-0.640637	30.972	4.82687	4.95289	2.27109
hsa-miR-708-5p	162.448	34.4961	5.95377	6.26397	1.70399	-0.275255	-0.716767	-0.711968	27.2849	5.50706	4.77003	2.46128
hsa-miR-424-5p	430.605	134.171	20.0585	25.359	1.6663	-0.11013	-0.793965	-0.762201	21.4674	5.29087	4.42408	2.4035
hsa-miR-655-3p	12.8337	3.28534	0.637904	1.21238	1.69694	-0.245547	-0.784131	-0.667262	20.1186	2.70982	4.33046	1.4382
hsa-miR-183-5p	246.205	480.129	12.9707	70.0151	0.241102	1.52657	-1.04057	-0.727099	18.9816	6.85751	4.24653	2.77769
hsa-miR-450b-5p	82.7438	13.6694	4.81972	5.00108	1.72162	-0.394946	-0.666115	-0.660558	17.1678	2.73329	4.10163	1.45064
hsa-miR-503-5p	3.03957	1.76001	0.212635	0.25258	1.46755	0.377928	-0.939746	-0.905731	14.2948	6.96812	3.83742	2.80077
hsa-miR-126-3p	8599.95	2029.29	628.548	831.038	1.7086	-0.304156	-0.733238	-0.67121	13.6822	2.44187	3.77423	1.28799
hsa-miR-34b-5p	2.70184	0.234667	0.212635	0.101032	1.73019	-0.529209	-0.549386	-0.65159	12.7065	2.32271	3.66749	1.21581
hsa-miR-96-5p	30.7334	40.1281	2.69337	7.37533	0.671206	1.27171	-1.12109	-0.821824	11.4108	5.44086	3.51232	2.44383
hsa-miR-542-3p	40.8653	18.0107	3.61479	7.6279	1.61372	0.0332652	-0.962253	-0.684735	11.305	2.36116	3.49889	1.2395
hsa-miR-223-3p	926.731	302.31	82.5023	112.701	1.67806	-0.158054	-0.804401	-0.715601	11.2328	2.68241	3.48964	1.42353
hsa-miR-450a-5p	21.9524	7.27469	1.98459	2.42476	1.67407	-0.140226	-0.794128	-0.739718	11.0614	3.00016	3.46747	1.58504
hsa-miR-301b-3p	61.4668	38.6614	6.09553	14.5991	1.44442	0.390696	-1.11401	-0.721104	10.0839	2.64821	3.33398	1.40502
hsa-miR-618	1.35092	0.586668	0.141756	0.101032	1.60289	0.0826971	-0.802292	-0.883299	9.52986	5.80677	3.25245	2.53773
hsa-miR-29b-2-5p	1.35092	0.704002	0.141756	0.303096	1.55635	0.169486	-1.03585	-0.689977	9.52986	2.32271	3.25245	1.21581
hsa-miR-377-3p	12.8337	8.80003	1.34669	3.38457	1.38181	0.488924	-1.16091	-0.709818	9.52986	2.60004	3.25245	1.37854
hsa-miR-146b-5p	599.808	708.813	63.0107	215.551	0.763465	1.1734	-1.25526	-0.681603	9.51914	3.28837	3.25083	1.71737
hsa-miR-299-5p	2.36411	2.99201	0.283513	1.31341	0.606423	1.21483	-1.4096	-0.411661	8.33863	2.27804	3.05981	1.18779
hsa-miR-127-3p	350.564	120.15	44.4407	50.718	1.68187	-0.171474	-0.780443	-0.729951	7.88835	2.36898	2.97972	1.24426
hsa-let-7i-3p	127.662	67.7015	17.9322	32.1281	1.56539	0.149811	-1.02517	-0.690027	7.11914	2.10724	2.8317	1.07535
hsa-miR-335-3p	107.398	392.07	17.5778	59.7603	-0.251061	1.69087	-0.863782	-0.576028	6.10987	6.56071	2.61114	2.71385
hsa-miR-34a-3p	4.72822	1.46667	0.779661	0.505159	1.69432	-0.239039	-0.64628	-0.808997	6.06446	2.90338	2.60038	1.53773
hsa-miR-1197	1.68865	1.056	0.283513	0.303096	1.46527	0.382118	-0.940456	-0.906929	5.95616	3.48406	2.57438	1.80077
hsa-miR-5100	2.36411	9.68003	0.425269	1.76806	-0.331752	1.69883	-0.86989	-0.49719	5.55908	5.47495	2.47485	2.45285
hsa-miR-7974	5.06595	35.3761	0.921417	6.46604	-0.503993	1.71269	-0.807096	-0.4016	5.498	5.47106	2.45891	2.45182
hsa-miR-21-3p	5957.22	4737.17	1097.69	2130.05	1.26989	0.644328	-1.22178	-0.692443	5.42704	2.22397	2.44017	1.15314
hsa-miR-17-5p	260.052	404.097	48.4807	164.53	0.312653	1.41751	-1.31015	-0.420019	5.36403	2.45606	2.42332	1.29635
hsa-miR-495-3p	6.41687	6.98135	1.20493	3.43508	0.816577	1.05825	-1.41481	-0.460016	5.32551	2.03237	2.41292	1.02316
hsa-miR-19b-1-5p	0.67546	1.408	0.141756	0.454643	0.0117791	1.58243	-1.13254	-0.461674	4.76493	3.09694	2.25245	1.63084
hsa-miR-4642	0.67546	0.234667	0.141756	0.101032	1.69278	-0.234144	-0.640305	-0.818333	4.76493	2.32271	2.25245	1.21581
hsa-miR-380-3p	3.03957	1.232	0.637904	0.404127	1.65648	-0.0933167	-0.668431	-0.894737	4.76493	3.04855	2.25245	1.60812
hsa-miR-455-3p	5.74141	3.16801	1.34669	1.11135	1.56424	0.175949	-0.806616	-0.933575	4.26336	2.85059	2.09199	1.51126
hsa-miR-4286	8.44324	8.68269	1.98459	1.91961	0.963441	1.03586	-0.989821	-1.00947	4.2544	4.52317	2.08896	2.17733
hsa-miR-337-5p	3.03957	4.98668	0.779661	1.91961	0.230735	1.48501	-1.22503	-0.490713	3.89858	2.59776	1.96295	1.37727
hsa-miR-3677-3p	2.36411	2.40534	0.637904	0.151548	0.964876	1.00571	-0.744485	-1.2261	3.70606	15.8718	1.88988	3.9884
hsa-miR-4485-3p	11.4828	49.3975	3.18952	7.931	-0.354892	1.70968	-0.806487	-0.548299	3.60017	6.2284	1.84806	2.63886
hsa-miR-941	81.0551	99.675	24.2404	47.3839	0.614696	1.25174	-1.32913	-0.53731	3.34381	2.10356	1.74149	1.07283
hsa-miR-18a-5p	100.981	148.838	31.3991	34.1993	0.45088	1.42606	-0.966998	-0.909938	3.21606	4.35207	1.68529	2.1217
hsa-miR-552-3p	0.67546	24.1121	0.212635	8.03203	-0.784566	1.64041	-0.832454	-0.0233858	3.17662	3.00199	1.66749	1.58592
hsa-miR-3613-3p	2.36411	2.46401	0.850539	1.21238	0.911107	1.05302	-1.23908	-0.725046	2.77954	2.03237	1.47485	1.02316
hsa-miR-141-3p	1783.55	10167.1	643.929	4699.6	-0.689515	1.58631	-0.998879	0.102082	2.7698	2.16341	1.46978	1.1133
hsa-miR-20a-5p	202.3	648.386	73.8551	294.003	-0.479745	1.61148	-1.08189	-0.0498482	2.73915	2.20537	1.45373	1.14102
hsa-miR-188-3p	1.35092	2.87468	0.496148	0.858771	-0.0487697	1.63218	-0.991722	-0.591689	2.72282	3.34743	1.4451	1.74305
hsa-miR-1185-5p	1.35092	4.81068	0.496148	1.97012	-0.497856	1.63907	-1.02581	-0.115406	2.72282	2.44182	1.4451	1.28796
hsa-miR-148b-3p	434.321	564.786	161.461	161.803	0.592245	1.33715	-0.965673	-0.963721	2.68995	3.49059	1.42758	1.80347
hsa-miR-362-5p	11.8205	102.608	5.38675	47.7881	-0.779394	1.57295	-0.946096	0.152538	2.19438	2.14715	1.13381	1.10243
hsa-miR-663a	1.35092	0.469335	0.637904	0.101032	1.56582	-0.375341	-0.00416897	-1.18631	2.11775	4.64541	1.08253	2.21581
hsa-miR-152-3p	63.1555	42.7681	31.5408	21.1157	1.50858	0.200398	-0.520016	-1.18896	2.00234	2.02542	1.00169	1.01822
hsa-miR-204-5p	10.4696	12.496	23.4607	29.1982	-1.09157	-0.829383	0.5893	1.33166	0.446262	0.427973	-1.16404	-1.22441
hsa-miR-135a-5p	1.01319	1.34934	2.55162	6.16294	-0.860359	-0.69567	-0.106636	1.66266	0.397077	0.218944	-1.33251	-2.19137
hsa-miR-139-5p	18.5751	11.44	49.1895	36.321	-0.695566	-1.17711	1.37058	0.502092	0.377624	0.314971	-1.40498	-1.66671
hsa-miR-378d	7.09233	6.68802	18.8536	18.1352	-0.963943	-1.03354	1.06057	0.936911	0.376179	0.368786	-1.41051	-1.43914
hsa-miR-378i	0.33773	0.645335	0.921417	2.02064	-1.01411	-0.529381	-0.0943317	1.63782	0.366533	0.319372	-1.44798	-1.64669
hsa-miR-490-5p	2.36411	0.117334	10.8444	1.51548	-0.320814	-0.856239	1.7001	-0.52305	0.218003	0.0774236	-2.19758	-3.69108
hsa-miR-145-5p	1847.38	812.301	10176.3	2316.86	-0.520592	-0.798235	1.71349	-0.394662	0.181538	0.350604	-2.46165	-1.51209
hsa-miR-490-3p	4.72822	0.352001	37.7781	8.18358	-0.54611	-0.843647	1.70094	-0.311181	0.125158	0.0430131	-2.99818	-4.53908
hsa-miR-133a-3p	24.6543	14.8427	260.832	75.1677	-0.698672	-0.797706	1.68519	-0.188814	0.0945217	0.197461	-3.40321	-2.34036
hsa-miR-133a-5p	0.33773	0.469335	5.59938	2.17218	-0.851615	-0.789589	1.62823	0.0129738	0.0603156	0.216066	-4.05133	-2.21046
hsa-miR-1-3p	3.71503	9.85603	93.9845	41.7767	-0.940177	-0.768435	1.58434	0.124272	0.0395281	0.235922	-4.66098	-2.08362

## Sheet: DER-Target Genes
Table S5 DER-Target Genes
miRNA_id	miRTarBase.ID	Species.(miRNA)	Target.Gene	Target.Gene.(Entrez.Gene.ID)	Species.(Target.Gene)	Experiments	Support.Type	References.(PMID)
hsa-let-7i-3p	MIRT503198	Homo sapiens	ACTB	60	Homo sapiens	PAR-CLIP	Functional MTI (Weak)	24398324
hsa-let-7i-3p	MIRT503198	Homo sapiens	ACTB	60	Homo sapiens	PAR-CLIP	Functional MTI (Weak)	27292025
hsa-let-7i-3p	MIRT503198	Homo sapiens	ACTB	60	Homo sapiens	PAR-CLIP	Functional MTI (Weak)	23446348
hsa-let-7i-3p	MIRT503198	Homo sapiens	ACTB	60	Homo sapiens	PAR-CLIP	Functional MTI (Weak)	26701625
hsa-let-7i-3p	MIRT503198	Homo sapiens	ACTB	60	Homo sapiens	PAR-CLIP	Functional MTI (Weak)	20371350
hsa-let-7i-3p	MIRT557744	Homo sapiens	FUBP1	8880	Homo sapiens	PAR-CLIP//HITS-CLIP	Functional MTI (Weak)	21572407
hsa-let-7i-3p	MIRT783040	Homo sapiens	KCNB1	3745	Homo sapiens	HITS-CLIP	Functional MTI (Weak)	27418678
hsa-let-7i-3p	MIRT735760	Homo sapiens	KDM2A	22992	Homo sapiens	PAR-CLIP	Functional MTI (Weak)	26701625
hsa-let-7i-3p	MIRT175933	Homo sapiens	KLHL15	80311	Homo sapiens	PAR-CLIP	Functional MTI (Weak)	21572407
hsa-let-7i-3p	MIRT483715	Homo sapiens	MXRA7	439921	Homo sapiens	PAR-CLIP	Functional MTI (Weak)	23592263
hsa-let-7i-3p	MIRT483715	Homo sapiens	MXRA7	439921	Homo sapiens	PAR-CLIP	Functional MTI (Weak)	20371350
hsa-let-7i-3p	MIRT483715	Homo sapiens	MXRA7	439921	Homo sapiens	PAR-CLIP	Functional MTI (Weak)	27292025
hsa-let-7i-3p	MIRT735008	Homo sapiens	MYBPC3	4607	Homo sapiens	qRT-PCR	Functional MTI (Weak)	25815883
hsa-let-7i-3p	MIRT721151	Homo sapiens	MYOCD	93649	Homo sapiens	HITS-CLIP	Functional MTI (Weak)	19536157
hsa-let-7i-3p	MIRT511006	Homo sapiens	PABPN1	8106	Homo sapiens	PAR-CLIP	Functional MTI (Weak)	23446348
hsa-let-7i-3p	MIRT546100	Homo sapiens	USP48	84196	Homo sapiens	PAR-CLIP	Functional MTI (Weak)	20371350
hsa-let-7i-3p	MIRT546100	Homo sapiens	USP48	84196	Homo sapiens	PAR-CLIP	Functional MTI (Weak)	21572407
hsa-miR-1-3p	MIRT732830	Homo sapiens	ABCB1	5243	Homo sapiens	Luciferase reporter assay//qRT-PCR	Functional MTI	28042875
hsa-miR-1-3p	MIRT023509	Homo sapiens	ABCB5	340273	Homo sapiens	Microarray	Functional MTI (Weak)	18668037
hsa-miR-1-3p	MIRT023567	Homo sapiens	ABCB6	10058	Homo sapiens	Proteomics	Functional MTI (Weak)	18668040
hsa-miR-1-3p	MIRT023677	Homo sapiens	ABCB7	22	Homo sapiens	Proteomics	Functional MTI (Weak)	18668040
hsa-miR-1-3p	MIRT024051	Homo sapiens	ABCC1	4363	Homo sapiens	Proteomics;Microarray	Functional MTI (Weak)	18668037
hsa-miR-1-3p	MIRT023897	Homo sapiens	ABCC4	10257	Homo sapiens	Proteomics	Functional MTI (Weak)	18668040
hsa-miR-1-3p	MIRT001394	Homo sapiens	ABHD11	83451	Homo sapiens	pSILAC//Proteomics;Other	Functional MTI (Weak)	18668040
hsa-miR-1-3p	MIRT023580	Homo sapiens	ABHD12	26090	Homo sapiens	Proteomics	Functional MTI (Weak)	18668040
hsa-miR-1-3p	MIRT783783	Homo sapiens	ABI2	10152	Homo sapiens	HITS-CLIP	Functional MTI (Weak)	27418678
hsa-miR-1-3p	MIRT023705	Homo sapiens	ACADVL	37	Homo sapiens	Proteomics	Functional MTI (Weak)	18668040
hsa-miR-1-3p	MIRT023652	Homo sapiens	ACP2	53	Homo sapiens	Proteomics	Functional MTI (Weak)	18668040
hsa-miR-1-3p	MIRT023513	Homo sapiens	ACTA1	58	Homo sapiens	Proteomics	Functional MTI (Weak)	18668040
hsa-miR-1-3p	MIRT024098	Homo sapiens	ACTB	60	Homo sapiens	Proteomics	Functional MTI (Weak)	18668040
hsa-miR-1-3p	MIRT023839	Homo sapiens	ACTC1	70	Homo sapiens	Proteomics	Functional MTI (Weak)	18668040
hsa-miR-1-3p	MIRT023743	Homo sapiens	ACTN1	87	Homo sapiens	Proteomics;Microarray	Functional MTI (Weak)	18668037
hsa-miR-1-3p	MIRT023681	Homo sapiens	ACTN4	81	Homo sapiens	Proteomics;Microarray	Functional MTI (Weak)	18668037
hsa-miR-1-3p	MIRT023733	Homo sapiens	ADAM12	8038	Homo sapiens	Microarray	Functional MTI (Weak)	18668037
hsa-miR-1-3p	MIRT023704	Homo sapiens	ADAMTSL4	54507	Homo sapiens	Microarray	Functional MTI (Weak)	18668037
hsa-miR-1-3p	MIRT002820	Homo sapiens	ADAR	103	Homo sapiens	pSILAC//Proteomics	Functional MTI (Weak)	18668040
hsa-miR-1-3p	MIRT002820	Homo sapiens	ADAR	103	Homo sapiens	Luciferase reporter assay//Microarray	Functional MTI	15685193
hsa-miR-1-3p	MIRT002820	Homo sapiens	ADAR	103	Homo sapiens	Proteomics;Microarray	Functional MTI (Weak)	18668037
hsa-miR-1-3p	MIRT001393	Homo sapiens	ADPGK	83440	Homo sapiens	pSILAC//Proteomics;Other	Functional MTI (Weak)	18668040
hsa-miR-1-3p	MIRT023977	Homo sapiens	AFAP1	60312	Homo sapiens	Proteomics	Functional MTI (Weak)	18668040
hsa-miR-1-3p	MIRT001392	Homo sapiens	AGMAT	79814	Homo sapiens	pSILAC//Proteomics;Other	Functional MTI (Weak)	18668040
hsa-miR-1-3p	MIRT438862	Homo sapiens	AGO1	26523	Homo sapiens	Luciferase reporter assay	Functional MTI	23276603
hsa-miR-1-3p	MIRT001391	Homo sapiens	AGRN	375790	Homo sapiens	pSILAC//Proteomics;Other	Functional MTI (Weak)	18668040
hsa-miR-1-3p	MIRT023506	Homo sapiens	AGTRAP	57085	Homo sapiens	Proteomics	Functional MTI (Weak)	18668040
hsa-miR-1-3p	MIRT023993	Homo sapiens	AHNAK2	113146	Homo sapiens	Proteomics;Microarray	Functional MTI (Weak)	18668037
hsa-miR-1-3p	MIRT023966	Homo sapiens	AIFM2	84883	Homo sapiens	Microarray	Functional MTI (Weak)	18668037
hsa-miR-1-3p	MIRT023788	Homo sapiens	AIM2	9447	Homo sapiens	Microarray	Functional MTI (Weak)	18668037
hsa-miR-1-3p	MIRT023602	Homo sapiens	AKAP12	9590	Homo sapiens	Proteomics	Functional MTI (Weak)	18668040
hsa-miR-1-3p	MIRT023610	Homo sapiens	AKAP4	8852	Homo sapiens	Microarray	Functional MTI (Weak)	18668037
hsa-miR-1-3p	MIRT024083	Homo sapiens	AKR1D1	6718	Homo sapiens	Microarray	Functional MTI (Weak)	18668037
hsa-miR-1-3p	MIRT023536	Homo sapiens	ALDH2	217	Homo sapiens	Proteomics	Functional MTI (Weak)	18668040
hsa-miR-1-3p	MIRT023983	Homo sapiens	ALG2	85365	Homo sapiens	Proteomics	Functional MTI (Weak)	18668040
hsa-miR-1-3p	MIRT023511	Homo sapiens	ALG3	10195	Homo sapiens	Proteomics	Functional MTI (Weak)	18668040
hsa-miR-1-3p	MIRT695511	Homo sapiens	ALPI	248	Homo sapiens	HITS-CLIP	Functional MTI (Weak)	23313552
hsa-miR-1-3p	MIRT023629	Homo sapiens	AMDHD1	144193	Homo sapiens	Microarray	Functional MTI (Weak)	18668037
hsa-miR-1-3p	MIRT023825	Homo sapiens	AMZ1	155185	Homo sapiens	Microarray	Functional MTI (Weak)	18668037
hsa-miR-1-3p	MIRT023828	Homo sapiens	ANGPTL4	51129	Homo sapiens	Microarray	Functional MTI (Weak)	18668037
hsa-miR-1-3p	MIRT484249	Homo sapiens	ANK1	286	Homo sapiens	PAR-CLIP	Functional MTI (Weak)	27292025
hsa-miR-1-3p	MIRT484249	Homo sapiens	ANK1	286	Homo sapiens	PAR-CLIP	Functional MTI (Weak)	23592263
hsa-miR-1-3p	MIRT023719	Homo sapiens	ANKFY1	51479	Homo sapiens	Proteomics	Functional MTI (Weak)	18668040
hsa-miR-1-3p	MIRT002805	Homo sapiens	ANKIB1	54467	Homo sapiens	Microarray	Functional MTI (Weak)	18668037
hsa-miR-1-3p	MIRT002805	Homo sapiens	ANKIB1	54467	Homo sapiens	Microarray	Functional MTI (Weak)	15685193
hsa-miR-1-3p	MIRT023980	Homo sapiens	ANKRD17	26057	Homo sapiens	Proteomics	Functional MTI (Weak)	18668040
hsa-miR-1-3p	MIRT002779	Homo sapiens	ANKRD29	147463	Homo sapiens	Microarray//Microarray;Other	Functional MTI (Weak)	15685193
hsa-miR-1-3p	MIRT023840	Homo sapiens	ANP32A	8125	Homo sapiens	Proteomics	Functional MTI (Weak)	18668040
hsa-miR-1-3p	MIRT001390	Homo sapiens	ANP32B	10541	Homo sapiens	pSILAC//Proteomics;Other	Functional MTI (Weak)	18668040
hsa-miR-1-3p	MIRT001390	Homo sapiens	ANP32B	10541	Homo sapiens	HITS-CLIP	Functional MTI (Weak)	23313552
hsa-miR-1-3p	MIRT024101	Homo sapiens	ANP32E	81611	Homo sapiens	PAR-CLIP	Functional MTI (Weak)	20371350
hsa-miR-1-3p	MIRT024101	Homo sapiens	ANP32E	81611	Homo sapiens	Proteomics	Functional MTI (Weak)	18668040
hsa-miR-1-3p	MIRT001389	Homo sapiens	ANPEP	290	Homo sapiens	pSILAC//Proteomics;Other	Functional MTI (Weak)	18668040
hsa-miR-1-3p	MIRT001388	Homo sapiens	ANXA2	302	Homo sapiens	pSILAC//Proteomics	Functional MTI (Weak)	18668040
hsa-miR-1-3p	MIRT001388	Homo sapiens	ANXA2	302	Homo sapiens	qRT-PCR//Western blot	Functional MTI	24310399
hsa-miR-1-3p	MIRT001388	Homo sapiens	ANXA2	302	Homo sapiens	Proteomics;Microarray	Functional MTI (Weak)	18668037
hsa-miR-1-3p	MIRT023555	Homo sapiens	AP1B1	162	Homo sapiens	Microarray	Functional MTI (Weak)	18668037
hsa-miR-1-3p	MIRT023555	Homo sapiens	AP1B1	162	Homo sapiens	Proteomics	Functional MTI (Weak)	18668040
hsa-miR-1-3p	MIRT023891	Homo sapiens	AP1M1	8907	Homo sapiens	Proteomics	Functional MTI (Weak)	18668040
hsa-miR-1-3p	MIRT023801	Homo sapiens	AP1S1	1174	Homo sapiens	Microarray	Functional MTI (Weak)	18668037
hsa-miR-1-3p	MIRT023729	Homo sapiens	AP1S3	130340	Homo sapiens	Microarray	Functional MTI (Weak)	18668037
hsa-miR-1-3p	MIRT023500	Homo sapiens	AP2S1	1175	Homo sapiens	Proteomics	Functional MTI (Weak)	18668040
hsa-miR-1-3p	MIRT001387	Homo sapiens	AP3B1	8546	Homo sapiens	pSILAC//Proteomics;Other	Functional MTI (Weak)	18668040
hsa-miR-1-3p	MIRT001386	Homo sapiens	AP3D1	8943	Homo sapiens	pSILAC//Proteomics;Other	Functional MTI (Weak)	18668040
hsa-miR-1-3p	MIRT023935	Homo sapiens	APEH	327	Homo sapiens	Proteomics	Functional MTI (Weak)	18668040
hsa-miR-1-3p	MIRT437831	Homo sapiens	API5	8539	Homo sapiens	FACS//Luciferase reporter assay//qRT-PCR//Western blot	Functional MTI	25433291
hsa-miR-1-3p	MIRT002752	Homo sapiens	ARCN1	372	Homo sapiens	pSILAC//Proteomics	Functional MTI (Weak)	18668040
hsa-miR-1-3p	MIRT002752	Homo sapiens	ARCN1	372	Homo sapiens	Proteomics;Microarray	Functional MTI (Weak)	18668037
hsa-miR-1-3p	MIRT002752	Homo sapiens	ARCN1	372	Homo sapiens	Microarray	Functional MTI (Weak)	15685193
hsa-miR-1-3p	MIRT002742	Homo sapiens	ARF3	377	Homo sapiens	Microarray//Microarray;Other	Functional MTI (Weak)	15685193
hsa-miR-1-3p	MIRT002823	Homo sapiens	ARF4	378	Homo sapiens	pSILAC//Proteomics	Functional MTI (Weak)	18668040
hsa-miR-1-3p	MIRT002823	Homo sapiens	ARF4	378	Homo sapiens	Microarray	Functional MTI (Weak)	15685193
hsa-miR-1-3p	MIRT024079	Homo sapiens	ARG1	383	Homo sapiens	Proteomics	Functional MTI (Weak)	18668040
hsa-miR-1-3p	MIRT024091	Homo sapiens	ARGLU1	55082	Homo sapiens	Proteomics	Functional MTI (Weak)	18668040
hsa-miR-1-3p	MIRT003762	Homo sapiens	ARHGAP29	9411	Homo sapiens	Microarray	Functional MTI (Weak)	15685193
hsa-miR-1-3p	MIRT002801	Homo sapiens	ARHGEF18	23370	Homo sapiens	Microarray	Functional MTI (Weak)	15685193
hsa-miR-1-3p	MIRT002801	Homo sapiens	ARHGEF18	23370	Homo sapiens	Microarray	Functional MTI (Weak)	18668037
hsa-miR-1-3p	MIRT001385	Homo sapiens	ARID1A	8289	Homo sapiens	pSILAC//Proteomics;Other	Functional MTI (Weak)	18668040
hsa-miR-1-3p	MIRT001384	Homo sapiens	ARID2	196528	Homo sapiens	pSILAC//Proteomics;Other	Functional MTI (Weak)	18668040
hsa-miR-1-3p	MIRT005283	Homo sapiens	ARMC10	83787	Homo sapiens	pSILAC//Proteomics;Other	Functional MTI (Weak)	18668040
hsa-miR-1-3p	MIRT024056	Homo sapiens	ARPC5	10092	Homo sapiens	Proteomics	Functional MTI (Weak)	18668040
hsa-miR-1-3p	MIRT512352	Homo sapiens	ARPP19	10776	Homo sapiens	PAR-CLIP	Functional MTI (Weak)	23446348
hsa-miR-1-3p	MIRT512352	Homo sapiens	ARPP19	10776	Homo sapiens	PAR-CLIP	Functional MTI (Weak)	20371350
hsa-miR-1-3p	MIRT001383	Homo sapiens	ASH2L	9070	Homo sapiens	pSILAC//Proteomics;Other	Functional MTI (Weak)	18668040
hsa-miR-1-3p	MIRT437918	Homo sapiens	ASPH	444	Homo sapiens	Luciferase reporter assay	Functional MTI	23723006
hsa-miR-1-3p	MIRT442950	Homo sapiens	ASXL2	55252	Homo sapiens	PAR-CLIP	Functional MTI (Weak)	22100165
hsa-miR-1-3p	MIRT023532	Homo sapiens	ATL3	25923	Homo sapiens	Proteomics	Functional MTI (Weak)	18668040
hsa-miR-1-3p	MIRT024066	Homo sapiens	ATP13A1	57130	Homo sapiens	Proteomics	Functional MTI (Weak)	18668040
hsa-miR-1-3p	MIRT023603	Homo sapiens	ATP2B4	493	Homo sapiens	Proteomics	Functional MTI (Weak)	18668040
hsa-miR-1-3p	MIRT616891	Homo sapiens	ATP5E	514	Homo sapiens	HITS-CLIP	Functional MTI (Weak)	23824327
hsa-miR-1-3p	MIRT001382	Homo sapiens	ATP6V0A1	535	Homo sapiens	pSILAC//Proteomics;Other	Functional MTI (Weak)	18668040
hsa-miR-1-3p	MIRT023734	Homo sapiens	ATP6V1A	523	Homo sapiens	Proteomics	Functional MTI (Weak)	18668040
hsa-miR-1-3p	MIRT003524	Homo sapiens	ATP6V1B2	526	Homo sapiens	Proteomics;Microarray	Functional MTI (Weak)	18668037
hsa-miR-1-3p	MIRT003524	Homo sapiens	ATP6V1B2	526	Homo sapiens	Proteomics	Functional MTI (Weak)	18668040
hsa-miR-1-3p	MIRT003524	Homo sapiens	ATP6V1B2	526	Homo sapiens	Luciferase reporter assay	Functional MTI	20144220
hsa-miR-1-3p	MIRT023601	Homo sapiens	ATP6V1C1	528	Homo sapiens	Proteomics	Functional MTI (Weak)	18668040
hsa-miR-1-3p	MIRT023958	Homo sapiens	ATP6V1E1	529	Homo sapiens	Proteomics	Functional MTI (Weak)	18668040
hsa-miR-1-3p	MIRT002758	Homo sapiens	AXL	558	Homo sapiens	Microarray//Microarray;Other	Functional MTI (Weak)	15685193
hsa-miR-1-3p	MIRT002758	Homo sapiens	AXL	558	Homo sapiens	pSILAC//Proteomics	Functional MTI (Weak)	18668040
hsa-miR-1-3p	MIRT023499	Homo sapiens	B3GNT2	10678	Homo sapiens	Microarray	Functional MTI (Weak)	18668037
hsa-miR-1-3p	MIRT023802	Homo sapiens	B4GALT1	2683	Homo sapiens	Proteomics	Functional MTI (Weak)	18668040
hsa-miR-1-3p	MIRT732829	Homo sapiens	BAG4	9530	Homo sapiens	Luciferase reporter assay//qRT-PCR	Functional MTI	28042875
hsa-miR-1-3p	MIRT023533	Homo sapiens	BAG5	9529	Homo sapiens	Proteomics	Functional MTI (Weak)	18668040
hsa-miR-1-3p	MIRT023989	Homo sapiens	BAX	581	Homo sapiens	Proteomics;Microarray	Functional MTI (Weak)	18668037
hsa-miR-1-3p	MIRT023730	Homo sapiens	BCAP29	55973	Homo sapiens	Microarray	Functional MTI (Weak)	18668037
hsa-miR-1-3p	MIRT023888	Homo sapiens	BCAS4	55653	Homo sapiens	Microarray	Functional MTI (Weak)	18668037
hsa-miR-1-3p	MIRT001381	Homo sapiens	BCKDHB	594	Homo sapiens	pSILAC//Proteomics;Other	Functional MTI (Weak)	18668040
hsa-miR-1-3p	MIRT023822	Homo sapiens	BCL6B	255877	Homo sapiens	Microarray	Functional MTI (Weak)	18668037
hsa-miR-1-3p	MIRT762614	Homo sapiens	BCL7B	9275	Homo sapiens	PAR-CLIP	Functional MTI (Weak)	27292025
hsa-miR-1-3p	MIRT002955	Homo sapiens	BDNF	627	Homo sapiens	Luciferase reporter assay	Functional MTI	14697198
hsa-miR-1-3p	MIRT002760	Homo sapiens	BLCAP	10904	Homo sapiens	Microarray	Functional MTI (Weak)	18668037
hsa-miR-1-3p	MIRT002760	Homo sapiens	BLCAP	10904	Homo sapiens	Microarray	Functional MTI (Weak)	15685193
hsa-miR-1-3p	MIRT023527	Homo sapiens	BMP7	655	Homo sapiens	Microarray	Functional MTI (Weak)	18668037
hsa-miR-1-3p	MIRT023817	Homo sapiens	BRDT	676	Homo sapiens	Microarray	Functional MTI (Weak)	18668037
hsa-miR-1-3p	MIRT001380	Homo sapiens	BRI3BP	140707	Homo sapiens	Proteomics;Microarray	Functional MTI (Weak)	18668037
hsa-miR-1-3p	MIRT001380	Homo sapiens	BRI3BP	140707	Homo sapiens	pSILAC//Proteomics	Functional MTI (Weak)	18668040
hsa-miR-1-3p	MIRT024014	Homo sapiens	BRPF3	27154	Homo sapiens	Proteomics	Functional MTI (Weak)	18668040
hsa-miR-1-3p	MIRT480680	Homo sapiens	BSCL2	26580	Homo sapiens	PAR-CLIP	Functional MTI (Weak)	23592263
hsa-miR-1-3p	MIRT023635	Homo sapiens	BTC	685	Homo sapiens	Microarray	Functional MTI (Weak)	18668037
hsa-miR-1-3p	MIRT023816	Homo sapiens	C12orf10	60314	Homo sapiens	Proteomics	Functional MTI (Weak)	18668040
hsa-miR-1-3p	MIRT024013	Homo sapiens	C12orf40	283461	Homo sapiens	Microarray	Functional MTI (Weak)	18668037
hsa-miR-1-3p	MIRT003849	Homo sapiens	C12orf49	79794	Homo sapiens	Microarray	Functional MTI (Weak)	18668037
hsa-miR-1-3p	MIRT003849	Homo sapiens	C12orf49	79794	Homo sapiens	Microarray	Functional MTI (Weak)	15685193
hsa-miR-1-3p	MIRT023655	Homo sapiens	C12orf57	113246	Homo sapiens	Proteomics	Functional MTI (Weak)	18668040
hsa-miR-1-3p	MIRT446281	Homo sapiens	C17orf102	400591	Homo sapiens	PAR-CLIP	Functional MTI (Weak)	22100165
hsa-miR-1-3p	MIRT024105	Homo sapiens	C1orf27	54953	Homo sapiens	Proteomics;Microarray	Functional MTI (Weak)	18668037
hsa-miR-1-3p	MIRT003848	Homo sapiens	C1orf56	54964	Homo sapiens	Microarray	Functional MTI (Weak)	15685193
hsa-miR-1-3p	MIRT024090	Homo sapiens	C2orf48	348738	Homo sapiens	Microarray	Functional MTI (Weak)	18668037
hsa-miR-1-3p	MIRT215738	Homo sapiens	C5orf51	285636	Homo sapiens	PAR-CLIP	Functional MTI (Weak)	21572407
hsa-miR-1-3p	MIRT215738	Homo sapiens	C5orf51	285636	Homo sapiens	HITS-CLIP	Functional MTI (Weak)	23313552
hsa-miR-1-3p	MIRT023772	Homo sapiens	C6orf118	168090	Homo sapiens	Microarray	Functional MTI (Weak)	18668037
hsa-miR-1-3p	MIRT446165	Homo sapiens	C8A	731	Homo sapiens	PAR-CLIP	Functional MTI (Weak)	22100165
hsa-miR-1-3p	MIRT023831	Homo sapiens	CA3	761	Homo sapiens	Microarray	Functional MTI (Weak)	18668037
hsa-miR-1-3p	MIRT023627	Homo sapiens	CACNA2D1	781	Homo sapiens	Proteomics;Microarray	Functional MTI (Weak)	18668037
hsa-miR-1-3p	MIRT023598	Homo sapiens	CAD	790	Homo sapiens	Proteomics	Functional MTI (Weak)	18668040
hsa-miR-1-3p	MIRT024054	Homo sapiens	CALM1	801	Homo sapiens	Proteomics	Functional MTI (Weak)	18668040
hsa-miR-1-3p	MIRT024054	Homo sapiens	CALM1	801	Homo sapiens	Proteomics;Microarray	Functional MTI (Weak)	18668037
hsa-miR-1-3p	MIRT005904	Homo sapiens	CALM2	805	Homo sapiens	Proteomics	Functional MTI (Weak)	18668040
hsa-miR-1-3p	MIRT005904	Homo sapiens	CALM2	805	Homo sapiens	qRT-PCR	Functional MTI (Weak)	21169019
hsa-miR-1-3p	MIRT005904	Homo sapiens	CALM2	805	Homo sapiens	PAR-CLIP	Functional MTI (Weak)	23592263
hsa-miR-1-3p	MIRT004467	Homo sapiens	CALM3	808	Homo sapiens	Luciferase reporter assay	Functional MTI	19188439
hsa-miR-1-3p	MIRT004467	Homo sapiens	CALM3	808	Homo sapiens	Proteomics	Functional MTI (Weak)	18668040
hsa-miR-1-3p	MIRT023576	Homo sapiens	CALR	811	Homo sapiens	Microarray	Functional MTI (Weak)	18668037
hsa-miR-1-3p	MIRT024052	Homo sapiens	CAMK2G	818	Homo sapiens	Proteomics;Microarray	Functional MTI (Weak)	18668037
hsa-miR-1-3p	MIRT001378	Homo sapiens	CAND1	55832	Homo sapiens	Proteomics;Microarray	Functional MTI (Weak)	18668037
hsa-miR-1-3p	MIRT001378	Homo sapiens	CAND1	55832	Homo sapiens	pSILAC//Proteomics	Functional MTI (Weak)	18668040
hsa-miR-1-3p	MIRT001378	Homo sapiens	CAND1	55832	Homo sapiens	Luciferase reporter assay//Microarray	Functional MTI	15685193
hsa-miR-1-3p	MIRT002798	Homo sapiens	CAP1	10487	Homo sapiens	Microarray	Functional MTI (Weak)	15685193
hsa-miR-1-3p	MIRT002798	Homo sapiens	CAP1	10487	Homo sapiens	pSILAC//Proteomics	Functional MTI (Weak)	18668040
hsa-miR-1-3p	MIRT023906	Homo sapiens	CAPG	822	Homo sapiens	Microarray	Functional MTI (Weak)	18668037
hsa-miR-1-3p	MIRT023560	Homo sapiens	CAPN1	823	Homo sapiens	Proteomics	Functional MTI (Weak)	18668040
hsa-miR-1-3p	MIRT023918	Homo sapiens	CAPRIN1	4076	Homo sapiens	Proteomics	Functional MTI (Weak)	18668040
hsa-miR-1-3p	MIRT762615	Homo sapiens	CAPZA1	829	Homo sapiens	PAR-CLIP	Functional MTI (Weak)	27292025
hsa-miR-1-3p	MIRT023661	Homo sapiens	CAST	831	Homo sapiens	Proteomics	Functional MTI (Weak)	18668040
hsa-miR-1-3p	MIRT023867	Homo sapiens	CAVIN2	8436	Homo sapiens	Microarray	Functional MTI (Weak)	18668037
hsa-miR-1-3p	MIRT023498	Homo sapiens	CBR4	84869	Homo sapiens	Proteomics	Functional MTI (Weak)	18668040
hsa-miR-1-3p	MIRT024030	Homo sapiens	CBX2	84733	Homo sapiens	Microarray	Functional MTI (Weak)	18668037
hsa-miR-1-3p	MIRT023531	Homo sapiens	CBX5	23468	Homo sapiens	Proteomics	Functional MTI (Weak)	18668040
hsa-miR-1-3p	MIRT024024	Homo sapiens	CCDC102A	92922	Homo sapiens	Proteomics	Functional MTI (Weak)	18668040
hsa-miR-1-3p	MIRT023621	Homo sapiens	CCDC124	115098	Homo sapiens	Proteomics;Microarray	Functional MTI (Weak)	18668037
hsa-miR-1-3p	MIRT023784	Homo sapiens	CCDC134	79879	Homo sapiens	Proteomics	Functional MTI (Weak)	18668040
hsa-miR-1-3p	MIRT024045	Homo sapiens	CCDC170	80129	Homo sapiens	Microarray	Functional MTI (Weak)	18668037
hsa-miR-1-3p	MIRT024033	Homo sapiens	CCDC180	100499483	Homo sapiens	Microarray	Functional MTI (Weak)	18668037
hsa-miR-1-3p	MIRT023813	Homo sapiens	CCDC22	28952	Homo sapiens	Proteomics;Microarray	Functional MTI (Weak)	18668037
hsa-miR-1-3p	MIRT023565	Homo sapiens	CCDC88C	440193	Homo sapiens	Microarray	Functional MTI (Weak)	18668037
hsa-miR-1-3p	MIRT023694	Homo sapiens	CCL14	6358	Homo sapiens	Microarray	Functional MTI (Weak)	18668037
hsa-miR-1-3p	MIRT024058	Homo sapiens	CCL2	6347	Homo sapiens	ELISA//Immunofluorescence//Immunohistochemistry//Luciferase reporter assay//Microarray//qRT-PCR//Western blot	Functional MTI	27541266
hsa-miR-1-3p	MIRT024058	Homo sapiens	CCL2	6347	Homo sapiens	Microarray	Functional MTI (Weak)	18668037
hsa-miR-1-3p	MIRT023800	Homo sapiens	CCND1	595	Homo sapiens	Luciferase reporter assay//qRT-PCR//Western blot	Functional MTI	27247259
hsa-miR-1-3p	MIRT023800	Homo sapiens	CCND1	595	Homo sapiens	Microarray	Functional MTI (Weak)	18668037
hsa-miR-1-3p	MIRT023800	Homo sapiens	CCND1	595	Homo sapiens	qRT-PCR	Functional MTI (Weak)	25047835
hsa-miR-1-3p	MIRT003766	Homo sapiens	CCSAP	126731	Homo sapiens	Microarray	Functional MTI (Weak)	15685193
hsa-miR-1-3p	MIRT023686	Homo sapiens	CD109	135228	Homo sapiens	Proteomics;Microarray	Functional MTI (Weak)	18668037
hsa-miR-1-3p	MIRT023686	Homo sapiens	CD109	135228	Homo sapiens	Proteomics	Functional MTI (Weak)	18668040
hsa-miR-1-3p	MIRT023930	Homo sapiens	CD2AP	23607	Homo sapiens	Proteomics;Microarray	Functional MTI (Weak)	18668037
hsa-miR-1-3p	MIRT023486	Homo sapiens	CD44	960	Homo sapiens	Proteomics	Functional MTI (Weak)	18668040
hsa-miR-1-3p	MIRT023517	Homo sapiens	CD63	967	Homo sapiens	Proteomics	Functional MTI (Weak)	18668040
hsa-miR-1-3p	MIRT023726	Homo sapiens	CDC42	998	Homo sapiens	Proteomics	Functional MTI (Weak)	18668040
hsa-miR-1-3p	MIRT023484	Homo sapiens	CDC42BPB	9578	Homo sapiens	Proteomics	Functional MTI (Weak)	18668040
hsa-miR-1-3p	MIRT024042	Homo sapiens	CDC42SE1	56882	Homo sapiens	Microarray	Functional MTI (Weak)	18668037
hsa-miR-1-3p	MIRT001377	Homo sapiens	CDCP1	64866	Homo sapiens	pSILAC//Proteomics	Functional MTI (Weak)	18668040
hsa-miR-1-3p	MIRT001377	Homo sapiens	CDCP1	64866	Homo sapiens	Microarray	Functional MTI (Weak)	18668037
hsa-miR-1-3p	MIRT024070	Homo sapiens	CDH13	1012	Homo sapiens	Proteomics	Functional MTI (Weak)	18668040
hsa-miR-1-3p	MIRT024104	Homo sapiens	CDH2	1000	Homo sapiens	Proteomics;Microarray	Functional MTI (Weak)	18668037
hsa-miR-1-3p	MIRT023656	Homo sapiens	CDH4	1002	Homo sapiens	Microarray	Functional MTI (Weak)	18668037
hsa-miR-1-3p	MIRT003763	Homo sapiens	CDK14	5218	Homo sapiens	Microarray	Functional MTI (Weak)	15685193
hsa-miR-1-3p	MIRT024107	Homo sapiens	CDK4	1019	Homo sapiens	Luciferase reporter assay//qRT-PCR//Western blot	Functional MTI	27247259
hsa-miR-1-3p	MIRT024107	Homo sapiens	CDK4	1019	Homo sapiens	Proteomics;Microarray	Non-Functional MTI (Weak)	18668037
hsa-miR-1-3p	MIRT024107	Homo sapiens	CDK4	1019	Homo sapiens	Luciferase reporter assay//qRT-PCR//Western blot	Functional MTI	28159933
hsa-miR-1-3p	MIRT000389	Homo sapiens	CDK9	1025	Homo sapiens	Proteomics	Functional MTI (Weak)	18668040
hsa-miR-1-3p	MIRT000390	Homo sapiens	CEBPA	1050	Homo sapiens	Luciferase reporter assay	Functional MTI	18818206
hsa-miR-1-3p	MIRT024044	Homo sapiens	CEBPZ	10153	Homo sapiens	Proteomics	Functional MTI (Weak)	18668040
hsa-miR-1-3p	MIRT023780	Homo sapiens	CENPF	1063	Homo sapiens	Proteomics	Functional MTI (Weak)	18668040
hsa-miR-1-3p	MIRT024073	Homo sapiens	CEP295	85459	Homo sapiens	Microarray	Functional MTI (Weak)	18668037
hsa-miR-1-3p	MIRT002754	Homo sapiens	CERS2	29956	Homo sapiens	PAR-CLIP	Functional MTI (Weak)	23592263
hsa-miR-1-3p	MIRT002754	Homo sapiens	CERS2	29956	Homo sapiens	Microarray//Microarray;Other	Functional MTI (Weak)	15685193
hsa-miR-1-3p	MIRT002754	Homo sapiens	CERS2	29956	Homo sapiens	Proteomics	Functional MTI (Weak)	18668040
hsa-miR-1-3p	MIRT023866	Homo sapiens	CETN3	1070	Homo sapiens	Proteomics;Microarray	Functional MTI (Weak)	18668037
hsa-miR-1-3p	MIRT023664	Homo sapiens	CHAF1B	8208	Homo sapiens	Proteomics	Functional MTI (Weak)	18668040
hsa-miR-1-3p	MIRT023605	Homo sapiens	CHAMP1	283489	Homo sapiens	Proteomics	Functional MTI (Weak)	18668040
hsa-miR-1-3p	MIRT456593	Homo sapiens	CHML	1122	Homo sapiens	PAR-CLIP	Functional MTI (Weak)	23592263
hsa-miR-1-3p	MIRT023921	Homo sapiens	CHMP2A	27243	Homo sapiens	Proteomics;Microarray	Functional MTI (Weak)	18668037
hsa-miR-1-3p	MIRT023751	Homo sapiens	CHRAC1	54108	Homo sapiens	Proteomics;Microarray	Functional MTI (Weak)	18668037
hsa-miR-1-3p	MIRT002789	Homo sapiens	CHST11	50515	Homo sapiens	Microarray//Microarray;Other	Functional MTI (Weak)	15685193
hsa-miR-1-3p	MIRT002768	Homo sapiens	CHSY1	22856	Homo sapiens	Microarray//Microarray;Other	Functional MTI (Weak)	15685193
hsa-miR-1-3p	MIRT002737	Homo sapiens	CLCN3	1182	Homo sapiens	HITS-CLIP	Functional MTI (Weak)	27418678
hsa-miR-1-3p	MIRT002737	Homo sapiens	CLCN3	1182	Homo sapiens	PAR-CLIP	Functional MTI (Weak)	27292025
hsa-miR-1-3p	MIRT002737	Homo sapiens	CLCN3	1182	Homo sapiens	Microarray//Microarray;Other	Functional MTI (Weak)	15685193
hsa-miR-1-3p	MIRT023604	Homo sapiens	CLDN12	9069	Homo sapiens	PAR-CLIP	Functional MTI (Weak)	27292025
hsa-miR-1-3p	MIRT023604	Homo sapiens	CLDN12	9069	Homo sapiens	Microarray	Functional MTI (Weak)	18668037
hsa-miR-1-3p	MIRT023827	Homo sapiens	CLEC1A	51267	Homo sapiens	Microarray	Functional MTI (Weak)	18668037
hsa-miR-1-3p	MIRT023919	Homo sapiens	CLTC	1213	Homo sapiens	Proteomics	Functional MTI (Weak)	18668040
hsa-miR-1-3p	MIRT023924	Homo sapiens	CNIH4	29097	Homo sapiens	Proteomics;Microarray	Functional MTI (Weak)	18668037
hsa-miR-1-3p	MIRT003526	Homo sapiens	CNN3	1266	Homo sapiens	Proteomics;Microarray	Functional MTI (Weak)	18668037
hsa-miR-1-3p	MIRT003526	Homo sapiens	CNN3	1266	Homo sapiens	Luciferase reporter assay	Functional MTI	20144220
hsa-miR-1-3p	MIRT003851	Homo sapiens	CNOT6	57472	Homo sapiens	Microarray	Functional MTI (Weak)	15685193
hsa-miR-1-3p	MIRT001376	Homo sapiens	COIL	8161	Homo sapiens	pSILAC//Proteomics;Other	Functional MTI (Weak)	18668040
hsa-miR-1-3p	MIRT024050	Homo sapiens	COL12A1	1303	Homo sapiens	Proteomics;Microarray	Functional MTI (Weak)	18668037
hsa-miR-1-3p	MIRT023685	Homo sapiens	COMMD2	51122	Homo sapiens	Proteomics;Microarray	Functional MTI (Weak)	18668037
hsa-miR-1-3p	MIRT023931	Homo sapiens	COPB1	1315	Homo sapiens	Proteomics	Functional MTI (Weak)	18668040
hsa-miR-1-3p	MIRT023931	Homo sapiens	COPB1	1315	Homo sapiens	Proteomics;Microarray	Functional MTI (Weak)	18668037
hsa-miR-1-3p	MIRT023687	Homo sapiens	COPG1	22820	Homo sapiens	Proteomics;Microarray	Functional MTI (Weak)	18668037
hsa-miR-1-3p	MIRT023687	Homo sapiens	COPG1	22820	Homo sapiens	Proteomics	Functional MTI (Weak)	18668040
hsa-miR-1-3p	MIRT023745	Homo sapiens	COPZ1	22818	Homo sapiens	Proteomics;Microarray	Functional MTI (Weak)	18668037
hsa-miR-1-3p	MIRT023583	Homo sapiens	COQ6	51004	Homo sapiens	Proteomics	Functional MTI (Weak)	18668040
hsa-miR-1-3p	MIRT762616	Homo sapiens	COQ7	10229	Homo sapiens	PAR-CLIP	Functional MTI (Weak)	27292025
hsa-miR-1-3p	MIRT001375	Homo sapiens	CORO1C	23603	Homo sapiens	pSILAC//Proteomics;Other	Functional MTI (Weak)	18668040
hsa-miR-1-3p	MIRT024011	Homo sapiens	COTL1	23406	Homo sapiens	Microarray	Functional MTI (Weak)	18668037
hsa-miR-1-3p	MIRT438459	Homo sapiens	COX1	4512	Homo sapiens	Immunoprecipitaion//Luciferase reporter assay	Functional MTI	25083871
hsa-miR-1-3p	MIRT001374	Homo sapiens	CPOX	1371	Homo sapiens	pSILAC//Proteomics;Other	Functional MTI (Weak)	18668040
hsa-miR-1-3p	MIRT023819	Homo sapiens	CPSF1	29894	Homo sapiens	Proteomics	Functional MTI (Weak)	18668040
hsa-miR-1-3p	MIRT023534	Homo sapiens	CPSF3	51692	Homo sapiens	Proteomics	Functional MTI (Weak)	18668040
hsa-miR-1-3p	MIRT783784	Homo sapiens	CREB3L2	64764	Homo sapiens	HITS-CLIP	Functional MTI (Weak)	27418678
hsa-miR-1-3p	MIRT023504	Homo sapiens	CRELD2	79174	Homo sapiens	Microarray	Functional MTI (Weak)	18668037
hsa-miR-1-3p	MIRT024108	Homo sapiens	CRIP2	1397	Homo sapiens	Proteomics;Microarray	Non-Functional MTI (Weak)	18668037
hsa-miR-1-3p	MIRT024108	Homo sapiens	CRIP2	1397	Homo sapiens	Proteomics	Functional MTI (Weak)	18668040
hsa-miR-1-3p	MIRT512088	Homo sapiens	CRK	1398	Homo sapiens	PAR-CLIP	Functional MTI (Weak)	20371350
hsa-miR-1-3p	MIRT512088	Homo sapiens	CRK	1398	Homo sapiens	PAR-CLIP	Functional MTI (Weak)	23446348
hsa-miR-1-3p	MIRT023836	Homo sapiens	CRYGS	1427	Homo sapiens	Microarray	Functional MTI (Weak)	18668037
hsa-miR-1-3p	MIRT024100	Homo sapiens	CSNK2A2	1459	Homo sapiens	Proteomics	Functional MTI (Weak)	18668040
hsa-miR-1-3p	MIRT001373	Homo sapiens	CSRP1	1465	Homo sapiens	Proteomics;Microarray	Non-Functional MTI (Weak)	18668037
hsa-miR-1-3p	MIRT001373	Homo sapiens	CSRP1	1465	Homo sapiens	pSILAC//Proteomics	Functional MTI (Weak)	18668040
hsa-miR-1-3p	MIRT023876	Homo sapiens	CSTF3	1479	Homo sapiens	Proteomics	Functional MTI (Weak)	18668040
hsa-miR-1-3p	MIRT024026	Homo sapiens	CTBP1	1487	Homo sapiens	Proteomics	Functional MTI (Weak)	18668040
hsa-miR-1-3p	MIRT023997	Homo sapiens	CTBP2	1488	Homo sapiens	Proteomics;Microarray	Functional MTI (Weak)	18668037
hsa-miR-1-3p	MIRT023923	Homo sapiens	CTDNEP1	23399	Homo sapiens	Proteomics;Microarray	Functional MTI (Weak)	18668037
hsa-miR-1-3p	MIRT001372	Homo sapiens	CTSC	1075	Homo sapiens	pSILAC//Proteomics;Other	Functional MTI (Weak)	18668040
hsa-miR-1-3p	MIRT023872	Homo sapiens	CTTN	2017	Homo sapiens	Proteomics	Functional MTI (Weak)	18668040
hsa-miR-1-3p	MIRT023872	Homo sapiens	CTTN	2017	Homo sapiens	Proteomics;Microarray	Functional MTI (Weak)	18668037
hsa-miR-1-3p	MIRT023489	Homo sapiens	CUL4B	8450	Homo sapiens	Proteomics	Functional MTI (Weak)	18668040
hsa-miR-1-3p	MIRT023999	Homo sapiens	CXCL1	2919	Homo sapiens	Microarray	Functional MTI (Weak)	18668037
hsa-miR-1-3p	MIRT734702	Homo sapiens	CXCL12	6387	Homo sapiens	qRT-PCR//Western blot	Functional MTI	27035564
hsa-miR-1-3p	MIRT023893	Homo sapiens	CXCL2	2920	Homo sapiens	Microarray	Functional MTI (Weak)	18668037
hsa-miR-1-3p	MIRT023824	Homo sapiens	CXCL3	2921	Homo sapiens	Microarray	Functional MTI (Weak)	18668037
hsa-miR-1-3p	MIRT024086	Homo sapiens	CXCL8	3576	Homo sapiens	Microarray	Functional MTI (Weak)	18668037
hsa-miR-1-3p	MIRT023648	Homo sapiens	CYP20A1	57404	Homo sapiens	Microarray	Functional MTI (Weak)	18668037
hsa-miR-1-3p	MIRT024053	Homo sapiens	DBN1	1627	Homo sapiens	Proteomics	Functional MTI (Weak)	18668040
hsa-miR-1-3p	MIRT024053	Homo sapiens	DBN1	1627	Homo sapiens	Proteomics;Microarray	Functional MTI (Weak)	18668037
hsa-miR-1-3p	MIRT024049	Homo sapiens	DCAKD	79877	Homo sapiens	Proteomics;Microarray	Functional MTI (Weak)	18668037
hsa-miR-1-3p	MIRT023878	Homo sapiens	DCTPP1	79077	Homo sapiens	Proteomics	Functional MTI (Weak)	18668040
hsa-miR-1-3p	MIRT023689	Homo sapiens	DCUN1D1	54165	Homo sapiens	Proteomics;Microarray	Functional MTI (Weak)	18668037
hsa-miR-1-3p	MIRT023689	Homo sapiens	DCUN1D1	54165	Homo sapiens	Proteomics	Functional MTI (Weak)	18668040
hsa-miR-1-3p	MIRT024080	Homo sapiens	DDT	1652	Homo sapiens	Proteomics	Functional MTI (Weak)	18668040
hsa-miR-1-3p	MIRT023633	Homo sapiens	DDTL	100037417	Homo sapiens	Proteomics	Functional MTI (Weak)	18668040
hsa-miR-1-3p	MIRT478271	Homo sapiens	DDX19B	11269	Homo sapiens	PAR-CLIP	Functional MTI (Weak)	26701625
hsa-miR-1-3p	MIRT478271	Homo sapiens	DDX19B	11269	Homo sapiens	PAR-CLIP	Functional MTI (Weak)	27292025
hsa-miR-1-3p	MIRT478271	Homo sapiens	DDX19B	11269	Homo sapiens	PAR-CLIP	Functional MTI (Weak)	23592263
hsa-miR-1-3p	MIRT023974	Homo sapiens	DDX42	11325	Homo sapiens	Proteomics	Functional MTI (Weak)	18668040
hsa-miR-1-3p	MIRT002799	Homo sapiens	DDX5	1655	Homo sapiens	pSILAC//Proteomics	Functional MTI (Weak)	18668040
hsa-miR-1-3p	MIRT002799	Homo sapiens	DDX5	1655	Homo sapiens	Microarray//Microarray;Other	Functional MTI (Weak)	15685193
hsa-miR-1-3p	MIRT024089	Homo sapiens	DDX50	79009	Homo sapiens	Proteomics	Functional MTI (Weak)	18668040
hsa-miR-1-3p	MIRT023959	Homo sapiens	DDX6	1656	Homo sapiens	Proteomics	Functional MTI (Weak)	18668040
hsa-miR-1-3p	MIRT023901	Homo sapiens	DDX60	55601	Homo sapiens	Microarray	Functional MTI (Weak)	18668037
hsa-miR-1-3p	MIRT023886	Homo sapiens	DEFB125	245938	Homo sapiens	Microarray	Functional MTI (Weak)	18668037
hsa-miR-1-3p	MIRT024093	Homo sapiens	DFNA5	1687	Homo sapiens	Microarray	Functional MTI (Weak)	18668037
hsa-miR-1-3p	MIRT023493	Homo sapiens	DGKH	160851	Homo sapiens	Microarray	Functional MTI (Weak)	18668037
hsa-miR-1-3p	MIRT023693	Homo sapiens	DHRS1	115817	Homo sapiens	Proteomics	Functional MTI (Weak)	18668040
hsa-miR-1-3p	MIRT002740	Homo sapiens	DHX15	1665	Homo sapiens	pSILAC//Proteomics	Functional MTI (Weak)	18668040
hsa-miR-1-3p	MIRT002740	Homo sapiens	DHX15	1665	Homo sapiens	Microarray//Microarray;Other	Functional MTI (Weak)	15685193
hsa-miR-1-3p	MIRT023613	Homo sapiens	DKK1	22943	Homo sapiens	Microarray	Functional MTI (Weak)	18668037
hsa-miR-1-3p	MIRT790113	Homo sapiens	DLK1	8788	Homo sapiens	HITS-CLIP	Functional MTI (Weak)	28735896
hsa-miR-1-3p	MIRT023523	Homo sapiens	DMTN	2039	Homo sapiens	Microarray	Functional MTI (Weak)	18668037
hsa-miR-1-3p	MIRT023507	Homo sapiens	DNAAF5	54919	Homo sapiens	Proteomics	Functional MTI (Weak)	18668040
hsa-miR-1-3p	MIRT001371	Homo sapiens	DNAJB1	3337	Homo sapiens	pSILAC//Proteomics;Other	Functional MTI (Weak)	18668040
hsa-miR-1-3p	MIRT023948	Homo sapiens	DNAJC10	54431	Homo sapiens	Proteomics	Functional MTI (Weak)	18668040
hsa-miR-1-3p	MIRT023914	Homo sapiens	DOK6	220164	Homo sapiens	Microarray	Functional MTI (Weak)	18668037
hsa-miR-1-3p	MIRT023998	Homo sapiens	DOLPP1	57171	Homo sapiens	Proteomics	Functional MTI (Weak)	18668040
hsa-miR-1-3p	MIRT023998	Homo sapiens	DOLPP1	57171	Homo sapiens	Proteomics;Microarray	Functional MTI (Weak)	18668037
hsa-miR-1-3p	MIRT023714	Homo sapiens	DPP7	29952	Homo sapiens	Proteomics	Functional MTI (Weak)	18668040
hsa-miR-1-3p	MIRT023961	Homo sapiens	DPY19L1	23333	Homo sapiens	Proteomics	Functional MTI (Weak)	18668040
hsa-miR-1-3p	MIRT023776	Homo sapiens	DPY30	84661	Homo sapiens	Proteomics	Functional MTI (Weak)	18668040
hsa-miR-1-3p	MIRT023515	Homo sapiens	DRAP1	10589	Homo sapiens	Proteomics	Functional MTI (Weak)	18668040
hsa-miR-1-3p	MIRT023847	Homo sapiens	DROSHA	29102	Homo sapiens	Proteomics	Functional MTI (Weak)	18668040
hsa-miR-1-3p	MIRT023688	Homo sapiens	DSG2	1829	Homo sapiens	Proteomics	Functional MTI (Weak)	18668040
hsa-miR-1-3p	MIRT023688	Homo sapiens	DSG2	1829	Homo sapiens	Proteomics;Microarray	Functional MTI (Weak)	18668037
hsa-miR-1-3p	MIRT023569	Homo sapiens	DTX1	1840	Homo sapiens	Microarray	Functional MTI (Weak)	18668037
hsa-miR-1-3p	MIRT023640	Homo sapiens	DYNC1LI1	51143	Homo sapiens	Proteomics	Functional MTI (Weak)	18668040
hsa-miR-1-3p	MIRT023808	Homo sapiens	E2F5	1875	Homo sapiens	Microarray	Functional MTI (Weak)	18668037
hsa-miR-1-3p	MIRT023625	Homo sapiens	ECHS1	1892	Homo sapiens	Proteomics;Microarray	Functional MTI (Weak)	18668037
hsa-miR-1-3p	MIRT023925	Homo sapiens	EDF1	8721	Homo sapiens	Proteomics;Microarray	Non-Functional MTI (Weak)	18668037
hsa-miR-1-3p	MIRT006855	Homo sapiens	EDN1	1906	Homo sapiens	Microarray//ELISA//qRT-PCR	Functional MTI (Weak)	24394957
hsa-miR-1-3p	MIRT006855	Homo sapiens	EDN1	1906	Homo sapiens	Luciferase reporter assay//qRT-PCR	Functional MTI	28042875
hsa-miR-1-3p	MIRT006855	Homo sapiens	EDN1	1906	Homo sapiens	Luciferase reporter assay//qRT-PCR	Functional MTI	25394359
hsa-miR-1-3p	MIRT006855	Homo sapiens	EDN1	1906	Homo sapiens	Microarray	Functional MTI (Weak)	18668037
hsa-miR-1-3p	MIRT006855	Homo sapiens	EDN1	1906	Homo sapiens	Luciferase reporter assay	Functional MTI	22963810
hsa-miR-1-3p	MIRT006855	Homo sapiens	EDN1	1906	Homo sapiens	ELISA//Luciferase reporter assay//qRT-PCR//Western blot	Functional MTI	28493075
hsa-miR-1-3p	MIRT024092	Homo sapiens	EDRF1	26098	Homo sapiens	Proteomics	Functional MTI (Weak)	18668040
hsa-miR-1-3p	MIRT023964	Homo sapiens	EFCAB1	79645	Homo sapiens	Microarray	Functional MTI (Weak)	18668037
hsa-miR-1-3p	MIRT023799	Homo sapiens	EFR3A	23167	Homo sapiens	Proteomics	Functional MTI (Weak)	18668040
hsa-miR-1-3p	MIRT023995	Homo sapiens	EFTUD2	9343	Homo sapiens	Proteomics;Microarray	Non-Functional MTI (Weak)	18668037
hsa-miR-1-3p	MIRT001370	Homo sapiens	EGFR	1956	Homo sapiens	pSILAC//Proteomics;Other	Functional MTI (Weak)	18668040
hsa-miR-1-3p	MIRT001369	Homo sapiens	EHMT1	79813	Homo sapiens	pSILAC//Proteomics;Other	Functional MTI (Weak)	18668040
hsa-miR-1-3p	MIRT001368	Homo sapiens	EHMT2	10919	Homo sapiens	pSILAC//Proteomics;Other//Proteomics	Functional MTI (Weak)	18668040
hsa-miR-1-3p	MIRT477574	Homo sapiens	EIF1AX	1964	Homo sapiens	PAR-CLIP	Functional MTI (Weak)	23592263
hsa-miR-1-3p	MIRT023809	Homo sapiens	EIF4E	1977	Homo sapiens	Proteomics	Functional MTI (Weak)	18668040
hsa-miR-1-3p	MIRT023744	Homo sapiens	EIF4G1	1981	Homo sapiens	Proteomics;Microarray	Functional MTI (Weak)	18668037
hsa-miR-1-3p	MIRT023938	Homo sapiens	ELMOD2	255520	Homo sapiens	Proteomics	Functional MTI (Weak)	18668040
hsa-miR-1-3p	MIRT023692	Homo sapiens	ELP1	8518	Homo sapiens	Proteomics	Functional MTI (Weak)	18668040
hsa-miR-1-3p	MIRT023624	Homo sapiens	EMD	2010	Homo sapiens	Proteomics;Microarray	Non-Functional MTI (Weak)	18668037
hsa-miR-1-3p	MIRT023979	Homo sapiens	EML3	256364	Homo sapiens	Microarray	Functional MTI (Weak)	18668037
hsa-miR-1-3p	MIRT002765	Homo sapiens	EML4	27436	Homo sapiens	Microarray//Microarray;Other	Functional MTI (Weak)	15685193
hsa-miR-1-3p	MIRT023708	Homo sapiens	EMP3	2014	Homo sapiens	Proteomics	Functional MTI (Weak)	18668040
hsa-miR-1-3p	MIRT024109	Homo sapiens	EPB41L2	2037	Homo sapiens	Proteomics;Microarray	Functional MTI (Weak)	18668037
hsa-miR-1-3p	MIRT024109	Homo sapiens	EPB41L2	2037	Homo sapiens	Proteomics	Functional MTI (Weak)	18668040
hsa-miR-1-3p	MIRT002739	Homo sapiens	EPB41L4B	54566	Homo sapiens	Microarray	Functional MTI (Weak)	18668037
hsa-miR-1-3p	MIRT002739	Homo sapiens	EPB41L4B	54566	Homo sapiens	Microarray	Functional MTI (Weak)	15685193
hsa-miR-1-3p	MIRT023526	Homo sapiens	ERICH3	127254	Homo sapiens	Microarray	Functional MTI (Weak)	18668037
hsa-miR-1-3p	MIRT023843	Homo sapiens	ERMN	57471	Homo sapiens	Microarray	Functional MTI (Weak)	18668037
hsa-miR-1-3p	MIRT024061	Homo sapiens	ESYT1	23344	Homo sapiens	Proteomics	Functional MTI (Weak)	18668040
hsa-miR-1-3p	MIRT023834	Homo sapiens	ETNK1	55500	Homo sapiens	Microarray	Functional MTI (Weak)	18668037
hsa-miR-1-3p	MIRT054150	Homo sapiens	ETS1	2113	Homo sapiens	Luciferase reporter assay//qRT-PCR//Western blot	Functional MTI	22664953
hsa-miR-1-3p	MIRT023696	Homo sapiens	ETV7	51513	Homo sapiens	Microarray	Functional MTI (Weak)	18668037
hsa-miR-1-3p	MIRT023654	Homo sapiens	EXOC2	55770	Homo sapiens	Proteomics	Functional MTI (Weak)	18668040
hsa-miR-1-3p	MIRT023900	Homo sapiens	EXOC3	11336	Homo sapiens	Proteomics	Functional MTI (Weak)	18668040
hsa-miR-1-3p	MIRT762617	Homo sapiens	EXOSC2	23404	Homo sapiens	PAR-CLIP	Functional MTI (Weak)	27292025
hsa-miR-1-3p	MIRT024072	Homo sapiens	F11R	50848	Homo sapiens	Microarray	Functional MTI (Weak)	18668037
hsa-miR-1-3p	MIRT001360	Homo sapiens	F2	2147	Homo sapiens	Proteomics	Functional MTI (Weak)	18668040
hsa-miR-1-3p	MIRT023577	Homo sapiens	F2RL1	2150	Homo sapiens	Microarray	Functional MTI (Weak)	18668037
hsa-miR-1-3p	MIRT007213	Homo sapiens	FABP3	2170	Homo sapiens	ELISA//Immunoprecipitaion//Luciferase reporter assay//qRT-PCR//Western blot	Functional MTI	23141496
hsa-miR-1-3p	MIRT023826	Homo sapiens	FADD	8772	Homo sapiens	Microarray	Functional MTI (Weak)	18668037
hsa-miR-1-3p	MIRT023902	Homo sapiens	FADS1	3992	Homo sapiens	Proteomics	Functional MTI (Weak)	18668040
hsa-miR-1-3p	MIRT023615	Homo sapiens	FAM102A	399665	Homo sapiens	Microarray	Functional MTI (Weak)	18668037
hsa-miR-1-3p	MIRT024071	Homo sapiens	FAM167A	83648	Homo sapiens	Microarray	Functional MTI (Weak)	18668037
hsa-miR-1-3p	MIRT023715	Homo sapiens	FAM208A	23272	Homo sapiens	Proteomics	Functional MTI (Weak)	18668040
hsa-miR-1-3p	MIRT609377	Homo sapiens	FAM216B	144809	Homo sapiens	HITS-CLIP	Functional MTI (Weak)	27418678
hsa-miR-1-3p	MIRT609377	Homo sapiens	FAM216B	144809	Homo sapiens	HITS-CLIP	Functional MTI (Weak)	23824327
hsa-miR-1-3p	MIRT003768	Homo sapiens	FAM57A	79850	Homo sapiens	Microarray	Functional MTI (Weak)	15685193
hsa-miR-1-3p	MIRT003768	Homo sapiens	FAM57A	79850	Homo sapiens	Microarray	Functional MTI (Weak)	18668037
hsa-miR-1-3p	MIRT023709	Homo sapiens	FAM81A	145773	Homo sapiens	Microarray	Functional MTI (Weak)	18668037
hsa-miR-1-3p	MIRT023519	Homo sapiens	FANCI	55215	Homo sapiens	Proteomics	Functional MTI (Weak)	18668040
hsa-miR-1-3p	MIRT054707	Homo sapiens	FASN	2194	Homo sapiens	qRT-PCR//Western blot	Functional MTI	24310399
hsa-miR-1-3p	MIRT002753	Homo sapiens	FBLN2	2199	Homo sapiens	Microarray//Microarray;Other	Functional MTI (Weak)	15685193
hsa-miR-1-3p	MIRT023759	Homo sapiens	FBN1	2200	Homo sapiens	Proteomics	Functional MTI (Weak)	18668040
hsa-miR-1-3p	MIRT046543	Homo sapiens	FBXO22	26263	Homo sapiens	CLASH	Functional MTI (Weak)	23622248
hsa-miR-1-3p	MIRT023545	Homo sapiens	FBXO33	254170	Homo sapiens	Microarray	Functional MTI (Weak)	18668037
hsa-miR-1-3p	MIRT023967	Homo sapiens	FBXO45	200933	Homo sapiens	Microarray	Functional MTI (Weak)	18668037
hsa-miR-1-3p	MIRT005281	Homo sapiens	FERMT2	10979	Homo sapiens	pSILAC//Proteomics	Functional MTI (Weak)	18668040
hsa-miR-1-3p	MIRT448837	Homo sapiens	FGD4	121512	Homo sapiens	PAR-CLIP	Functional MTI (Weak)	22100165
hsa-miR-1-3p	MIRT023494	Homo sapiens	FGFR2	2263	Homo sapiens	Microarray	Functional MTI (Weak)	18668037
hsa-miR-1-3p	MIRT023718	Homo sapiens	FHDC1	85462	Homo sapiens	Microarray	Functional MTI (Weak)	18668037
hsa-miR-1-3p	MIRT024087	Homo sapiens	FIG4	9896	Homo sapiens	Microarray	Functional MTI (Weak)	18668037
hsa-miR-1-3p	MIRT024001	Homo sapiens	FILIP1	27145	Homo sapiens	Microarray	Functional MTI (Weak)	18668037
hsa-miR-1-3p	MIRT023757	Homo sapiens	FLNA	2316	Homo sapiens	Proteomics;Microarray	Functional MTI (Weak)	18668037
hsa-miR-1-3p	MIRT023757	Homo sapiens	FLNA	2316	Homo sapiens	Proteomics	Functional MTI (Weak)	18668040
hsa-miR-1-3p	MIRT023750	Homo sapiens	FLNB	2317	Homo sapiens	Proteomics;Microarray	Functional MTI (Weak)	18668037
hsa-miR-1-3p	MIRT024106	Homo sapiens	FLNC	2318	Homo sapiens	Proteomics;Microarray	Functional MTI (Weak)	18668037
hsa-miR-1-3p	MIRT023557	Homo sapiens	FLOT2	2319	Homo sapiens	Proteomics;Microarray	Functional MTI (Weak)	18668037
hsa-miR-1-3p	MIRT023557	Homo sapiens	FLOT2	2319	Homo sapiens	Proteomics	Functional MTI (Weak)	18668040
hsa-miR-1-3p	MIRT023863	Homo sapiens	FMNL2	114793	Homo sapiens	Proteomics	Functional MTI (Weak)	18668040
hsa-miR-1-3p	MIRT023798	Homo sapiens	FMNL3	91010	Homo sapiens	Proteomics	Functional MTI (Weak)	18668040
hsa-miR-1-3p	MIRT006132	Homo sapiens	FN1	2335	Homo sapiens	GFP reporter assay//qRT-PCR//Western blot	Functional MTI	21924268
hsa-miR-1-3p	MIRT006132	Homo sapiens	FN1	2335	Homo sapiens	Immunoblot//Immunofluorescence//Immunoprecipitaion//Luciferase reporter assay//Microarray//qRT-PCR//Western blot	Functional MTI	22210864
hsa-miR-1-3p	MIRT023556	Homo sapiens	FNDC3A	22862	Homo sapiens	Microarray	Functional MTI (Weak)	18668037
hsa-miR-1-3p	MIRT023556	Homo sapiens	FNDC3A	22862	Homo sapiens	PAR-CLIP	Functional MTI (Weak)	23592263
hsa-miR-1-3p	MIRT023556	Homo sapiens	FNDC3A	22862	Homo sapiens	Proteomics	Functional MTI (Weak)	18668040
hsa-miR-1-3p	MIRT023814	Homo sapiens	FNDC3B	64778	Homo sapiens	Proteomics	Functional MTI (Weak)	18668040
hsa-miR-1-3p	MIRT023814	Homo sapiens	FNDC3B	64778	Homo sapiens	Microarray	Functional MTI (Weak)	18668037
hsa-miR-1-3p	MIRT023991	Homo sapiens	FOLR1	2348	Homo sapiens	Proteomics;Microarray	Functional MTI (Weak)	18668037
hsa-miR-1-3p	MIRT024081	Homo sapiens	FOXN4	121643	Homo sapiens	Microarray	Functional MTI (Weak)	18668037
hsa-miR-1-3p	MIRT001054	Homo sapiens	FOXP1	27086	Homo sapiens	Luciferase reporter assay//Western blot	Functional MTI	18593903
hsa-miR-1-3p	MIRT001054	Homo sapiens	FOXP1	27086	Homo sapiens	qRT-PCR//Western blot//Luciferase reporter assay	Functional MTI	18818206
hsa-miR-1-3p	MIRT023829	Homo sapiens	FRG1	2483	Homo sapiens	Proteomics	Functional MTI (Weak)	18668040
hsa-miR-1-3p	MIRT024029	Homo sapiens	FRMD7	90167	Homo sapiens	Microarray	Functional MTI (Weak)	18668037
hsa-miR-1-3p	MIRT438811	Homo sapiens	FRS2	10818	Homo sapiens	Luciferase reporter assay//qRT-PCR//Western blot	Functional MTI	23939491
hsa-miR-1-3p	MIRT023951	Homo sapiens	FTSJ1	24140	Homo sapiens	Proteomics	Functional MTI (Weak)	18668040
hsa-miR-1-3p	MIRT023618	Homo sapiens	FUBP1	8880	Homo sapiens	Proteomics	Functional MTI (Weak)	18668040
hsa-miR-1-3p	MIRT023861	Homo sapiens	FUBP3	8939	Homo sapiens	Proteomics	Functional MTI (Weak)	18668040
hsa-miR-1-3p	MIRT639512	Homo sapiens	FYB1	2533	Homo sapiens	HITS-CLIP	Functional MTI (Weak)	23824327
hsa-miR-1-3p	MIRT438813	Homo sapiens	FZD7	8324	Homo sapiens	Luciferase reporter assay//qRT-PCR//Western blot	Functional MTI	23939491
hsa-miR-1-3p	MIRT438813	Homo sapiens	FZD7	8324	Homo sapiens	Luciferase reporter assay//Western blot	Functional MTI	26497855
hsa-miR-1-3p	MIRT024102	Homo sapiens	G3BP1	10146	Homo sapiens	Proteomics	Functional MTI (Weak)	18668040
hsa-miR-1-3p	MIRT023607	Homo sapiens	G3BP2	9908	Homo sapiens	Proteomics	Functional MTI (Weak)	18668040
hsa-miR-1-3p	MIRT002956	Homo sapiens	G6PD	2539	Homo sapiens	pSILAC//Proteomics	Functional MTI (Weak)	18668040
hsa-miR-1-3p	MIRT002956	Homo sapiens	G6PD	2539	Homo sapiens	Proteomics;Microarray	Non-Functional MTI (Weak)	18668037
hsa-miR-1-3p	MIRT002956	Homo sapiens	G6PD	2539	Homo sapiens	Luciferase reporter assay	Functional MTI	14697198
hsa-miR-1-3p	MIRT002956	Homo sapiens	G6PD	2539	Homo sapiens	Luciferase reporter assay//qRT-PCR//Western blot	Functional MTI	27861141
hsa-miR-1-3p	MIRT002956	Homo sapiens	G6PD	2539	Homo sapiens	Luciferase reporter assay//Quantitative proteomic approach//Western blot	Functional MTI	23921124
hsa-miR-1-3p	MIRT001367	Homo sapiens	GAK	2580	Homo sapiens	pSILAC//Proteomics;Other	Functional MTI (Weak)	18668040
hsa-miR-1-3p	MIRT024016	Homo sapiens	GATA3	2625	Homo sapiens	Microarray	Functional MTI (Weak)	18668037
hsa-miR-1-3p	MIRT000393	Homo sapiens	GATA4	2626	Homo sapiens	Luciferase reporter assay	Functional MTI	19188439
hsa-miR-1-3p	MIRT005905	Homo sapiens	GATA6	2627	Homo sapiens	qRT-PCR	Functional MTI (Weak)	21169019
hsa-miR-1-3p	MIRT002735	Homo sapiens	GCFC2	6936	Homo sapiens	Microarray	Functional MTI (Weak)	15685193
hsa-miR-1-3p	MIRT002772	Homo sapiens	GCH1	2643	Homo sapiens	Microarray//Microarray;Other	Functional MTI (Weak)	15685193
hsa-miR-1-3p	MIRT023838	Homo sapiens	GIMAP4	55303	Homo sapiens	Microarray	Functional MTI (Weak)	18668037
hsa-miR-1-3p	MIRT001984	Homo sapiens	GJA1	2697	Homo sapiens	qRT-PCR//Western blot	Functional MTI	23922949
hsa-miR-1-3p	MIRT001984	Homo sapiens	GJA1	2697	Homo sapiens	Luciferase reporter assay//Reporter assay;Other	Functional MTI	17401374
hsa-miR-1-3p	MIRT001984	Homo sapiens	GJA1	2697	Homo sapiens	Western blot	Functional MTI	28112313
hsa-miR-1-3p	MIRT001984	Homo sapiens	GJA1	2697	Homo sapiens	Reporter assay	Functional MTI	17062625
hsa-miR-1-3p	MIRT001984	Homo sapiens	GJA1	2697	Homo sapiens	Luciferase reporter assay	Functional MTI	23352489
hsa-miR-1-3p	MIRT023520	Homo sapiens	GJB3	2707	Homo sapiens	Microarray	Functional MTI (Weak)	18668037
hsa-miR-1-3p	MIRT023940	Homo sapiens	GLI2	2736	Homo sapiens	Microarray	Functional MTI (Weak)	18668037
hsa-miR-1-3p	MIRT023990	Homo sapiens	GNA13	10672	Homo sapiens	Proteomics;Microarray	Functional MTI (Weak)	18668037
hsa-miR-1-3p	MIRT023552	Homo sapiens	GNAI1	2770	Homo sapiens	Proteomics;Microarray	Functional MTI (Weak)	18668037
hsa-miR-1-3p	MIRT023620	Homo sapiens	GNAI2	2771	Homo sapiens	Proteomics;Microarray	Functional MTI (Weak)	18668037
hsa-miR-1-3p	MIRT023926	Homo sapiens	GNAI3	2773	Homo sapiens	Proteomics;Microarray	Functional MTI (Weak)	18668037
hsa-miR-1-3p	MIRT023994	Homo sapiens	GNAT2	2780	Homo sapiens	Proteomics;Microarray	Functional MTI (Weak)	18668037
hsa-miR-1-3p	MIRT023929	Homo sapiens	GNB1	2782	Homo sapiens	Proteomics;Microarray	Functional MTI (Weak)	18668037
hsa-miR-1-3p	MIRT023870	Homo sapiens	GNB2	2783	Homo sapiens	Proteomics;Microarray	Functional MTI (Weak)	18668037
hsa-miR-1-3p	MIRT023505	Homo sapiens	GNG5	2787	Homo sapiens	Proteomics	Functional MTI (Weak)	18668040
hsa-miR-1-3p	MIRT002816	Homo sapiens	GNPDA2	132789	Homo sapiens	Microarray	Functional MTI (Weak)	15685193
hsa-miR-1-3p	MIRT002816	Homo sapiens	GNPDA2	132789	Homo sapiens	Microarray	Functional MTI (Weak)	18668037
hsa-miR-1-3p	MIRT001366	Homo sapiens	GNPNAT1	64841	Homo sapiens	pSILAC//Proteomics;Other	Functional MTI (Weak)	18668040
hsa-miR-1-3p	MIRT023851	Homo sapiens	GNRHR	2798	Homo sapiens	Microarray	Functional MTI (Weak)	18668037
hsa-miR-1-3p	MIRT001365	Homo sapiens	GOLGA7	51125	Homo sapiens	pSILAC//Proteomics;Other	Functional MTI (Weak)	18668040
hsa-miR-1-3p	MIRT023541	Homo sapiens	GOLPH3	64083	Homo sapiens	Proteomics	Functional MTI (Weak)	18668040
hsa-miR-1-3p	MIRT023933	Homo sapiens	GPAA1	8733	Homo sapiens	Proteomics	Functional MTI (Weak)	18668040
hsa-miR-1-3p	MIRT023711	Homo sapiens	GPAT4	137964	Homo sapiens	Microarray	Functional MTI (Weak)	18668037
hsa-miR-1-3p	MIRT023811	Homo sapiens	GPC1	2817	Homo sapiens	Proteomics;Microarray	Functional MTI (Weak)	18668037
hsa-miR-1-3p	MIRT001364	Homo sapiens	GPD2	2820	Homo sapiens	pSILAC//Proteomics	Functional MTI (Weak)	18668040
hsa-miR-1-3p	MIRT001364	Homo sapiens	GPD2	2820	Homo sapiens	Proteomics;Microarray	Functional MTI (Weak)	18668037
hsa-miR-1-3p	MIRT023544	Homo sapiens	GPR137C	283554	Homo sapiens	Microarray	Functional MTI (Weak)	18668037
hsa-miR-1-3p	MIRT023638	Homo sapiens	GPR83	10888	Homo sapiens	Microarray	Functional MTI (Weak)	18668037
hsa-miR-1-3p	MIRT023945	Homo sapiens	GPX1P1	441481	Homo sapiens	Proteomics	Functional MTI (Weak)	18668040
hsa-miR-1-3p	MIRT023892	Homo sapiens	GSTO1	9446	Homo sapiens	Proteomics	Functional MTI (Weak)	18668040
hsa-miR-1-3p	MIRT024028	Homo sapiens	GTF2H1	2965	Homo sapiens	Proteomics	Functional MTI (Weak)	18668040
hsa-miR-1-3p	MIRT023623	Homo sapiens	GTF3C6	112495	Homo sapiens	Proteomics;Microarray	Functional MTI (Weak)	18668037
hsa-miR-1-3p	MIRT023530	Homo sapiens	H1FX	8971	Homo sapiens	Proteomics	Functional MTI (Weak)	18668040
hsa-miR-1-3p	MIRT002794	Homo sapiens	H3F3B	3021	Homo sapiens	Microarray	Functional MTI (Weak)	18668037
hsa-miR-1-3p	MIRT002794	Homo sapiens	H3F3B	3021	Homo sapiens	PAR-CLIP	Functional MTI (Weak)	23446348
hsa-miR-1-3p	MIRT002794	Homo sapiens	H3F3B	3021	Homo sapiens	Microarray	Functional MTI (Weak)	15685193
hsa-miR-1-3p	MIRT002794	Homo sapiens	H3F3B	3021	Homo sapiens	PAR-CLIP	Functional MTI (Weak)	23592263
hsa-miR-1-3p	MIRT002794	Homo sapiens	H3F3B	3021	Homo sapiens	PAR-CLIP	Functional MTI (Weak)	26701625
hsa-miR-1-3p	MIRT023723	Homo sapiens	H3F3C	440093	Homo sapiens	Proteomics	Functional MTI (Weak)	18668040
hsa-miR-1-3p	MIRT023723	Homo sapiens	H3F3C	440093	Homo sapiens	PAR-CLIP	Functional MTI (Weak)	26701625
hsa-miR-1-3p	MIRT023723	Homo sapiens	H3F3C	440093	Homo sapiens	PAR-CLIP	Functional MTI (Weak)	23446348
hsa-miR-1-3p	MIRT023723	Homo sapiens	H3F3C	440093	Homo sapiens	PAR-CLIP	Functional MTI (Weak)	23592263
hsa-miR-1-3p	MIRT023723	Homo sapiens	H3F3C	440093	Homo sapiens	PAR-CLIP	Functional MTI (Weak)	21572407
hsa-miR-1-3p	MIRT023723	Homo sapiens	H3F3C	440093	Homo sapiens	PAR-CLIP	Functional MTI (Weak)	20371350
hsa-miR-1-3p	MIRT001341	Homo sapiens	HACD2	201562	Homo sapiens	pSILAC//Proteomics;Other	Functional MTI (Weak)	18668040
hsa-miR-1-3p	MIRT001342	Homo sapiens	HACD3	51495	Homo sapiens	pSILAC//Proteomics;Other	Functional MTI (Weak)	18668040
hsa-miR-1-3p	MIRT023932	Homo sapiens	HADH	3033	Homo sapiens	Proteomics	Functional MTI (Weak)	18668040
hsa-miR-1-3p	MIRT023932	Homo sapiens	HADH	3033	Homo sapiens	Proteomics;Microarray	Functional MTI (Weak)	18668037
hsa-miR-1-3p	MIRT001843	Homo sapiens	HAND2	9464	Homo sapiens	qRT-PCR	Functional MTI (Weak)	21169019
hsa-miR-1-3p	MIRT001843	Homo sapiens	HAND2	9464	Homo sapiens	Reporter assay;Other	Functional MTI	15951802
hsa-miR-1-3p	MIRT001205	Homo sapiens	HCN2	610	Homo sapiens	Luciferase reporter assay//Western blot	Functional MTI	19136465
hsa-miR-1-3p	MIRT001205	Homo sapiens	HCN2	610	Homo sapiens	qRT-PCR//Luciferase reporter assay//Western blot//Reporter assay;Western blot;qRT-PCR	Functional MTI	18458081
hsa-miR-1-3p	MIRT000933	Homo sapiens	HCN4	10021	Homo sapiens	Microarray	Functional MTI (Weak)	18668037
hsa-miR-1-3p	MIRT000933	Homo sapiens	HCN4	10021	Homo sapiens	qRT-PCR//Luciferase reporter assay//Western blot//Reporter assay	Functional MTI	18458081
hsa-miR-1-3p	MIRT023724	Homo sapiens	HDAC2	3066	Homo sapiens	Proteomics	Functional MTI (Weak)	18668040
hsa-miR-1-3p	MIRT001053	Homo sapiens	HDAC4	9759	Homo sapiens	Luciferase reporter assay//qRT-PCR//Western blot	Functional MTI	24858276
hsa-miR-1-3p	MIRT001053	Homo sapiens	HDAC4	9759	Homo sapiens	Western blot	Functional MTI	18593903
hsa-miR-1-3p	MIRT001053	Homo sapiens	HDAC4	9759	Homo sapiens	Western blot//Luciferase reporter assay	Functional MTI	18818206
hsa-miR-1-3p	MIRT023773	Homo sapiens	HERC2	8924	Homo sapiens	Proteomics	Functional MTI (Weak)	18668040
hsa-miR-1-3p	MIRT023970	Homo sapiens	HERC5	51191	Homo sapiens	Microarray	Functional MTI (Weak)	18668037
hsa-miR-1-3p	MIRT023941	Homo sapiens	HIF3A	64344	Homo sapiens	Microarray	Functional MTI (Weak)	18668037
hsa-miR-1-3p	MIRT023908	Homo sapiens	HIGD1A	25994	Homo sapiens	Microarray	Functional MTI (Weak)	18668037
hsa-miR-1-3p	MIRT023774	Homo sapiens	HINT2	84681	Homo sapiens	Proteomics	Functional MTI (Weak)	18668040
hsa-miR-1-3p	MIRT023984	Homo sapiens	HIPK3	10114	Homo sapiens	Microarray	Functional MTI (Weak)	18668037
hsa-miR-1-3p	MIRT023593	Homo sapiens	HIST1H1B	3009	Homo sapiens	Proteomics	Functional MTI (Weak)	18668040
hsa-miR-1-3p	MIRT002746	Homo sapiens	HIST1H3B	8358	Homo sapiens	Microarray	Functional MTI (Weak)	15685193
hsa-miR-1-3p	MIRT023579	Homo sapiens	HIST2H2AC	8338	Homo sapiens	Proteomics	Functional MTI (Weak)	18668040
hsa-miR-1-3p	MIRT023512	Homo sapiens	HIST2H3A	333932	Homo sapiens	Proteomics	Functional MTI (Weak)	18668040
hsa-miR-1-3p	MIRT023963	Homo sapiens	HIST2H3C	126961	Homo sapiens	Proteomics	Functional MTI (Weak)	18668040
hsa-miR-1-3p	MIRT023947	Homo sapiens	HIST2H3D	653604	Homo sapiens	Proteomics	Functional MTI (Weak)	18668040
hsa-miR-1-3p	MIRT024009	Homo sapiens	HIST3H3	8290	Homo sapiens	Proteomics	Functional MTI (Weak)	18668040
hsa-miR-1-3p	MIRT023697	Homo sapiens	HMOX1	3162	Homo sapiens	Proteomics	Functional MTI (Weak)	18668040
hsa-miR-1-3p	MIRT024037	Homo sapiens	HNRNPA1	3178	Homo sapiens	Proteomics	Functional MTI (Weak)	18668040
hsa-miR-1-3p	MIRT024037	Homo sapiens	HNRNPA1	3178	Homo sapiens	PAR-CLIP	Functional MTI (Weak)	21572407
hsa-miR-1-3p	MIRT023805	Homo sapiens	HNRNPA1L2	144983	Homo sapiens	Proteomics	Functional MTI (Weak)	18668040
hsa-miR-1-3p	MIRT024046	Homo sapiens	HNRNPA3	220988	Homo sapiens	Proteomics	Functional MTI (Weak)	18668040
hsa-miR-1-3p	MIRT024012	Homo sapiens	HNRNPD	3184	Homo sapiens	Proteomics	Functional MTI (Weak)	18668040
hsa-miR-1-3p	MIRT023563	Homo sapiens	HNRNPH1	3187	Homo sapiens	Proteomics	Functional MTI (Weak)	18668040
hsa-miR-1-3p	MIRT005282	Homo sapiens	HNRNPU	3192	Homo sapiens	pSILAC//Proteomics;Other	Functional MTI (Weak)	18668040
hsa-miR-1-3p	MIRT023735	Homo sapiens	HOOK1	51361	Homo sapiens	Microarray	Functional MTI (Weak)	18668037
hsa-miR-1-3p	MIRT024041	Homo sapiens	HP1BP3	50809	Homo sapiens	Proteomics	Functional MTI (Weak)	18668040
hsa-miR-1-3p	MIRT002809	Homo sapiens	HPS4	89781	Homo sapiens	Microarray	Functional MTI (Weak)	15685193
hsa-miR-1-3p	MIRT002809	Homo sapiens	HPS4	89781	Homo sapiens	Microarray	Functional MTI (Weak)	18668037
hsa-miR-1-3p	MIRT023971	Homo sapiens	HS2ST1	9653	Homo sapiens	Microarray	Functional MTI (Weak)	18668037
hsa-miR-1-3p	MIRT023862	Homo sapiens	HSD17B11	51170	Homo sapiens	Proteomics	Functional MTI (Weak)	18668040
hsa-miR-1-3p	MIRT023823	Homo sapiens	HSD17B8	7923	Homo sapiens	Proteomics	Functional MTI (Weak)	18668040
hsa-miR-1-3p	MIRT024008	Homo sapiens	HSD3B7	80270	Homo sapiens	Microarray	Functional MTI (Weak)	18668037
hsa-miR-1-3p	MIRT023707	Homo sapiens	HSP90B1	7184	Homo sapiens	PAR-CLIP	Functional MTI (Weak)	20371350
hsa-miR-1-3p	MIRT023707	Homo sapiens	HSP90B1	7184	Homo sapiens	Proteomics	Functional MTI (Weak)	18668040
hsa-miR-1-3p	MIRT023707	Homo sapiens	HSP90B1	7184	Homo sapiens	PAR-CLIP	Functional MTI (Weak)	23446348
hsa-miR-1-3p	MIRT003977	Homo sapiens	HSPA4	3308	Homo sapiens	Luciferase reporter assay	Functional MTI	17715156
hsa-miR-1-3p	MIRT003976	Homo sapiens	HSPD1	3329	Homo sapiens	Luciferase reporter assay	Functional MTI	17715156
hsa-miR-1-3p	MIRT003976	Homo sapiens	HSPD1	3329	Homo sapiens	Luciferase reporter assay	Functional MTI	23226300
hsa-miR-1-3p	MIRT003976	Homo sapiens	HSPD1	3329	Homo sapiens	Proteomics	Functional MTI (Weak)	18668040
hsa-miR-1-3p	MIRT023937	Homo sapiens	HYI	81888	Homo sapiens	Proteomics	Functional MTI (Weak)	18668040
hsa-miR-1-3p	MIRT023845	Homo sapiens	IFI44	10561	Homo sapiens	Microarray	Functional MTI (Weak)	18668037
hsa-miR-1-3p	MIRT024022	Homo sapiens	IFIT1	3434	Homo sapiens	Microarray	Functional MTI (Weak)	18668037
hsa-miR-1-3p	MIRT023835	Homo sapiens	IFIT2	3433	Homo sapiens	Microarray	Functional MTI (Weak)	18668037
hsa-miR-1-3p	MIRT023767	Homo sapiens	IFIT3	3437	Homo sapiens	Microarray	Functional MTI (Weak)	18668037
hsa-miR-1-3p	MIRT003771	Homo sapiens	IFT52	51098	Homo sapiens	Microarray	Functional MTI (Weak)	15685193
hsa-miR-1-3p	MIRT001844	Homo sapiens	IGF1	3479	Homo sapiens	Luciferase reporter assay//qRT-PCR//Western blot	Functional MTI	26166810
hsa-miR-1-3p	MIRT023758	Homo sapiens	IGFBP7	3490	Homo sapiens	Proteomics	Functional MTI (Weak)	18668040
hsa-miR-1-3p	MIRT023653	Homo sapiens	IL11	3589	Homo sapiens	Microarray	Functional MTI (Weak)	18668037
hsa-miR-1-3p	MIRT023653	Homo sapiens	IL11	3589	Homo sapiens	Western blot	Functional MTI	28186993
hsa-miR-1-3p	MIRT023830	Homo sapiens	IL27RA	9466	Homo sapiens	Microarray	Functional MTI (Weak)	18668037
hsa-miR-1-3p	MIRT023501	Homo sapiens	IL6	3569	Homo sapiens	Microarray	Functional MTI (Weak)	18668037
hsa-miR-1-3p	MIRT023636	Homo sapiens	ILVBL	10994	Homo sapiens	Proteomics	Functional MTI (Weak)	18668040
hsa-miR-1-3p	MIRT024021	Homo sapiens	IMPDH1	3614	Homo sapiens	Proteomics	Functional MTI (Weak)	18668040
hsa-miR-1-3p	MIRT002802	Homo sapiens	INPP5F	22876	Homo sapiens	Microarray	Functional MTI (Weak)	15685193
hsa-miR-1-3p	MIRT002802	Homo sapiens	INPP5F	22876	Homo sapiens	Microarray	Functional MTI (Weak)	18668037
hsa-miR-1-3p	MIRT023673	Homo sapiens	INTS6	26512	Homo sapiens	Proteomics	Functional MTI (Weak)	18668040
hsa-miR-1-3p	MIRT003850	Homo sapiens	IP6K2	51447	Homo sapiens	Microarray//Microarray;Other	Functional MTI (Weak)	15685193
hsa-miR-1-3p	MIRT003850	Homo sapiens	IP6K2	51447	Homo sapiens	Microarray	Functional MTI (Weak)	18668037
hsa-miR-1-3p	MIRT023609	Homo sapiens	IPO8	10526	Homo sapiens	Proteomics	Functional MTI (Weak)	18668040
hsa-miR-1-3p	MIRT024036	Homo sapiens	IPO9	55705	Homo sapiens	Proteomics	Functional MTI (Weak)	18668040
hsa-miR-1-3p	MIRT023783	Homo sapiens	IQCD	115811	Homo sapiens	Microarray	Functional MTI (Weak)	18668037
hsa-miR-1-3p	MIRT001363	Homo sapiens	IQGAP3	128239	Homo sapiens	pSILAC//Proteomics;Other	Functional MTI (Weak)	18668040
hsa-miR-1-3p	MIRT005439	Homo sapiens	IRF2BPL	64207	Homo sapiens	pSILAC//Proteomics	Functional MTI (Weak)	18668040
hsa-miR-1-3p	MIRT023954	Homo sapiens	ISG15	9636	Homo sapiens	Microarray	Functional MTI (Weak)	18668037
hsa-miR-1-3p	MIRT024004	Homo sapiens	ISG20	3669	Homo sapiens	Microarray	Functional MTI (Weak)	18668037
hsa-miR-1-3p	MIRT023986	Homo sapiens	IST1	9798	Homo sapiens	Proteomics;Microarray	Functional MTI (Weak)	18668037
hsa-miR-1-3p	MIRT023883	Homo sapiens	ITGA1	3672	Homo sapiens	Proteomics	Functional MTI (Weak)	18668040
hsa-miR-1-3p	MIRT023953	Homo sapiens	ITGA3	3675	Homo sapiens	Proteomics	Functional MTI (Weak)	18668040
hsa-miR-1-3p	MIRT023546	Homo sapiens	ITGA6	3655	Homo sapiens	Microarray	Functional MTI (Weak)	18668037
hsa-miR-1-3p	MIRT023546	Homo sapiens	ITGA6	3655	Homo sapiens	Proteomics	Functional MTI (Weak)	18668040
hsa-miR-1-3p	MIRT001362	Homo sapiens	ITGB4	3691	Homo sapiens	pSILAC//Proteomics;Other	Functional MTI (Weak)	18668040
hsa-miR-1-3p	MIRT023549	Homo sapiens	JUP	3728	Homo sapiens	Proteomics;Microarray	Functional MTI (Weak)	18668037
hsa-miR-1-3p	MIRT023699	Homo sapiens	KANK2	25959	Homo sapiens	Proteomics	Functional MTI (Weak)	18668040
hsa-miR-1-3p	MIRT023698	Homo sapiens	KAT2A	2648	Homo sapiens	Microarray	Functional MTI (Weak)	18668037
hsa-miR-1-3p	MIRT023663	Homo sapiens	KCND1	3750	Homo sapiens	Microarray	Functional MTI (Weak)	18668037
hsa-miR-1-3p	MIRT002924	Homo sapiens	KCNE1	3753	Homo sapiens	qRT-PCR	Functional MTI (Weak)	21169019
hsa-miR-1-3p	MIRT002924	Homo sapiens	KCNE1	3753	Homo sapiens	Luciferase reporter assay//Western blot//5\'RACE//Real time RT-PCR	Functional MTI	17443681
hsa-miR-1-3p	MIRT001983	Homo sapiens	KCNJ2	3759	Homo sapiens	qRT-PCR	Functional MTI (Weak)	21169019
hsa-miR-1-3p	MIRT001983	Homo sapiens	KCNJ2	3759	Homo sapiens	Luciferase reporter assay	Functional MTI	19775284
hsa-miR-1-3p	MIRT001983	Homo sapiens	KCNJ2	3759	Homo sapiens	Luciferase reporter assay//Reporter assay;Other	Functional MTI	17401374
hsa-miR-1-3p	MIRT001983	Homo sapiens	KCNJ2	3759	Homo sapiens	Western blot	Functional MTI	28112313
hsa-miR-1-3p	MIRT001983	Homo sapiens	KCNJ2	3759	Homo sapiens	PAR-CLIP	Functional MTI (Weak)	20371350
hsa-miR-1-3p	MIRT024000	Homo sapiens	KCNN4	3783	Homo sapiens	Proteomics	Functional MTI (Weak)	18668040
hsa-miR-1-3p	MIRT023631	Homo sapiens	KDELR1	10945	Homo sapiens	Proteomics	Functional MTI (Weak)	18668040
hsa-miR-1-3p	MIRT024040	Homo sapiens	KDM2B	84678	Homo sapiens	Microarray	Functional MTI (Weak)	18668037
hsa-miR-1-3p	MIRT024038	Homo sapiens	KIAA1522	57648	Homo sapiens	Proteomics	Functional MTI (Weak)	18668040
hsa-miR-1-3p	MIRT003853	Homo sapiens	KIF2A	3796	Homo sapiens	Proteomics;Microarray	Functional MTI (Weak)	18668037
hsa-miR-1-3p	MIRT003853	Homo sapiens	KIF2A	3796	Homo sapiens	pSILAC//Proteomics	Functional MTI (Weak)	18668040
hsa-miR-1-3p	MIRT003853	Homo sapiens	KIF2A	3796	Homo sapiens	Luciferase reporter assay//Microarray	Functional MTI	15685193
hsa-miR-1-3p	MIRT024025	Homo sapiens	KIF2C	11004	Homo sapiens	Proteomics	Functional MTI (Weak)	18668040
hsa-miR-1-3p	MIRT023793	Homo sapiens	KIF4A	24137	Homo sapiens	Proteomics	Functional MTI (Weak)	18668040
hsa-miR-1-3p	MIRT023550	Homo sapiens	KIF5B	3799	Homo sapiens	Proteomics;Microarray	Functional MTI (Weak)	18668037
hsa-miR-1-3p	MIRT192334	Homo sapiens	KLF13	51621	Homo sapiens	PAR-CLIP	Functional MTI (Weak)	21572407
hsa-miR-1-3p	MIRT023572	Homo sapiens	KLHDC4	54758	Homo sapiens	Microarray	Functional MTI (Weak)	18668037
hsa-miR-1-3p	MIRT023657	Homo sapiens	KLHL3	26249	Homo sapiens	Microarray	Functional MTI (Weak)	18668037
hsa-miR-1-3p	MIRT003852	Homo sapiens	KLHL42	57542	Homo sapiens	Microarray	Functional MTI (Weak)	15685193
hsa-miR-1-3p	MIRT003852	Homo sapiens	KLHL42	57542	Homo sapiens	Microarray	Functional MTI (Weak)	18668037
hsa-miR-1-3p	MIRT023672	Homo sapiens	KLK12	43849	Homo sapiens	Microarray	Functional MTI (Weak)	18668037
hsa-miR-1-3p	MIRT023518	Homo sapiens	KNCN	148930	Homo sapiens	Microarray	Functional MTI (Weak)	18668037
hsa-miR-1-3p	MIRT731362	Homo sapiens	KRAS	3845	Homo sapiens	Luciferase reporter assay	Functional MTI	26852690
hsa-miR-1-3p	MIRT731362	Homo sapiens	KRAS	3845	Homo sapiens	Luciferase reporter assay//qRT-PCR//Western blot	Functional MTI	26275461
hsa-miR-1-3p	MIRT023996	Homo sapiens	KRT75	9119	Homo sapiens	Proteomics;Microarray	Non-Functional MTI (Weak)	18668037
hsa-miR-1-3p	MIRT024085	Homo sapiens	L1CAM	3897	Homo sapiens	Proteomics	Functional MTI (Weak)	18668040
hsa-miR-1-3p	MIRT003525	Homo sapiens	LARP4	113251	Homo sapiens	Luciferase reporter assay	Functional MTI	20144220
hsa-miR-1-3p	MIRT002808	Homo sapiens	LASP1	3927	Homo sapiens	Luciferase reporter assay	Functional MTI	26414725
hsa-miR-1-3p	MIRT002808	Homo sapiens	LASP1	3927	Homo sapiens	Luciferase reporter assay//qRT-PCR//Western blot//Reporter assay	Functional MTI	20843712
hsa-miR-1-3p	MIRT002808	Homo sapiens	LASP1	3927	Homo sapiens	Microarray	Functional MTI (Weak)	15685193
hsa-miR-1-3p	MIRT002808	Homo sapiens	LASP1	3927	Homo sapiens	Immunoblot//Immunofluorescence//Immunoprecipitaion//Luciferase reporter assay//Microarray//qRT-PCR//Western blot	Functional MTI	22210864
hsa-miR-1-3p	MIRT023884	Homo sapiens	LCA5L	150082	Homo sapiens	Microarray	Functional MTI (Weak)	18668037
hsa-miR-1-3p	MIRT023871	Homo sapiens	LCP1	3936	Homo sapiens	Proteomics;Microarray	Functional MTI (Weak)	18668037
hsa-miR-1-3p	MIRT023852	Homo sapiens	LEMD3	23592	Homo sapiens	Proteomics	Functional MTI (Weak)	18668040
hsa-miR-1-3p	MIRT023539	Homo sapiens	LETM1	3954	Homo sapiens	Proteomics	Functional MTI (Weak)	18668040
hsa-miR-1-3p	MIRT023570	Homo sapiens	LGALS1	3956	Homo sapiens	Proteomics	Functional MTI (Weak)	18668040
hsa-miR-1-3p	MIRT024048	Homo sapiens	LGALS3BP	3959	Homo sapiens	Proteomics;Microarray	Functional MTI (Weak)	18668037
hsa-miR-1-3p	MIRT023725	Homo sapiens	LHX4	89884	Homo sapiens	Microarray	Functional MTI (Weak)	18668037
hsa-miR-1-3p	MIRT023796	Homo sapiens	LIFR	3977	Homo sapiens	Microarray	Functional MTI (Weak)	18668037
hsa-miR-1-3p	MIRT023868	Homo sapiens	LIMS1	3987	Homo sapiens	Proteomics;Microarray	Functional MTI (Weak)	18668037
hsa-miR-1-3p	MIRT002793	Homo sapiens	LIN7C	55327	Homo sapiens	Microarray//Microarray;Other	Functional MTI (Weak)	15685193
hsa-miR-1-3p	MIRT002793	Homo sapiens	LIN7C	55327	Homo sapiens	Proteomics	Functional MTI (Weak)	18668040
hsa-miR-1-3p	MIRT023497	Homo sapiens	LIPC	3990	Homo sapiens	Microarray	Functional MTI (Weak)	18668037
hsa-miR-1-3p	MIRT023965	Homo sapiens	LMNB1	4001	Homo sapiens	Proteomics	Functional MTI (Weak)	18668040
hsa-miR-1-3p	MIRT023791	Homo sapiens	LNPEP	4012	Homo sapiens	Proteomics	Functional MTI (Weak)	18668040
hsa-miR-1-3p	MIRT023972	Homo sapiens	LONP2	83752	Homo sapiens	Proteomics	Functional MTI (Weak)	18668040
hsa-miR-1-3p	MIRT001359	Homo sapiens	LRP1	4035	Homo sapiens	pSILAC//Proteomics;Other	Functional MTI (Weak)	18668040
hsa-miR-1-3p	MIRT561977	Homo sapiens	LRRC59	55379	Homo sapiens	PAR-CLIP	Functional MTI (Weak)	20371350
hsa-miR-1-3p	MIRT001358	Homo sapiens	LRRC8A	56262	Homo sapiens	Proteomics;Microarray	Functional MTI (Weak)	18668037
hsa-miR-1-3p	MIRT001358	Homo sapiens	LRRC8A	56262	Homo sapiens	pSILAC//Proteomics	Functional MTI (Weak)	18668040
hsa-miR-1-3p	MIRT001358	Homo sapiens	LRRC8A	56262	Homo sapiens	Microarray	Functional MTI (Weak)	15685193
hsa-miR-1-3p	MIRT024032	Homo sapiens	LRRC8B	23507	Homo sapiens	Microarray	Functional MTI (Weak)	18668037
hsa-miR-1-3p	MIRT023754	Homo sapiens	LRRC8C	84230	Homo sapiens	Microarray	Functional MTI (Weak)	18668037
hsa-miR-1-3p	MIRT023754	Homo sapiens	LRRC8C	84230	Homo sapiens	Proteomics	Functional MTI (Weak)	18668040
hsa-miR-1-3p	MIRT023944	Homo sapiens	LRRC8D	55144	Homo sapiens	Proteomics	Functional MTI (Weak)	18668040
hsa-miR-1-3p	MIRT023895	Homo sapiens	LRWD1	222229	Homo sapiens	Proteomics	Functional MTI (Weak)	18668040
hsa-miR-1-3p	MIRT002741	Homo sapiens	LZTFL1	54585	Homo sapiens	Microarray//Microarray;Other	Functional MTI (Weak)	15685193
hsa-miR-1-3p	MIRT023592	Homo sapiens	MACROD1	28992	Homo sapiens	Proteomics	Functional MTI (Weak)	18668040
hsa-miR-1-3p	MIRT023679	Homo sapiens	MAD2L1	4085	Homo sapiens	Proteomics;Microarray	Non-Functional MTI (Weak)	18668037
hsa-miR-1-3p	MIRT023642	Homo sapiens	MAGEB3	4114	Homo sapiens	Microarray	Functional MTI (Weak)	18668037
hsa-miR-1-3p	MIRT023765	Homo sapiens	MAN1B1	11253	Homo sapiens	Proteomics	Functional MTI (Weak)	18668040
hsa-miR-1-3p	MIRT024097	Homo sapiens	MAP4K2	5871	Homo sapiens	Microarray	Functional MTI (Weak)	18668037
hsa-miR-1-3p	MIRT023806	Homo sapiens	MARCKS	4082	Homo sapiens	Microarray	Functional MTI (Weak)	18668037
hsa-miR-1-3p	MIRT024003	Homo sapiens	MAST4	375449	Homo sapiens	Microarray	Functional MTI (Weak)	18668037
hsa-miR-1-3p	MIRT023619	Homo sapiens	MATR3	9782	Homo sapiens	PAR-CLIP	Functional MTI (Weak)	26701625
hsa-miR-1-3p	MIRT023619	Homo sapiens	MATR3	9782	Homo sapiens	PAR-CLIP	Functional MTI (Weak)	23592263
hsa-miR-1-3p	MIRT023619	Homo sapiens	MATR3	9782	Homo sapiens	Proteomics	Functional MTI (Weak)	18668040
hsa-miR-1-3p	MIRT023581	Homo sapiens	MCAM	4162	Homo sapiens	Proteomics	Functional MTI (Weak)	18668040
hsa-miR-1-3p	MIRT023837	Homo sapiens	MCM2	4171	Homo sapiens	Proteomics	Functional MTI (Weak)	18668040
hsa-miR-1-3p	MIRT023522	Homo sapiens	MCM3	4172	Homo sapiens	Proteomics	Functional MTI (Weak)	18668040
hsa-miR-1-3p	MIRT023946	Homo sapiens	MCM4	4173	Homo sapiens	Proteomics	Functional MTI (Weak)	18668040
hsa-miR-1-3p	MIRT023962	Homo sapiens	MCM5	4174	Homo sapiens	Proteomics	Functional MTI (Weak)	18668040
hsa-miR-1-3p	MIRT024027	Homo sapiens	MCM6	4175	Homo sapiens	Proteomics	Functional MTI (Weak)	18668040
hsa-miR-1-3p	MIRT023890	Homo sapiens	MCM7	4176	Homo sapiens	Proteomics	Functional MTI (Weak)	18668040
hsa-miR-1-3p	MIRT023516	Homo sapiens	MDC1	9656	Homo sapiens	Proteomics	Functional MTI (Weak)	18668040
hsa-miR-1-3p	MIRT023488	Homo sapiens	MECR	51102	Homo sapiens	Proteomics	Functional MTI (Weak)	18668040
hsa-miR-1-3p	MIRT000391	Homo sapiens	MEF2A	4205	Homo sapiens	Luciferase reporter assay	Functional MTI	19188439
hsa-miR-1-3p	MIRT000391	Homo sapiens	MEF2A	4205	Homo sapiens	qRT-PCR	Functional MTI (Weak)	21169019
hsa-miR-1-3p	MIRT001357	Homo sapiens	MET	4233	Homo sapiens	Luciferase reporter assay//qRT-PCR//Western blot	Functional MTI	27247259
hsa-miR-1-3p	MIRT001357	Homo sapiens	MET	4233	Homo sapiens	Luciferase reporter assay//Western blot	Functional MTI	18818206
hsa-miR-1-3p	MIRT001357	Homo sapiens	MET	4233	Homo sapiens	pSILAC//Proteomics	Functional MTI (Weak)	18668040
hsa-miR-1-3p	MIRT001357	Homo sapiens	MET	4233	Homo sapiens	qRT-PCR	Functional MTI (Weak)	21169019
hsa-miR-1-3p	MIRT001357	Homo sapiens	MET	4233	Homo sapiens	Microarray//qRT-PCR//Western blot	Functional MTI	25874496
hsa-miR-1-3p	MIRT001357	Homo sapiens	MET	4233	Homo sapiens	Luciferase reporter assay//Western blot	Functional MTI	19710019
hsa-miR-1-3p	MIRT001357	Homo sapiens	MET	4233	Homo sapiens	Luciferase reporter assay//Western blot	Functional MTI	18593903
hsa-miR-1-3p	MIRT001357	Homo sapiens	MET	4233	Homo sapiens	Microarray	Functional MTI (Weak)	18668037
hsa-miR-1-3p	MIRT023877	Homo sapiens	MFN2	9927	Homo sapiens	Proteomics	Functional MTI (Weak)	18668040
hsa-miR-1-3p	MIRT023778	Homo sapiens	MFSD10	10227	Homo sapiens	Proteomics	Functional MTI (Weak)	18668040
hsa-miR-1-3p	MIRT002769	Homo sapiens	MGC27345	157247	Homo sapiens	Microarray	Functional MTI (Weak)	15685193
hsa-miR-1-3p	MIRT024096	Homo sapiens	MIER1	57708	Homo sapiens	Microarray	Functional MTI (Weak)	18668037
hsa-miR-1-3p	MIRT023881	Homo sapiens	MINPP1	9562	Homo sapiens	Proteomics	Functional MTI (Weak)	18668040
hsa-miR-1-3p	MIRT023674	Homo sapiens	MKI67	4288	Homo sapiens	Proteomics	Functional MTI (Weak)	18668040
hsa-miR-1-3p	MIRT002814	Homo sapiens	MMD	23531	Homo sapiens	Microarray	Functional MTI (Weak)	15685193
hsa-miR-1-3p	MIRT002814	Homo sapiens	MMD	23531	Homo sapiens	Microarray	Functional MTI (Weak)	18668037
hsa-miR-1-3p	MIRT023833	Homo sapiens	MME	4311	Homo sapiens	Microarray	Functional MTI (Weak)	18668037
hsa-miR-1-3p	MIRT024010	Homo sapiens	MMS22L	253714	Homo sapiens	Proteomics	Functional MTI (Weak)	18668040
hsa-miR-1-3p	MIRT023746	Homo sapiens	MOB4	25843	Homo sapiens	Proteomics;Microarray	Functional MTI (Weak)	18668037
hsa-miR-1-3p	MIRT023529	Homo sapiens	MOBP	4336	Homo sapiens	Microarray	Functional MTI (Weak)	18668037
hsa-miR-1-3p	MIRT005278	Homo sapiens	MON2	23041	Homo sapiens	pSILAC//Proteomics;Other	Functional MTI (Weak)	18668040
hsa-miR-1-3p	MIRT001356	Homo sapiens	MOV10	4343	Homo sapiens	pSILAC//Proteomics	Functional MTI (Weak)	18668040
hsa-miR-1-3p	MIRT001356	Homo sapiens	MOV10	4343	Homo sapiens	Proteomics;Microarray	Functional MTI (Weak)	18668037
hsa-miR-1-3p	MIRT023716	Homo sapiens	MPDU1	9526	Homo sapiens	Proteomics	Functional MTI (Weak)	18668040
hsa-miR-1-3p	MIRT437822	Homo sapiens	MPL	4352	Homo sapiens	Luciferase reporter assay//Microarray//qRT-PCR//Western blot//RISC analysis	Functional MTI	24043765
hsa-miR-1-3p	MIRT023650	Homo sapiens	MPRIP	23164	Homo sapiens	Proteomics	Functional MTI (Weak)	18668040
hsa-miR-1-3p	MIRT001355	Homo sapiens	MRC2	9902	Homo sapiens	pSILAC//Proteomics;Other	Functional MTI (Weak)	18668040
hsa-miR-1-3p	MIRT023658	Homo sapiens	MRE11	4361	Homo sapiens	Proteomics	Functional MTI (Weak)	18668040
hsa-miR-1-3p	MIRT023865	Homo sapiens	MRFAP1	93621	Homo sapiens	Proteomics;Microarray	Non-Functional MTI (Weak)	18668037
hsa-miR-1-3p	MIRT023548	Homo sapiens	MRPL19	9801	Homo sapiens	Proteomics;Microarray	Non-Functional MTI (Weak)	18668037
hsa-miR-1-3p	MIRT461318	Homo sapiens	MRPS27	23107	Homo sapiens	PAR-CLIP	Functional MTI (Weak)	23592263
hsa-miR-1-3p	MIRT023691	Homo sapiens	MSH2	4436	Homo sapiens	Proteomics	Functional MTI (Weak)	18668040
hsa-miR-1-3p	MIRT023763	Homo sapiens	MSH6	2956	Homo sapiens	Proteomics	Functional MTI (Weak)	18668040
hsa-miR-1-3p	MIRT001354	Homo sapiens	MTHFD2	10797	Homo sapiens	pSILAC//Proteomics;Other	Functional MTI (Weak)	18668040
hsa-miR-1-3p	MIRT023879	Homo sapiens	MTHFS	10588	Homo sapiens	Proteomics	Functional MTI (Weak)	18668040
hsa-miR-1-3p	MIRT003764	Homo sapiens	MTMR12	54545	Homo sapiens	Microarray	Functional MTI (Weak)	18668037
hsa-miR-1-3p	MIRT003764	Homo sapiens	MTMR12	54545	Homo sapiens	Microarray	Functional MTI (Weak)	15685193
hsa-miR-1-3p	MIRT002819	Homo sapiens	MTX1	4580	Homo sapiens	pSILAC//Proteomics	Functional MTI (Weak)	18668040
hsa-miR-1-3p	MIRT002819	Homo sapiens	MTX1	4580	Homo sapiens	Microarray	Functional MTI (Weak)	15685193
hsa-miR-1-3p	MIRT002761	Homo sapiens	MXD4	10608	Homo sapiens	Microarray//Microarray;Other	Functional MTI (Weak)	15685193
hsa-miR-1-3p	MIRT000385	Homo sapiens	MYEF2	50804	Homo sapiens	PAR-CLIP	Functional MTI (Weak)	22291592
hsa-miR-1-3p	MIRT023968	Homo sapiens	MYO18A	399687	Homo sapiens	Proteomics	Functional MTI (Weak)	18668040
hsa-miR-1-3p	MIRT023554	Homo sapiens	MYO1A	4640	Homo sapiens	Proteomics;Microarray	Functional MTI (Weak)	18668037
hsa-miR-1-3p	MIRT023559	Homo sapiens	MYO1B	4430	Homo sapiens	Proteomics	Functional MTI (Weak)	18668040
hsa-miR-1-3p	MIRT023559	Homo sapiens	MYO1B	4430	Homo sapiens	Proteomics;Microarray	Functional MTI (Weak)	18668037
hsa-miR-1-3p	MIRT023748	Homo sapiens	MYO3B	140469	Homo sapiens	Proteomics;Microarray	Functional MTI (Weak)	18668037
hsa-miR-1-3p	MIRT023927	Homo sapiens	MYOCD	93649	Homo sapiens	Western blot	Non-Functional MTI	20458751
hsa-miR-1-3p	MIRT023860	Homo sapiens	NAB1	4664	Homo sapiens	Microarray	Functional MTI (Weak)	18668037
hsa-miR-1-3p	MIRT731787	Homo sapiens	NAIP	4671	Homo sapiens	Luciferase reporter assay//qRT-PCR//Western blot	Functional MTI	26459459
hsa-miR-1-3p	MIRT023632	Homo sapiens	NAT14	57106	Homo sapiens	Proteomics	Functional MTI (Weak)	18668040
hsa-miR-1-3p	MIRT024064	Homo sapiens	NBL1	4681	Homo sapiens	Microarray	Functional MTI (Weak)	18668037
hsa-miR-1-3p	MIRT023702	Homo sapiens	NCAPD3	23310	Homo sapiens	Proteomics	Functional MTI (Weak)	18668040
hsa-miR-1-3p	MIRT023728	Homo sapiens	NCAPG	64151	Homo sapiens	Proteomics	Functional MTI (Weak)	18668040
hsa-miR-1-3p	MIRT023761	Homo sapiens	NCS1	23413	Homo sapiens	Proteomics	Functional MTI (Weak)	18668040
hsa-miR-1-3p	MIRT438458	Homo sapiens	ND1	4535	Homo sapiens	Immunoprecipitaion//Luciferase reporter assay	Functional MTI	25083871
hsa-miR-1-3p	MIRT762618	Homo sapiens	NDUFS1	4719	Homo sapiens	PAR-CLIP	Functional MTI (Weak)	27292025
hsa-miR-1-3p	MIRT023936	Homo sapiens	NDUFS4	4724	Homo sapiens	Proteomics	Functional MTI (Weak)	18668040
hsa-miR-1-3p	MIRT002804	Homo sapiens	NELFCD	51497	Homo sapiens	Microarray	Functional MTI (Weak)	15685193
hsa-miR-1-3p	MIRT002804	Homo sapiens	NELFCD	51497	Homo sapiens	Proteomics;Microarray	Non-Functional MTI (Weak)	18668037
hsa-miR-1-3p	MIRT002804	Homo sapiens	NELFCD	51497	Homo sapiens	pSILAC//Proteomics	Functional MTI (Weak)	18668040
hsa-miR-1-3p	MIRT002815	Homo sapiens	NETO2	81831	Homo sapiens	Microarray	Functional MTI (Weak)	18668037
hsa-miR-1-3p	MIRT002815	Homo sapiens	NETO2	81831	Homo sapiens	Luciferase reporter assay//Microarray	Functional MTI (Weak)	15685193
hsa-miR-1-3p	MIRT485306	Homo sapiens	NFAT5	10725	Homo sapiens	PAR-CLIP	Functional MTI (Weak)	20371350
hsa-miR-1-3p	MIRT485306	Homo sapiens	NFAT5	10725	Homo sapiens	PAR-CLIP	Functional MTI (Weak)	21572407
hsa-miR-1-3p	MIRT485306	Homo sapiens	NFAT5	10725	Homo sapiens	PAR-CLIP	Functional MTI (Weak)	23446348
hsa-miR-1-3p	MIRT485306	Homo sapiens	NFAT5	10725	Homo sapiens	PAR-CLIP	Functional MTI (Weak)	23592263
hsa-miR-1-3p	MIRT023680	Homo sapiens	NIFK	84365	Homo sapiens	Proteomics;Microarray	Non-Functional MTI (Weak)	18668037
hsa-miR-1-3p	MIRT023960	Homo sapiens	NOC2L	26155	Homo sapiens	Proteomics	Functional MTI (Weak)	18668040
hsa-miR-1-3p	MIRT023701	Homo sapiens	NOP53	29997	Homo sapiens	Proteomics	Functional MTI (Weak)	18668040
hsa-miR-1-3p	MIRT001353	Homo sapiens	NOTCH2	4853	Homo sapiens	Microarray	Functional MTI (Weak)	18668037
hsa-miR-1-3p	MIRT001353	Homo sapiens	NOTCH2	4853	Homo sapiens	pSILAC//Proteomics	Functional MTI (Weak)	18668040
hsa-miR-1-3p	MIRT006550	Homo sapiens	NOTCH3	4854	Homo sapiens	Immunoblot//Immunofluorescence//Immunoprecipitaion//Luciferase reporter assay//Microarray//qRT-PCR//Western blot	Functional MTI	22210864
hsa-miR-1-3p	MIRT006550	Homo sapiens	NOTCH3	4854	Homo sapiens	Luciferase reporter assay//qRT-PCR//Western blot	Functional MTI	23055528
hsa-miR-1-3p	MIRT006550	Homo sapiens	NOTCH3	4854	Homo sapiens	Immunoblot//Luciferase reporter assay//qRT-PCR//Western blot	Functional MTI	24244701
hsa-miR-1-3p	MIRT023641	Homo sapiens	NPTN	27020	Homo sapiens	Proteomics	Functional MTI (Weak)	18668040
hsa-miR-1-3p	MIRT023720	Homo sapiens	NR5A2	2494	Homo sapiens	Microarray	Functional MTI (Weak)	18668037
hsa-miR-1-3p	MIRT001352	Homo sapiens	NRP1	8829	Homo sapiens	pSILAC//Proteomics;Other	Functional MTI (Weak)	18668040
hsa-miR-1-3p	MIRT005275	Homo sapiens	NSUN4	387338	Homo sapiens	pSILAC//Proteomics;Other	Functional MTI (Weak)	18668040
hsa-miR-1-3p	MIRT023712	Homo sapiens	NT5C1B	93034	Homo sapiens	PAR-CLIP	Functional MTI (Weak)	23592263
hsa-miR-1-3p	MIRT023712	Homo sapiens	NT5C1B	93034	Homo sapiens	Proteomics	Functional MTI (Weak)	18668040
hsa-miR-1-3p	MIRT452043	Homo sapiens	NT5C1B-RDH14	100526794	Homo sapiens	PAR-CLIP	Functional MTI (Weak)	23592263
hsa-miR-1-3p	MIRT023955	Homo sapiens	NT5E	4907	Homo sapiens	Proteomics	Functional MTI (Weak)	18668040
hsa-miR-1-3p	MIRT023849	Homo sapiens	NUAK1	9891	Homo sapiens	Microarray	Functional MTI (Weak)	18668037
hsa-miR-1-3p	MIRT535608	Homo sapiens	NUDT21	11051	Homo sapiens	PAR-CLIP	Functional MTI (Weak)	22012620
hsa-miR-1-3p	MIRT023922	Homo sapiens	NUP160	23279	Homo sapiens	Proteomics;Microarray	Non-Functional MTI (Weak)	18668037
hsa-miR-1-3p	MIRT023939	Homo sapiens	NUP210	23225	Homo sapiens	Proteomics	Functional MTI (Weak)	18668040
hsa-miR-1-3p	MIRT023675	Homo sapiens	NUP50	10762	Homo sapiens	PAR-CLIP	Functional MTI (Weak)	23446348
hsa-miR-1-3p	MIRT023675	Homo sapiens	NUP50	10762	Homo sapiens	PAR-CLIP	Functional MTI (Weak)	21572407
hsa-miR-1-3p	MIRT023675	Homo sapiens	NUP50	10762	Homo sapiens	PAR-CLIP	Functional MTI (Weak)	20371350
hsa-miR-1-3p	MIRT023675	Homo sapiens	NUP50	10762	Homo sapiens	Proteomics	Functional MTI (Weak)	18668040
hsa-miR-1-3p	MIRT023721	Homo sapiens	NXN	64359	Homo sapiens	Proteomics	Functional MTI (Weak)	18668040
hsa-miR-1-3p	MIRT023595	Homo sapiens	NXPH2	11249	Homo sapiens	Microarray	Functional MTI (Weak)	18668037
hsa-miR-1-3p	MIRT023742	Homo sapiens	NXT2	55916	Homo sapiens	Microarray	Functional MTI (Weak)	18668037
hsa-miR-1-3p	MIRT024088	Homo sapiens	OARD1	221443	Homo sapiens	Microarray	Functional MTI (Weak)	18668037
hsa-miR-1-3p	MIRT023766	Homo sapiens	OASL	8638	Homo sapiens	Microarray	Functional MTI (Weak)	18668037
hsa-miR-1-3p	MIRT002736	Homo sapiens	OAT	4942	Homo sapiens	pSILAC//Proteomics	Functional MTI (Weak)	18668040
hsa-miR-1-3p	MIRT002736	Homo sapiens	OAT	4942	Homo sapiens	Microarray	Functional MTI (Weak)	15685193
hsa-miR-1-3p	MIRT023495	Homo sapiens	OCIAD2	132299	Homo sapiens	Proteomics	Functional MTI (Weak)	18668040
hsa-miR-1-3p	MIRT023644	Homo sapiens	ORC3	23595	Homo sapiens	Proteomics	Functional MTI (Weak)	18668040
hsa-miR-1-3p	MIRT023785	Homo sapiens	ORMDL2	29095	Homo sapiens	Proteomics	Functional MTI (Weak)	18668040
hsa-miR-1-3p	MIRT023671	Homo sapiens	OSBPL10	114884	Homo sapiens	Proteomics	Functional MTI (Weak)	18668040
hsa-miR-1-3p	MIRT002743	Homo sapiens	OSBPL7	114881	Homo sapiens	Microarray//Microarray;Other	Functional MTI (Weak)	15685193
hsa-miR-1-3p	MIRT023985	Homo sapiens	OSTF1	26578	Homo sapiens	Proteomics	Functional MTI (Weak)	18668040
hsa-miR-1-3p	MIRT023755	Homo sapiens	OXCT1	5019	Homo sapiens	Proteomics;Microarray	Functional MTI (Weak)	18668037
hsa-miR-1-3p	MIRT023713	Homo sapiens	OXTR	5021	Homo sapiens	Microarray	Functional MTI (Weak)	18668037
hsa-miR-1-3p	MIRT023571	Homo sapiens	P3H3	10536	Homo sapiens	Proteomics	Functional MTI (Weak)	18668040
hsa-miR-1-3p	MIRT023812	Homo sapiens	P3H4	10609	Homo sapiens	Proteomics;Microarray	Functional MTI (Weak)	18668037
hsa-miR-1-3p	MIRT023894	Homo sapiens	PACS2	23241	Homo sapiens	Microarray	Functional MTI (Weak)	18668037
hsa-miR-1-3p	MIRT023821	Homo sapiens	PACSIN3	29763	Homo sapiens	Proteomics	Functional MTI (Weak)	18668040
hsa-miR-1-3p	MIRT023703	Homo sapiens	PAFAH1B3	5050	Homo sapiens	Proteomics	Functional MTI (Weak)	18668040
hsa-miR-1-3p	MIRT023510	Homo sapiens	PARD6B	84612	Homo sapiens	Microarray	Functional MTI (Weak)	18668037
hsa-miR-1-3p	MIRT023795	Homo sapiens	PARVA	55742	Homo sapiens	Proteomics	Functional MTI (Weak)	18668040
hsa-miR-1-3p	MIRT004670	Homo sapiens	PAX3	5077	Homo sapiens	ChIP-seq//Immunoblot//Luciferase reporter assay//qRT-PCR//Western blot	Functional MTI	20956382
hsa-miR-1-3p	MIRT004670	Homo sapiens	PAX3	5077	Homo sapiens	Microarray	Functional MTI (Weak)	18668037
hsa-miR-1-3p	MIRT004670	Homo sapiens	PAX3	5077	Homo sapiens	HITS-CLIP	Functional MTI (Weak)	27418678
hsa-miR-1-3p	MIRT023646	Homo sapiens	PAXBP1	94104	Homo sapiens	Proteomics	Functional MTI (Weak)	18668040
hsa-miR-1-3p	MIRT023562	Homo sapiens	PCDH7	5099	Homo sapiens	Proteomics	Functional MTI (Weak)	18668040
hsa-miR-1-3p	MIRT023815	Homo sapiens	PDCD10	11235	Homo sapiens	Proteomics;Microarray	Functional MTI (Weak)	18668037
hsa-miR-1-3p	MIRT023815	Homo sapiens	PDCD10	11235	Homo sapiens	Proteomics	Functional MTI (Weak)	18668040
hsa-miR-1-3p	MIRT002785	Homo sapiens	PDCD4	27250	Homo sapiens	Microarray	Functional MTI (Weak)	15685193
hsa-miR-1-3p	MIRT002785	Homo sapiens	PDCD4	27250	Homo sapiens	Microarray	Functional MTI (Weak)	18668037
hsa-miR-1-3p	MIRT023732	Homo sapiens	PDE12	201626	Homo sapiens	Proteomics	Functional MTI (Weak)	18668040
hsa-miR-1-3p	MIRT023749	Homo sapiens	PDIA3	2923	Homo sapiens	Proteomics;Microarray	Non-Functional MTI (Weak)	18668037
hsa-miR-1-3p	MIRT001351	Homo sapiens	PDLIM7	9260	Homo sapiens	Proteomics;Microarray	Functional MTI (Weak)	18668037
hsa-miR-1-3p	MIRT001351	Homo sapiens	PDLIM7	9260	Homo sapiens	pSILAC//Proteomics	Functional MTI (Weak)	18668040
hsa-miR-1-3p	MIRT023736	Homo sapiens	PFDN1	5201	Homo sapiens	Proteomics	Functional MTI (Weak)	18668040
hsa-miR-1-3p	MIRT023542	Homo sapiens	PGD	5226	Homo sapiens	Luciferase reporter assay//Quantitative proteomic approach//Western blot	Functional MTI	23921124
hsa-miR-1-3p	MIRT023542	Homo sapiens	PGD	5226	Homo sapiens	Proteomics	Functional MTI (Weak)	18668040
hsa-miR-1-3p	MIRT002766	Homo sapiens	PGM2	55276	Homo sapiens	Luciferase reporter assay//Microarray//Microarray;Other	Functional MTI (Weak)	15685193
hsa-miR-1-3p	MIRT023684	Homo sapiens	PGRMC2	10424	Homo sapiens	Proteomics;Microarray	Non-Functional MTI (Weak)	18668037
hsa-miR-1-3p	MIRT023789	Homo sapiens	PHLDB2	90102	Homo sapiens	Proteomics	Functional MTI (Weak)	18668040
hsa-miR-1-3p	MIRT023574	Homo sapiens	PI16	221476	Homo sapiens	Microarray	Functional MTI (Weak)	18668037
hsa-miR-1-3p	MIRT001350	Homo sapiens	PICALM	8301	Homo sapiens	Proteomics;Microarray	Non-Functional MTI (Weak)	18668037
hsa-miR-1-3p	MIRT001350	Homo sapiens	PICALM	8301	Homo sapiens	pSILAC//Proteomics	Functional MTI (Weak)	18668040
hsa-miR-1-3p	MIRT023832	Homo sapiens	PIGS	94005	Homo sapiens	Proteomics	Functional MTI (Weak)	18668040
hsa-miR-1-3p	MIRT023683	Homo sapiens	PIGT	51604	Homo sapiens	Proteomics;Microarray	Non-Functional MTI (Weak)	18668037
hsa-miR-1-3p	MIRT054889	Homo sapiens	PIK3CA	5290	Homo sapiens	Luciferase reporter assay//qRT-PCR//Western blot	Functional MTI	24486107
hsa-miR-1-3p	MIRT004322	Homo sapiens	PIM1	5292	Homo sapiens	Luciferase reporter assay//Northern blot//Western blot	Functional MTI	21051663
hsa-miR-1-3p	MIRT004322	Homo sapiens	PIM1	5292	Homo sapiens	Western blot	Functional MTI	26820394
hsa-miR-1-3p	MIRT004322	Homo sapiens	PIM1	5292	Homo sapiens	qRT-PCR//Luciferase reporter assay//Western blot	Functional MTI	18818206
hsa-miR-1-3p	MIRT023859	Homo sapiens	PIR	8544	Homo sapiens	Proteomics	Functional MTI (Weak)	18668040
hsa-miR-1-3p	MIRT023957	Homo sapiens	PKD1L1	168507	Homo sapiens	Microarray	Functional MTI (Weak)	18668037
hsa-miR-1-3p	MIRT687226	Homo sapiens	PLAGL2	5326	Homo sapiens	HITS-CLIP	Functional MTI (Weak)	23313552
hsa-miR-1-3p	MIRT023858	Homo sapiens	PLCB3	5331	Homo sapiens	Proteomics	Functional MTI (Weak)	18668040
hsa-miR-1-3p	MIRT023634	Homo sapiens	PLCXD2	257068	Homo sapiens	Proteomics	Functional MTI (Weak)	18668040
hsa-miR-1-3p	MIRT002755	Homo sapiens	PLEKHB2	55041	Homo sapiens	Microarray	Functional MTI (Weak)	15685193
hsa-miR-1-3p	MIRT002755	Homo sapiens	PLEKHB2	55041	Homo sapiens	Microarray	Functional MTI (Weak)	18668037
hsa-miR-1-3p	MIRT002749	Homo sapiens	PLEKHG2	64857	Homo sapiens	Microarray	Functional MTI (Weak)	15685193
hsa-miR-1-3p	MIRT023913	Homo sapiens	PLEKHH2	130271	Homo sapiens	Microarray	Functional MTI (Weak)	18668037
hsa-miR-1-3p	MIRT023956	Homo sapiens	PLGRKT	55848	Homo sapiens	Proteomics	Functional MTI (Weak)	18668040
hsa-miR-1-3p	MIRT023782	Homo sapiens	PLK2	10769	Homo sapiens	Microarray	Functional MTI (Weak)	18668037
hsa-miR-1-3p	MIRT024005	Homo sapiens	PLPP2	8612	Homo sapiens	Proteomics	Functional MTI (Weak)	18668040
hsa-miR-1-3p	MIRT023752	Homo sapiens	PLS1	5357	Homo sapiens	Proteomics;Microarray	Functional MTI (Weak)	18668037
hsa-miR-1-3p	MIRT023553	Homo sapiens	PLS3	5358	Homo sapiens	Proteomics;Microarray	Functional MTI (Weak)	18668037
hsa-miR-1-3p	MIRT023594	Homo sapiens	PLXDC2	84898	Homo sapiens	Proteomics	Functional MTI (Weak)	18668040
hsa-miR-1-3p	MIRT023616	Homo sapiens	PLXNA4	91584	Homo sapiens	Microarray	Functional MTI (Weak)	18668037
hsa-miR-1-3p	MIRT024067	Homo sapiens	PLXNB2	23654	Homo sapiens	Proteomics	Functional MTI (Weak)	18668040
hsa-miR-1-3p	MIRT023760	Homo sapiens	PNN	5411	Homo sapiens	Proteomics	Functional MTI (Weak)	18668040
hsa-miR-1-3p	MIRT003765	Homo sapiens	PNP	4860	Homo sapiens	Microarray	Functional MTI (Weak)	15685193
hsa-miR-1-3p	MIRT003765	Homo sapiens	PNP	4860	Homo sapiens	Western blot;qRT-PCR;Microarray	Functional MTI	21701775
hsa-miR-1-3p	MIRT003765	Homo sapiens	PNP	4860	Homo sapiens	Luciferase reporter assay//Western blot	Functional MTI	22068816
hsa-miR-1-3p	MIRT003765	Homo sapiens	PNP	4860	Homo sapiens	Microarray	Functional MTI (Weak)	18668037
hsa-miR-1-3p	MIRT003765	Homo sapiens	PNP	4860	Homo sapiens	Proteomics	Functional MTI (Weak)	18668040
hsa-miR-1-3p	MIRT002759	Homo sapiens	POGK	57645	Homo sapiens	Luciferase reporter assay//Microarray//Microarray;Other	Functional MTI	15685193
hsa-miR-1-3p	MIRT001348	Homo sapiens	POLA2	23649	Homo sapiens	pSILAC//Proteomics;Other	Functional MTI (Weak)	18668040
hsa-miR-1-3p	MIRT023874	Homo sapiens	POLD1	5424	Homo sapiens	Proteomics	Functional MTI (Weak)	18668040
hsa-miR-1-3p	MIRT023875	Homo sapiens	POLR2I	5438	Homo sapiens	Proteomics	Functional MTI (Weak)	18668040
hsa-miR-1-3p	MIRT002738	Homo sapiens	POLR2K	5440	Homo sapiens	Microarray//Microarray;Other	Functional MTI (Weak)	15685193
hsa-miR-1-3p	MIRT024018	Homo sapiens	POLRMT	5442	Homo sapiens	Proteomics	Functional MTI (Weak)	18668040
hsa-miR-1-3p	MIRT002756	Homo sapiens	POM121	9883	Homo sapiens	Microarray	Functional MTI (Weak)	15685193
hsa-miR-1-3p	MIRT002756	Homo sapiens	POM121	9883	Homo sapiens	pSILAC//Proteomics	Functional MTI (Weak)	18668040
hsa-miR-1-3p	MIRT023753	Homo sapiens	POM121C	100101267	Homo sapiens	Proteomics	Functional MTI (Weak)	18668040
hsa-miR-1-3p	MIRT023753	Homo sapiens	POM121C	100101267	Homo sapiens	Microarray	Functional MTI (Weak)	15685193
hsa-miR-1-3p	MIRT023639	Homo sapiens	PPA2	27068	Homo sapiens	Proteomics	Functional MTI (Weak)	18668040
hsa-miR-1-3p	MIRT023678	Homo sapiens	PPARG	5468	Homo sapiens	Microarray	Functional MTI (Weak)	18668037
hsa-miR-1-3p	MIRT023905	Homo sapiens	PPIA	5478	Homo sapiens	Proteomics	Functional MTI (Weak)	18668040
hsa-miR-1-3p	MIRT001347	Homo sapiens	PPIB	5479	Homo sapiens	pSILAC//Proteomics;Other	Functional MTI (Weak)	18668040
hsa-miR-1-3p	MIRT001347	Homo sapiens	PPIB	5479	Homo sapiens	PAR-CLIP	Functional MTI (Weak)	26701625
hsa-miR-1-3p	MIRT023606	Homo sapiens	PPM1H	57460	Homo sapiens	Microarray	Functional MTI (Weak)	18668037
hsa-miR-1-3p	MIRT024002	Homo sapiens	PPP1R16A	84988	Homo sapiens	Microarray	Functional MTI (Weak)	18668037
hsa-miR-1-3p	MIRT394616	Homo sapiens	PPP2R1B	5519	Homo sapiens	PAR-CLIP	Functional MTI (Weak)	23592263
hsa-miR-1-3p	MIRT023787	Homo sapiens	PPP2R2A	5520	Homo sapiens	Proteomics	Functional MTI (Weak)	18668040
hsa-miR-1-3p	MIRT004602	Homo sapiens	PPP2R5A	5525	Homo sapiens	Luciferase reporter assay//Western blot	Functional MTI	19131648
hsa-miR-1-3p	MIRT023969	Homo sapiens	PPP4R3A	55671	Homo sapiens	Proteomics	Functional MTI (Weak)	18668040
hsa-miR-1-3p	MIRT023988	Homo sapiens	PQBP1	10084	Homo sapiens	Proteomics;Microarray	Functional MTI (Weak)	18668037
hsa-miR-1-3p	MIRT023992	Homo sapiens	PRDX2	7001	Homo sapiens	Proteomics;Microarray	Functional MTI (Weak)	18668037
hsa-miR-1-3p	MIRT002783	Homo sapiens	PREX1	57580	Homo sapiens	Microarray//Microarray;Other	Functional MTI (Weak)	15685193
hsa-miR-1-3p	MIRT023651	Homo sapiens	PRIMA1	145270	Homo sapiens	Microarray	Functional MTI (Weak)	18668037
hsa-miR-1-3p	MIRT023779	Homo sapiens	PRKAG1	5571	Homo sapiens	Proteomics	Functional MTI (Weak)	18668040
hsa-miR-1-3p	MIRT007205	Homo sapiens	PRKCE	5581	Homo sapiens	Luciferase reporter assay	Functional MTI	23226300
hsa-miR-1-3p	MIRT023857	Homo sapiens	PRKG2	5593	Homo sapiens	Microarray	Functional MTI (Weak)	18668037
hsa-miR-1-3p	MIRT023818	Homo sapiens	PROCR	10544	Homo sapiens	Proteomics	Functional MTI (Weak)	18668040
hsa-miR-1-3p	MIRT737561	Homo sapiens	PRR14L	253143	Homo sapiens	PAR-CLIP	Functional MTI (Weak)	26701625
hsa-miR-1-3p	MIRT001346	Homo sapiens	PRSS21	10942	Homo sapiens	pSILAC//Proteomics;Other	Functional MTI (Weak)	18668040
hsa-miR-1-3p	MIRT023797	Homo sapiens	PSAT1	29968	Homo sapiens	Proteomics	Functional MTI (Weak)	18668040
hsa-miR-1-3p	MIRT023649	Homo sapiens	PSG3	5671	Homo sapiens	Microarray	Functional MTI (Weak)	18668037
hsa-miR-1-3p	MIRT023643	Homo sapiens	PSG6	5675	Homo sapiens	Microarray	Functional MTI (Weak)	18668037
hsa-miR-1-3p	MIRT023717	Homo sapiens	PSG9	5678	Homo sapiens	Microarray	Functional MTI (Weak)	18668037
hsa-miR-1-3p	MIRT023558	Homo sapiens	PSIP1	11168	Homo sapiens	Proteomics;Microarray	Non-Functional MTI (Weak)	18668037
hsa-miR-1-3p	MIRT023558	Homo sapiens	PSIP1	11168	Homo sapiens	Proteomics	Functional MTI (Weak)	18668040
hsa-miR-1-3p	MIRT456019	Homo sapiens	PSMA7	5688	Homo sapiens	PAR-CLIP	Functional MTI (Weak)	26701625
hsa-miR-1-3p	MIRT456019	Homo sapiens	PSMA7	5688	Homo sapiens	PAR-CLIP	Functional MTI (Weak)	23592263
hsa-miR-1-3p	MIRT456019	Homo sapiens	PSMA7	5688	Homo sapiens	PAR-CLIP	Functional MTI (Weak)	27292025
hsa-miR-1-3p	MIRT023950	Homo sapiens	PSME1	5720	Homo sapiens	Proteomics	Functional MTI (Weak)	18668040
hsa-miR-1-3p	MIRT005284	Homo sapiens	PSMG1	8624	Homo sapiens	pSILAC//Proteomics;Other	Functional MTI (Weak)	18668040
hsa-miR-1-3p	MIRT023612	Homo sapiens	PTAR1	375743	Homo sapiens	Microarray	Functional MTI (Weak)	18668037
hsa-miR-1-3p	MIRT001345	Homo sapiens	PTBP1	5725	Homo sapiens	pSILAC//Proteomics;Other	Functional MTI (Weak)	18668040
hsa-miR-1-3p	MIRT001345	Homo sapiens	PTBP1	5725	Homo sapiens	Luciferase reporter assay//qRT-PCR//Western blot	Functional MTI	26980745
hsa-miR-1-3p	MIRT001344	Homo sapiens	PTBP2	58155	Homo sapiens	pSILAC//Proteomics;Other	Functional MTI (Weak)	18668040
hsa-miR-1-3p	MIRT001343	Homo sapiens	PTMA	5757	Homo sapiens	PAR-CLIP	Functional MTI (Weak)	23446348
hsa-miR-1-3p	MIRT001343	Homo sapiens	PTMA	5757	Homo sapiens	Immunoblot//Immunofluorescence//Immunoprecipitaion//Luciferase reporter assay//Microarray//qRT-PCR//Western blot	Functional MTI	22210864
hsa-miR-1-3p	MIRT001343	Homo sapiens	PTMA	5757	Homo sapiens	PAR-CLIP	Functional MTI (Weak)	24398324
hsa-miR-1-3p	MIRT001343	Homo sapiens	PTMA	5757	Homo sapiens	PAR-CLIP//HITS-CLIP	Functional MTI (Weak)	21572407
hsa-miR-1-3p	MIRT001343	Homo sapiens	PTMA	5757	Homo sapiens	PAR-CLIP	Functional MTI (Weak)	20371350
hsa-miR-1-3p	MIRT001343	Homo sapiens	PTMA	5757	Homo sapiens	Luciferase reporter assay	Functional MTI	22059741
hsa-miR-1-3p	MIRT001343	Homo sapiens	PTMA	5757	Homo sapiens	pSILAC//Proteomics;Other	Functional MTI (Weak)	18668040
hsa-miR-1-3p	MIRT002813	Homo sapiens	PTMAP7	326626	Homo sapiens	Microarray	Functional MTI (Weak)	15685193
hsa-miR-1-3p	MIRT023582	Homo sapiens	PTPMT1	114971	Homo sapiens	Proteomics	Functional MTI (Weak)	18668040
hsa-miR-1-3p	MIRT023987	Homo sapiens	PTPN1	5770	Homo sapiens	Proteomics	Functional MTI (Weak)	18668040
hsa-miR-1-3p	MIRT023898	Homo sapiens	PTPN22	26191	Homo sapiens	Microarray	Functional MTI (Weak)	18668037
hsa-miR-1-3p	MIRT023978	Homo sapiens	PTPRD	5789	Homo sapiens	Microarray	Functional MTI (Weak)	18668037
hsa-miR-1-3p	MIRT001340	Homo sapiens	PTPRF	5792	Homo sapiens	pSILAC//Proteomics;Other	Functional MTI (Weak)	18668040
hsa-miR-1-3p	MIRT001339	Homo sapiens	PWP1	11137	Homo sapiens	pSILAC//Proteomics;Other	Functional MTI (Weak)	18668040
hsa-miR-1-3p	MIRT023628	Homo sapiens	PXDN	7837	Homo sapiens	Proteomics	Functional MTI (Weak)	18668040
hsa-miR-1-3p	MIRT023628	Homo sapiens	PXDN	7837	Homo sapiens	Proteomics;Microarray	Functional MTI (Weak)	18668037
hsa-miR-1-3p	MIRT002817	Homo sapiens	PXYLP1	92370	Homo sapiens	Microarray	Functional MTI (Weak)	15685193
hsa-miR-1-3p	MIRT002817	Homo sapiens	PXYLP1	92370	Homo sapiens	Microarray	Functional MTI (Weak)	18668037
hsa-miR-1-3p	MIRT023564	Homo sapiens	PYGB	5834	Homo sapiens	Proteomics	Functional MTI (Weak)	18668040
hsa-miR-1-3p	MIRT332729	Homo sapiens	QSER1	79832	Homo sapiens	PAR-CLIP	Functional MTI (Weak)	20371350
hsa-miR-1-3p	MIRT002812	Homo sapiens	RAB11FIP2	22841	Homo sapiens	Microarray//Microarray;Other	Functional MTI (Weak)	15685193
hsa-miR-1-3p	MIRT023764	Homo sapiens	RAB27B	5874	Homo sapiens	Proteomics	Functional MTI (Weak)	18668040
hsa-miR-1-3p	MIRT023855	Homo sapiens	RAB30	27314	Homo sapiens	Proteomics	Functional MTI (Weak)	18668040
hsa-miR-1-3p	MIRT023490	Homo sapiens	RAB34	83871	Homo sapiens	Proteomics	Functional MTI (Weak)	18668040
hsa-miR-1-3p	MIRT024007	Homo sapiens	RAB39B	116442	Homo sapiens	Microarray	Functional MTI (Weak)	18668037
hsa-miR-1-3p	MIRT485161	Homo sapiens	RAB5C	5878	Homo sapiens	PAR-CLIP	Functional MTI (Weak)	21572407
hsa-miR-1-3p	MIRT485161	Homo sapiens	RAB5C	5878	Homo sapiens	PAR-CLIP	Functional MTI (Weak)	23446348
hsa-miR-1-3p	MIRT485161	Homo sapiens	RAB5C	5878	Homo sapiens	PAR-CLIP	Functional MTI (Weak)	20371350
hsa-miR-1-3p	MIRT485161	Homo sapiens	RAB5C	5878	Homo sapiens	PAR-CLIP	Functional MTI (Weak)	23592263
hsa-miR-1-3p	MIRT485161	Homo sapiens	RAB5C	5878	Homo sapiens	PAR-CLIP	Functional MTI (Weak)	26701625
hsa-miR-1-3p	MIRT023617	Homo sapiens	RABEPK	10244	Homo sapiens	Microarray	Functional MTI (Weak)	18668037
hsa-miR-1-3p	MIRT002797	Homo sapiens	RABGAP1L	9910	Homo sapiens	Microarray//Microarray;Other	Functional MTI (Weak)	15685193
hsa-miR-1-3p	MIRT002792	Homo sapiens	RABL2A	11159	Homo sapiens	Microarray//Microarray;Other	Functional MTI (Weak)	15685193
hsa-miR-1-3p	MIRT002750	Homo sapiens	RABL2B	11158	Homo sapiens	Microarray//Microarray;Other	Functional MTI (Weak)	15685193
hsa-miR-1-3p	MIRT023622	Homo sapiens	RALB	5899	Homo sapiens	Proteomics;Microarray	Functional MTI (Weak)	18668037
hsa-miR-1-3p	MIRT023540	Homo sapiens	RAP1B	5908	Homo sapiens	Proteomics	Functional MTI (Weak)	18668040
hsa-miR-1-3p	MIRT023803	Homo sapiens	RAPGEF2	9693	Homo sapiens	Microarray	Functional MTI (Weak)	18668037
hsa-miR-1-3p	MIRT732546	Homo sapiens	RARB	5915	Homo sapiens	Luciferase reporter assay//qRT-PCR//Western blot	Functional MTI	26332998
hsa-miR-1-3p	MIRT023590	Homo sapiens	RASSF1	11186	Homo sapiens	Microarray	Functional MTI (Weak)	18668037
hsa-miR-1-3p	MIRT023792	Homo sapiens	RASSF5	83593	Homo sapiens	Microarray	Functional MTI (Weak)	18668037
hsa-miR-1-3p	MIRT023722	Homo sapiens	RBBP5	5929	Homo sapiens	Proteomics	Functional MTI (Weak)	18668040
hsa-miR-1-3p	MIRT023575	Homo sapiens	RBM12B	389677	Homo sapiens	Proteomics	Functional MTI (Weak)	18668040
hsa-miR-1-3p	MIRT024023	Homo sapiens	RBM28	55131	Homo sapiens	Proteomics	Functional MTI (Weak)	18668040
hsa-miR-1-3p	MIRT023844	Homo sapiens	RBM39	9584	Homo sapiens	Proteomics	Functional MTI (Weak)	18668040
hsa-miR-1-3p	MIRT023566	Homo sapiens	RBM42	79171	Homo sapiens	Proteomics	Functional MTI (Weak)	18668040
hsa-miR-1-3p	MIRT003847	Homo sapiens	RBM47	54502	Homo sapiens	Microarray	Functional MTI (Weak)	18668037
hsa-miR-1-3p	MIRT003847	Homo sapiens	RBM47	54502	Homo sapiens	Microarray	Functional MTI (Weak)	15685193
hsa-miR-1-3p	MIRT023502	Homo sapiens	RCC2	55920	Homo sapiens	Proteomics	Functional MTI (Weak)	18668040
hsa-miR-1-3p	MIRT023942	Homo sapiens	RCOR2	283248	Homo sapiens	Microarray	Functional MTI (Weak)	18668037
hsa-miR-1-3p	MIRT023952	Homo sapiens	REM2	161253	Homo sapiens	Microarray	Functional MTI (Weak)	18668037
hsa-miR-1-3p	MIRT023820	Homo sapiens	RFC2	5982	Homo sapiens	Proteomics	Functional MTI (Weak)	18668040
hsa-miR-1-3p	MIRT023584	Homo sapiens	RFC5	5985	Homo sapiens	Proteomics	Functional MTI (Weak)	18668040
hsa-miR-1-3p	MIRT001338	Homo sapiens	RFT1	91869	Homo sapiens	pSILAC//Proteomics;Other	Functional MTI (Weak)	18668040
hsa-miR-1-3p	MIRT023777	Homo sapiens	RGN	9104	Homo sapiens	Microarray	Functional MTI (Weak)	18668037
hsa-miR-1-3p	MIRT469336	Homo sapiens	RGP1	9827	Homo sapiens	PAR-CLIP	Functional MTI (Weak)	23592263
hsa-miR-1-3p	MIRT024057	Homo sapiens	RGS17	26575	Homo sapiens	Microarray	Functional MTI (Weak)	18668037
hsa-miR-1-3p	MIRT023854	Homo sapiens	RHOC	389	Homo sapiens	Proteomics	Functional MTI (Weak)	18668040
hsa-miR-1-3p	MIRT023538	Homo sapiens	RIMS2	9699	Homo sapiens	Microarray	Functional MTI (Weak)	18668037
hsa-miR-1-3p	MIRT448537	Homo sapiens	RIMS4	140730	Homo sapiens	PAR-CLIP	Functional MTI (Weak)	22100165
hsa-miR-1-3p	MIRT024078	Homo sapiens	RIN1	9610	Homo sapiens	Microarray	Functional MTI (Weak)	18668037
hsa-miR-1-3p	MIRT024084	Homo sapiens	RIPK2	8767	Homo sapiens	Microarray	Functional MTI (Weak)	18668037
hsa-miR-1-3p	MIRT002787	Homo sapiens	RNF138	51444	Homo sapiens	PAR-CLIP	Functional MTI (Weak)	21572407
hsa-miR-1-3p	MIRT002787	Homo sapiens	RNF138	51444	Homo sapiens	Microarray	Functional MTI (Weak)	18668037
hsa-miR-1-3p	MIRT002787	Homo sapiens	RNF138	51444	Homo sapiens	Microarray	Functional MTI (Weak)	15685193
hsa-miR-1-3p	MIRT005280	Homo sapiens	RNF213	57674	Homo sapiens	pSILAC	Functional MTI (Weak)	18668040
hsa-miR-1-3p	MIRT023880	Homo sapiens	RPP40	10799	Homo sapiens	Proteomics	Functional MTI (Weak)	18668040
hsa-miR-1-3p	MIRT024055	Homo sapiens	RPRD2	23248	Homo sapiens	Proteomics	Functional MTI (Weak)	18668040
hsa-miR-1-3p	MIRT005285	Homo sapiens	RRBP1	6238	Homo sapiens	pSILAC//Proteomics;Other	Functional MTI (Weak)	18668040
hsa-miR-1-3p	MIRT023637	Homo sapiens	RRM1	6240	Homo sapiens	Proteomics	Functional MTI (Weak)	18668040
hsa-miR-1-3p	MIRT023882	Homo sapiens	RRP36	88745	Homo sapiens	Proteomics	Functional MTI (Weak)	18668040
hsa-miR-1-3p	MIRT024034	Homo sapiens	RSF1	51773	Homo sapiens	Proteomics	Functional MTI (Weak)	18668040
hsa-miR-1-3p	MIRT023747	Homo sapiens	RSRC2	65117	Homo sapiens	Proteomics;Microarray	Functional MTI (Weak)	18668037
hsa-miR-1-3p	MIRT024094	Homo sapiens	RXFP1	59350	Homo sapiens	Microarray	Functional MTI (Weak)	18668037
hsa-miR-1-3p	MIRT023889	Homo sapiens	S100A11	6282	Homo sapiens	Proteomics	Functional MTI (Weak)	18668040
hsa-miR-1-3p	MIRT024074	Homo sapiens	S100A16	140576	Homo sapiens	Proteomics	Functional MTI (Weak)	18668040
hsa-miR-1-3p	MIRT023934	Homo sapiens	S100G	795	Homo sapiens	Microarray	Functional MTI (Weak)	18668037
hsa-miR-1-3p	MIRT001337	Homo sapiens	SAC3D1	29901	Homo sapiens	pSILAC//Proteomics;Other	Functional MTI (Weak)	18668040
hsa-miR-1-3p	MIRT458330	Homo sapiens	SALL2	6297	Homo sapiens	PAR-CLIP	Functional MTI (Weak)	23592263
hsa-miR-1-3p	MIRT023514	Homo sapiens	SAMD15	161394	Homo sapiens	Microarray	Functional MTI (Weak)	18668037
hsa-miR-1-3p	MIRT023662	Homo sapiens	SCAF11	9169	Homo sapiens	Proteomics	Functional MTI (Weak)	18668040
hsa-miR-1-3p	MIRT023856	Homo sapiens	SCN3A	6328	Homo sapiens	Microarray	Functional MTI (Weak)	18668037
hsa-miR-1-3p	MIRT002795	Homo sapiens	SDC4	6385	Homo sapiens	Proteomics;Microarray	Functional MTI (Weak)	18668037
hsa-miR-1-3p	MIRT002795	Homo sapiens	SDC4	6385	Homo sapiens	Microarray	Functional MTI (Weak)	15685193
hsa-miR-1-3p	MIRT024076	Homo sapiens	SDR39U1	56948	Homo sapiens	Proteomics	Functional MTI (Weak)	18668040
hsa-miR-1-3p	MIRT023588	Homo sapiens	SEC11C	90701	Homo sapiens	Proteomics	Functional MTI (Weak)	18668040
hsa-miR-1-3p	MIRT024060	Homo sapiens	SEC16A	9919	Homo sapiens	Proteomics	Functional MTI (Weak)	18668040
hsa-miR-1-3p	MIRT001336	Homo sapiens	SEC23IP	11196	Homo sapiens	pSILAC//Proteomics;Other	Functional MTI (Weak)	18668040
hsa-miR-1-3p	MIRT023915	Homo sapiens	SEC61A1	29927	Homo sapiens	Proteomics	Functional MTI (Weak)	18668040
hsa-miR-1-3p	MIRT023739	Homo sapiens	SEC62	7095	Homo sapiens	Proteomics	Functional MTI (Weak)	18668040
hsa-miR-1-3p	MIRT023591	Homo sapiens	SELENOH	280636	Homo sapiens	Proteomics	Functional MTI (Weak)	18668040
hsa-miR-1-3p	MIRT024017	Homo sapiens	SEMA4D	10507	Homo sapiens	Microarray	Functional MTI (Weak)	18668037
hsa-miR-1-3p	MIRT023589	Homo sapiens	SEMG2	6407	Homo sapiens	Microarray	Functional MTI (Weak)	18668037
hsa-miR-1-3p	MIRT023626	Homo sapiens	SEPT6	23157	Homo sapiens	Proteomics;Microarray	Functional MTI (Weak)	18668037
hsa-miR-1-3p	MIRT002806	Homo sapiens	SERP1	27230	Homo sapiens	Microarray	Functional MTI (Weak)	18668037
hsa-miR-1-3p	MIRT002806	Homo sapiens	SERP1	27230	Homo sapiens	PAR-CLIP	Functional MTI (Weak)	21572407
hsa-miR-1-3p	MIRT002806	Homo sapiens	SERP1	27230	Homo sapiens	Luciferase reporter assay//Microarray	Functional MTI (Weak)	15685193
hsa-miR-1-3p	MIRT002776	Homo sapiens	SERPINB5	5268	Homo sapiens	Microarray//Microarray;Other	Functional MTI (Weak)	15685193
hsa-miR-1-3p	MIRT002776	Homo sapiens	SERPINB5	5268	Homo sapiens	Proteomics	Functional MTI (Weak)	18668040
hsa-miR-1-3p	MIRT023645	Homo sapiens	SFI1	9814	Homo sapiens	Microarray	Functional MTI (Weak)	18668037
hsa-miR-1-3p	MIRT024082	Homo sapiens	SFN	2810	Homo sapiens	Proteomics	Functional MTI (Weak)	18668040
hsa-miR-1-3p	MIRT001335	Homo sapiens	SFXN1	94081	Homo sapiens	Proteomics;Microarray	Functional MTI (Weak)	18668037
hsa-miR-1-3p	MIRT001335	Homo sapiens	SFXN1	94081	Homo sapiens	pSILAC//Proteomics	Functional MTI (Weak)	18668040
hsa-miR-1-3p	MIRT023535	Homo sapiens	SGK3	23678	Homo sapiens	Microarray	Functional MTI (Weak)	18668037
hsa-miR-1-3p	MIRT002747	Homo sapiens	SH2D4A	63898	Homo sapiens	Microarray	Functional MTI (Weak)	15685193
hsa-miR-1-3p	MIRT001334	Homo sapiens	SH3BGRL3	83442	Homo sapiens	pSILAC//Proteomics;Other	Functional MTI (Weak)	18668040
hsa-miR-1-3p	MIRT001847	Homo sapiens	SH3PXD2B	285590	Homo sapiens	Microarray	Functional MTI (Weak)	15685193
hsa-miR-1-3p	MIRT001847	Homo sapiens	SH3PXD2B	285590	Homo sapiens	Microarray	Functional MTI (Weak)	18668037
hsa-miR-1-3p	MIRT023599	Homo sapiens	SH3TC2	79628	Homo sapiens	Microarray	Functional MTI (Weak)	18668037
hsa-miR-1-3p	MIRT023676	Homo sapiens	SHE	126669	Homo sapiens	Microarray	Functional MTI (Weak)	18668037
hsa-miR-1-3p	MIRT002762	Homo sapiens	SHTN1	57698	Homo sapiens	Microarray//Microarray;Other	Functional MTI (Weak)	15685193
hsa-miR-1-3p	MIRT023810	Homo sapiens	SIGMAR1	10280	Homo sapiens	Proteomics;Microarray	Functional MTI (Weak)	18668037
hsa-miR-1-3p	MIRT023524	Homo sapiens	SIN3A	25942	Homo sapiens	Proteomics	Functional MTI (Weak)	18668040
hsa-miR-1-3p	MIRT023573	Homo sapiens	SLBP	7884	Homo sapiens	Microarray	Functional MTI (Weak)	18668037
hsa-miR-1-3p	MIRT002800	Homo sapiens	SLC16A9	220963	Homo sapiens	Microarray	Functional MTI (Weak)	15685193
hsa-miR-1-3p	MIRT002800	Homo sapiens	SLC16A9	220963	Homo sapiens	Microarray	Functional MTI (Weak)	18668037
hsa-miR-1-3p	MIRT001333	Homo sapiens	SLC25A1	6576	Homo sapiens	pSILAC//Proteomics	Functional MTI (Weak)	18668040
hsa-miR-1-3p	MIRT001333	Homo sapiens	SLC25A1	6576	Homo sapiens	Proteomics;Microarray	Functional MTI (Weak)	18668037
hsa-miR-1-3p	MIRT023781	Homo sapiens	SLC25A10	1468	Homo sapiens	Proteomics	Functional MTI (Weak)	18668040
hsa-miR-1-3p	MIRT023578	Homo sapiens	SLC25A19	60386	Homo sapiens	Proteomics	Functional MTI (Weak)	18668040
hsa-miR-1-3p	MIRT001332	Homo sapiens	SLC25A22	79751	Homo sapiens	pSILAC//Proteomics;Other	Functional MTI (Weak)	18668040
hsa-miR-1-3p	MIRT001332	Homo sapiens	SLC25A22	79751	Homo sapiens	PAR-CLIP	Functional MTI (Weak)	26701625
hsa-miR-1-3p	MIRT002777	Homo sapiens	SLC25A30	253512	Homo sapiens	Microarray	Functional MTI (Weak)	18668037
hsa-miR-1-3p	MIRT002777	Homo sapiens	SLC25A30	253512	Homo sapiens	Microarray	Functional MTI (Weak)	15685193
hsa-miR-1-3p	MIRT023903	Homo sapiens	SLC26A7	115111	Homo sapiens	Microarray	Functional MTI (Weak)	18668037
hsa-miR-1-3p	MIRT023551	Homo sapiens	SLC27A4	10999	Homo sapiens	Proteomics;Microarray	Functional MTI (Weak)	18668037
hsa-miR-1-3p	MIRT023775	Homo sapiens	SLC29A1	2030	Homo sapiens	Proteomics	Functional MTI (Weak)	18668040
hsa-miR-1-3p	MIRT023910	Homo sapiens	SLC35A5	55032	Homo sapiens	Microarray	Functional MTI (Weak)	18668037
hsa-miR-1-3p	MIRT023528	Homo sapiens	SLC39A14	23516	Homo sapiens	Proteomics	Functional MTI (Weak)	18668040
hsa-miR-1-3p	MIRT024059	Homo sapiens	SLC39A3	29985	Homo sapiens	Microarray	Functional MTI (Weak)	18668037
hsa-miR-1-3p	MIRT003770	Homo sapiens	SLC44A1	23446	Homo sapiens	Proteomics	Functional MTI (Weak)	18668040
hsa-miR-1-3p	MIRT003770	Homo sapiens	SLC44A1	23446	Homo sapiens	Microarray	Functional MTI (Weak)	15685193
hsa-miR-1-3p	MIRT003770	Homo sapiens	SLC44A1	23446	Homo sapiens	Microarray	Functional MTI (Weak)	18668037
hsa-miR-1-3p	MIRT006819	Homo sapiens	SLC8A1	6546	Homo sapiens	Luciferase reporter assay//Western blot	Functional MTI	22362515
hsa-miR-1-3p	MIRT023690	Homo sapiens	SMARCA1	6594	Homo sapiens	Proteomics	Functional MTI (Weak)	18668040
hsa-miR-1-3p	MIRT023973	Homo sapiens	SMARCA2	6595	Homo sapiens	Proteomics	Functional MTI (Weak)	18668040
hsa-miR-1-3p	MIRT023864	Homo sapiens	SMARCB1	6598	Homo sapiens	Proteomics	Functional MTI (Weak)	18668040
hsa-miR-1-3p	MIRT023740	Homo sapiens	SMARCC1	6599	Homo sapiens	Proteomics	Functional MTI (Weak)	18668040
hsa-miR-1-3p	MIRT023841	Homo sapiens	SMC4	10051	Homo sapiens	Proteomics	Functional MTI (Weak)	18668040
hsa-miR-1-3p	MIRT023920	Homo sapiens	SMIM14	201895	Homo sapiens	Microarray	Functional MTI (Weak)	18668037
hsa-miR-1-3p	MIRT482899	Homo sapiens	SMKR1	100287482	Homo sapiens	PAR-CLIP	Functional MTI (Weak)	27292025
hsa-miR-1-3p	MIRT482899	Homo sapiens	SMKR1	100287482	Homo sapiens	PAR-CLIP	Functional MTI (Weak)	23446348
hsa-miR-1-3p	MIRT482899	Homo sapiens	SMKR1	100287482	Homo sapiens	PAR-CLIP	Functional MTI (Weak)	26701625
hsa-miR-1-3p	MIRT482899	Homo sapiens	SMKR1	100287482	Homo sapiens	PAR-CLIP	Functional MTI (Weak)	20371350
hsa-miR-1-3p	MIRT482899	Homo sapiens	SMKR1	100287482	Homo sapiens	PAR-CLIP	Functional MTI (Weak)	23592263
hsa-miR-1-3p	MIRT007214	Homo sapiens	SNAI2	6591	Homo sapiens	Flow//Immunoblot//Immunofluorescence//Luciferase reporter assay//qRT-PCR	Functional MTI	23142026
hsa-miR-1-3p	MIRT007214	Homo sapiens	SNAI2	6591	Homo sapiens	Immunofluorescence//Immunohistochemistry//qRT-PCR//Western blot	Functional MTI	24760686
hsa-miR-1-3p	MIRT005274	Homo sapiens	SNAPIN	23557	Homo sapiens	pSILAC//Proteomics;Other	Functional MTI (Weak)	18668040
hsa-miR-1-3p	MIRT023770	Homo sapiens	SNRNP35	11066	Homo sapiens	Microarray	Functional MTI (Weak)	18668037
hsa-miR-1-3p	MIRT001331	Homo sapiens	SNX6	58533	Homo sapiens	pSILAC//Proteomics;Other	Functional MTI (Weak)	18668040
hsa-miR-1-3p	MIRT046544	Homo sapiens	SOS2	6655	Homo sapiens	CLASH	Functional MTI (Weak)	23622248
hsa-miR-1-3p	MIRT023491	Homo sapiens	SOX5	6660	Homo sapiens	Microarray	Functional MTI (Weak)	18668037
hsa-miR-1-3p	MIRT003203	Homo sapiens	SOX6	55553	Homo sapiens	Luciferase reporter assay	Functional MTI	20081117
hsa-miR-1-3p	MIRT007222	Homo sapiens	SOX9	6662	Homo sapiens	Luciferase reporter assay	Functional MTI	23352489
hsa-miR-1-3p	MIRT035536	Homo sapiens	SP1	6667	Homo sapiens	Luciferase reporter assay	Functional MTI	22911796
hsa-miR-1-3p	MIRT023587	Homo sapiens	SPC24	147841	Homo sapiens	Proteomics	Functional MTI (Weak)	18668040
hsa-miR-1-3p	MIRT023659	Homo sapiens	SPERT	220082	Homo sapiens	Microarray	Functional MTI (Weak)	18668037
hsa-miR-1-3p	MIRT023710	Homo sapiens	SPINK1	6690	Homo sapiens	Microarray	Functional MTI (Weak)	18668037
hsa-miR-1-3p	MIRT437883	Homo sapiens	SPRED1	161742	Homo sapiens	Luciferase reporter assay//Western blot	Functional MTI	23625462
hsa-miR-1-3p	MIRT023487	Homo sapiens	SPRY2	10253	Homo sapiens	Microarray	Functional MTI (Weak)	18668037
hsa-miR-1-3p	MIRT720102	Homo sapiens	SPTLC3	55304	Homo sapiens	HITS-CLIP	Functional MTI (Weak)	19536157
hsa-miR-1-3p	MIRT023706	Homo sapiens	SREK1	140890	Homo sapiens	Proteomics	Functional MTI (Weak)	18668040
hsa-miR-1-3p	MIRT023547	Homo sapiens	SRF	6722	Homo sapiens	Western blot	Non-Functional MTI	20458751
hsa-miR-1-3p	MIRT023976	Homo sapiens	SRGAP1	57522	Homo sapiens	Proteomics	Functional MTI (Weak)	18668040
hsa-miR-1-3p	MIRT023807	Homo sapiens	SRI	6717	Homo sapiens	Proteomics	Functional MTI (Weak)	18668040
hsa-miR-1-3p	MIRT675449	Homo sapiens	SRP19	6728	Homo sapiens	HITS-CLIP	Functional MTI (Weak)	23824327
hsa-miR-1-3p	MIRT023485	Homo sapiens	SRRM1	10250	Homo sapiens	Proteomics	Functional MTI (Weak)	18668040
hsa-miR-1-3p	MIRT023667	Homo sapiens	SRSF4	6429	Homo sapiens	Proteomics	Functional MTI (Weak)	18668040
hsa-miR-1-3p	MIRT024020	Homo sapiens	SRSF5	6430	Homo sapiens	Proteomics	Functional MTI (Weak)	18668040
hsa-miR-1-3p	MIRT023804	Homo sapiens	SRSF6	6431	Homo sapiens	Proteomics	Functional MTI (Weak)	18668040
hsa-miR-1-3p	MIRT023916	Homo sapiens	SRSF7	6432	Homo sapiens	Proteomics	Functional MTI (Weak)	18668040
hsa-miR-1-3p	MIRT005072	Homo sapiens	SRSF9	8683	Homo sapiens	Proteomics;Microarray	Functional MTI (Weak)	18668037
hsa-miR-1-3p	MIRT005072	Homo sapiens	SRSF9	8683	Homo sapiens	qRT-PCR	Functional MTI (Weak)	21169019
hsa-miR-1-3p	MIRT005072	Homo sapiens	SRSF9	8683	Homo sapiens	Microarray	Functional MTI (Weak)	15685193
hsa-miR-1-3p	MIRT005072	Homo sapiens	SRSF9	8683	Homo sapiens	pSILAC//Proteomics	Functional MTI (Weak)	18668040
hsa-miR-1-3p	MIRT003772	Homo sapiens	SRXN1	140809	Homo sapiens	Microarray	Functional MTI (Weak)	18668037
hsa-miR-1-3p	MIRT003772	Homo sapiens	SRXN1	140809	Homo sapiens	Luciferase reporter assay//Microarray	Functional MTI (Weak)	15685193
hsa-miR-1-3p	MIRT001330	Homo sapiens	SSNA1	8636	Homo sapiens	pSILAC//Proteomics;Other	Functional MTI (Weak)	18668040
hsa-miR-1-3p	MIRT024095	Homo sapiens	SSR1	6745	Homo sapiens	Proteomics	Functional MTI (Weak)	18668040
hsa-miR-1-3p	MIRT449446	Homo sapiens	STAMBP	10617	Homo sapiens	PAR-CLIP	Functional MTI (Weak)	22100165
hsa-miR-1-3p	MIRT023521	Homo sapiens	STK24	8428	Homo sapiens	Proteomics	Functional MTI (Weak)	18668040
hsa-miR-1-3p	MIRT737562	Homo sapiens	STK35	140901	Homo sapiens	PAR-CLIP	Functional MTI (Weak)	26701625
hsa-miR-1-3p	MIRT698740	Homo sapiens	STX12	23673	Homo sapiens	HITS-CLIP	Functional MTI (Weak)	23313552
hsa-miR-1-3p	MIRT466871	Homo sapiens	STX6	10228	Homo sapiens	PAR-CLIP	Functional MTI (Weak)	26701625
hsa-miR-1-3p	MIRT466871	Homo sapiens	STX6	10228	Homo sapiens	PAR-CLIP	Functional MTI (Weak)	23592263
hsa-miR-1-3p	MIRT023896	Homo sapiens	STXBP3	6814	Homo sapiens	Proteomics	Functional MTI (Weak)	18668040
hsa-miR-1-3p	MIRT023695	Homo sapiens	SUCLA2	8803	Homo sapiens	Proteomics	Functional MTI (Weak)	18668040
hsa-miR-1-3p	MIRT023869	Homo sapiens	SUGP1	57794	Homo sapiens	Proteomics;Microarray	Functional MTI (Weak)	18668037
hsa-miR-1-3p	MIRT530393	Homo sapiens	SULT1B1	27284	Homo sapiens	PAR-CLIP	Functional MTI (Weak)	22012620
hsa-miR-1-3p	MIRT023738	Homo sapiens	SUSD1	64420	Homo sapiens	Microarray	Functional MTI (Weak)	18668037
hsa-miR-1-3p	MIRT023496	Homo sapiens	SYMPK	8189	Homo sapiens	Proteomics	Functional MTI (Weak)	18668040
hsa-miR-1-3p	MIRT001329	Homo sapiens	SYNE1	23345	Homo sapiens	pSILAC//Proteomics;Other	Functional MTI (Weak)	18668040
hsa-miR-1-3p	MIRT023596	Homo sapiens	SYNE2	23224	Homo sapiens	Proteomics	Functional MTI (Weak)	18668040
hsa-miR-1-3p	MIRT023700	Homo sapiens	SYNPO2L	79933	Homo sapiens	Microarray	Functional MTI (Weak)	18668037
hsa-miR-1-3p	MIRT023943	Homo sapiens	SYPL1	6856	Homo sapiens	Proteomics	Functional MTI (Weak)	18668040
hsa-miR-1-3p	MIRT023665	Homo sapiens	SYTL2	54843	Homo sapiens	Microarray	Functional MTI (Weak)	18668037
hsa-miR-1-3p	MIRT002788	Homo sapiens	TAGLN2	8407	Homo sapiens	Luciferase reporter assay//Reporter assay;Western blot;qRT-PCR	Functional MTI	21745735
hsa-miR-1-3p	MIRT002788	Homo sapiens	TAGLN2	8407	Homo sapiens	Luciferase reporter assay	Functional MTI	26414725
hsa-miR-1-3p	MIRT002788	Homo sapiens	TAGLN2	8407	Homo sapiens	Immunohistochemistry//Luciferase reporter assay//qRT-PCR//Western blot	Functional MTI	21304530
hsa-miR-1-3p	MIRT002788	Homo sapiens	TAGLN2	8407	Homo sapiens	pSILAC//Proteomics	Functional MTI (Weak)	18668040
hsa-miR-1-3p	MIRT002788	Homo sapiens	TAGLN2	8407	Homo sapiens	Proteomics;Microarray	Non-Functional MTI (Weak)	18668037
hsa-miR-1-3p	MIRT002788	Homo sapiens	TAGLN2	8407	Homo sapiens	Microarray	Functional MTI (Weak)	15685193
hsa-miR-1-3p	MIRT002788	Homo sapiens	TAGLN2	8407	Homo sapiens	Luciferase reporter assay	Functional MTI	20144220
hsa-miR-1-3p	MIRT002788	Homo sapiens	TAGLN2	8407	Homo sapiens	Western blot;qRT-PCR;Microarray	Functional MTI	21701775
hsa-miR-1-3p	MIRT023561	Homo sapiens	TAT	6898	Homo sapiens	Microarray	Functional MTI (Weak)	18668037
hsa-miR-1-3p	MIRT024035	Homo sapiens	TBC1D9	23158	Homo sapiens	Microarray	Functional MTI (Weak)	18668037
hsa-miR-1-3p	MIRT024063	Homo sapiens	TBCD	6904	Homo sapiens	Proteomics	Functional MTI (Weak)	18668040
hsa-miR-1-3p	MIRT002780	Homo sapiens	TDP1	55775	Homo sapiens	Microarray//Microarray;Other	Functional MTI (Weak)	15685193
hsa-miR-1-3p	MIRT024065	Homo sapiens	TELO2	9894	Homo sapiens	Proteomics	Functional MTI (Weak)	18668040
hsa-miR-1-3p	MIRT526409	Homo sapiens	TFAM	7019	Homo sapiens	PAR-CLIP	Functional MTI (Weak)	22012620
hsa-miR-1-3p	MIRT437777	Homo sapiens	TH	7054	Homo sapiens	Luciferase reporter assay	Functional MTI	25512392
hsa-miR-1-3p	MIRT023630	Homo sapiens	THAP2	83591	Homo sapiens	Microarray	Functional MTI (Weak)	18668037
hsa-miR-1-3p	MIRT001328	Homo sapiens	THBS1	7057	Homo sapiens	pSILAC//Proteomics;Other	Functional MTI (Weak)	18668040
hsa-miR-1-3p	MIRT024103	Homo sapiens	THY1	7070	Homo sapiens	Proteomics;Microarray	Functional MTI (Weak)	18668037
hsa-miR-1-3p	MIRT024019	Homo sapiens	TIGD4	201798	Homo sapiens	Microarray	Functional MTI (Weak)	18668037
hsa-miR-1-3p	MIRT002807	Homo sapiens	TIMP3	7078	Homo sapiens	Microarray	Functional MTI (Weak)	18668037
hsa-miR-1-3p	MIRT002807	Homo sapiens	TIMP3	7078	Homo sapiens	Microarray	Functional MTI (Weak)	15685193
hsa-miR-1-3p	MIRT024031	Homo sapiens	TKT	7086	Homo sapiens	Luciferase reporter assay//Quantitative proteomic approach//Western blot	Functional MTI	23921124
hsa-miR-1-3p	MIRT024031	Homo sapiens	TKT	7086	Homo sapiens	Proteomics	Functional MTI (Weak)	18668040
hsa-miR-1-3p	MIRT023907	Homo sapiens	TLR4	7099	Homo sapiens	Microarray	Functional MTI (Weak)	18668037
hsa-miR-1-3p	MIRT698425	Homo sapiens	TM4SF1	4071	Homo sapiens	HITS-CLIP	Functional MTI (Weak)	23313552
hsa-miR-1-3p	MIRT023737	Homo sapiens	TMCC1	23023	Homo sapiens	Microarray	Functional MTI (Weak)	18668037
hsa-miR-1-3p	MIRT023669	Homo sapiens	TMEM106C	79022	Homo sapiens	Microarray	Functional MTI (Weak)	18668037
hsa-miR-1-3p	MIRT023909	Homo sapiens	TMEM68	137695	Homo sapiens	Microarray	Functional MTI (Weak)	18668037
hsa-miR-1-3p	MIRT023768	Homo sapiens	TMEM87A	25963	Homo sapiens	Proteomics	Functional MTI (Weak)	18668040
hsa-miR-1-3p	MIRT023911	Homo sapiens	TMOD3	29766	Homo sapiens	Proteomics	Functional MTI (Weak)	18668040
hsa-miR-1-3p	MIRT001845	Homo sapiens	TMSB4X	7114	Homo sapiens	Reporter assay;Other	Functional MTI	15951802
hsa-miR-1-3p	MIRT005279	Homo sapiens	TMX1	81542	Homo sapiens	pSILAC//Proteomics;Other	Functional MTI (Weak)	18668040
hsa-miR-1-3p	MIRT023682	Homo sapiens	TNKS1BP1	85456	Homo sapiens	Proteomics;Microarray	Functional MTI (Weak)	18668037
hsa-miR-1-3p	MIRT733704	Homo sapiens	TNKS2	80351	Homo sapiens	Luciferase reporter assay//Western blot	Functional MTI	26497855
hsa-miR-1-3p	MIRT003769	Homo sapiens	TNS4	84951	Homo sapiens	Microarray	Functional MTI (Weak)	15685193
hsa-miR-1-3p	MIRT449399	Homo sapiens	TOX4	9878	Homo sapiens	PAR-CLIP	Functional MTI (Weak)	22100165
hsa-miR-1-3p	MIRT023790	Homo sapiens	TPD52L2	7165	Homo sapiens	Proteomics	Functional MTI (Weak)	18668040
hsa-miR-1-3p	MIRT001327	Homo sapiens	TPM1	7168	Homo sapiens	pSILAC//Proteomics	Functional MTI (Weak)	18668040
hsa-miR-1-3p	MIRT001327	Homo sapiens	TPM1	7168	Homo sapiens	Proteomics;Microarray	Functional MTI (Weak)	18668037
hsa-miR-1-3p	MIRT001326	Homo sapiens	TPM2	7169	Homo sapiens	Proteomics;Microarray	Functional MTI (Weak)	18668037
hsa-miR-1-3p	MIRT001326	Homo sapiens	TPM2	7169	Homo sapiens	pSILAC//Proteomics	Functional MTI (Weak)	18668040
hsa-miR-1-3p	MIRT001325	Homo sapiens	TPM3	7170	Homo sapiens	pSILAC//Proteomics	Functional MTI (Weak)	18668040
hsa-miR-1-3p	MIRT001325	Homo sapiens	TPM3	7170	Homo sapiens	Proteomics;Microarray	Functional MTI (Weak)	18668037
hsa-miR-1-3p	MIRT002782	Homo sapiens	TPM4	7171	Homo sapiens	Microarray	Functional MTI (Weak)	15685193
hsa-miR-1-3p	MIRT002782	Homo sapiens	TPM4	7171	Homo sapiens	pSILAC//Proteomics	Functional MTI (Weak)	18668040
hsa-miR-1-3p	MIRT002782	Homo sapiens	TPM4	7171	Homo sapiens	Proteomics;Microarray	Functional MTI (Weak)	18668037
hsa-miR-1-3p	MIRT023846	Homo sapiens	TPSD1	23430	Homo sapiens	Microarray	Functional MTI (Weak)	18668037
hsa-miR-1-3p	MIRT024099	Homo sapiens	TRA2B	6434	Homo sapiens	Proteomics	Functional MTI (Weak)	18668040
hsa-miR-1-3p	MIRT002767	Homo sapiens	TRAPPC3	27095	Homo sapiens	Microarray//Microarray;Other	Functional MTI (Weak)	15685193
hsa-miR-1-3p	MIRT002748	Homo sapiens	TRIM2	23321	Homo sapiens	Microarray//Microarray;Other	Functional MTI (Weak)	15685193
hsa-miR-1-3p	MIRT024015	Homo sapiens	TRIM24	8805	Homo sapiens	Proteomics	Functional MTI (Weak)	18668040
hsa-miR-1-3p	MIRT023586	Homo sapiens	TRIM26	7726	Homo sapiens	Proteomics	Functional MTI (Weak)	18668040
hsa-miR-1-3p	MIRT783785	Homo sapiens	TRIM56	81844	Homo sapiens	HITS-CLIP	Functional MTI (Weak)	27418678
hsa-miR-1-3p	MIRT023786	Homo sapiens	TRIM9	114088	Homo sapiens	Microarray	Functional MTI (Weak)	18668037
hsa-miR-1-3p	MIRT024075	Homo sapiens	TROVE2	6738	Homo sapiens	Proteomics	Functional MTI (Weak)	18668040
hsa-miR-1-3p	MIRT023904	Homo sapiens	TRPA1	8989	Homo sapiens	Microarray	Functional MTI (Weak)	18668037
hsa-miR-1-3p	MIRT023660	Homo sapiens	TRPM4	54795	Homo sapiens	Microarray	Functional MTI (Weak)	18668037
hsa-miR-1-3p	MIRT023597	Homo sapiens	TRPM6	140803	Homo sapiens	Microarray	Functional MTI (Weak)	18668037
hsa-miR-1-3p	MIRT023981	Homo sapiens	TRPS1	7227	Homo sapiens	Microarray	Functional MTI (Weak)	18668037
hsa-miR-1-3p	MIRT023731	Homo sapiens	TSHR	7253	Homo sapiens	Microarray	Functional MTI (Weak)	18668037
hsa-miR-1-3p	MIRT472374	Homo sapiens	TSPAN1	10103	Homo sapiens	PAR-CLIP	Functional MTI (Weak)	23592263
hsa-miR-1-3p	MIRT023887	Homo sapiens	TSPAN19	144448	Homo sapiens	Microarray	Functional MTI (Weak)	18668037
hsa-miR-1-3p	MIRT004983	Homo sapiens	TSPAN4	7106	Homo sapiens	Microarray	Functional MTI (Weak)	15685193
hsa-miR-1-3p	MIRT023975	Homo sapiens	TTC17	55761	Homo sapiens	Proteomics	Functional MTI (Weak)	18668040
hsa-miR-1-3p	MIRT023848	Homo sapiens	TTC37	9652	Homo sapiens	Proteomics	Functional MTI (Weak)	18668040
hsa-miR-1-3p	MIRT023769	Homo sapiens	TUBB2B	347733	Homo sapiens	Microarray	Functional MTI (Weak)	18668037
hsa-miR-1-3p	MIRT005089	Homo sapiens	TWF1	5756	Homo sapiens	Microarray//Microarray;Other	Functional MTI (Weak)	15685193
hsa-miR-1-3p	MIRT005089	Homo sapiens	TWF1	5756	Homo sapiens	Luciferase reporter assay//Microarray//Northern blot//qRT-PCR//Western blot	Functional MTI	20571053
hsa-miR-1-3p	MIRT005089	Homo sapiens	TWF1	5756	Homo sapiens	pSILAC	Functional MTI (Weak)	18668040
hsa-miR-1-3p	MIRT005539	Homo sapiens	TWF2	11344	Homo sapiens	Luciferase reporter assay//Microarray//Northern blot//qRT-PCR//Western blot	Non-Functional MTI	20571053
hsa-miR-1-3p	MIRT733226	Homo sapiens	TWIST1	7291	Homo sapiens	Luciferase reporter assay//qRT-PCR	Functional MTI	26071255
hsa-miR-1-3p	MIRT023853	Homo sapiens	UBA6	55236	Homo sapiens	Proteomics	Functional MTI (Weak)	18668040
hsa-miR-1-3p	MIRT024047	Homo sapiens	UBAC2	337867	Homo sapiens	Proteomics;Microarray	Functional MTI (Weak)	18668037
hsa-miR-1-3p	MIRT023885	Homo sapiens	UBE2I	7329	Homo sapiens	Proteomics	Functional MTI (Weak)	18668040
hsa-miR-1-3p	MIRT024039	Homo sapiens	UBR5	51366	Homo sapiens	Proteomics	Functional MTI (Weak)	18668040
hsa-miR-1-3p	MIRT023670	Homo sapiens	UBTF	7343	Homo sapiens	Proteomics	Functional MTI (Weak)	18668040
hsa-miR-1-3p	MIRT024006	Homo sapiens	UGGT1	56886	Homo sapiens	Proteomics	Functional MTI (Weak)	18668040
hsa-miR-1-3p	MIRT023666	Homo sapiens	UGGT2	55757	Homo sapiens	Proteomics	Functional MTI (Weak)	18668040
hsa-miR-1-3p	MIRT023508	Homo sapiens	UGT8	7368	Homo sapiens	Proteomics	Functional MTI (Weak)	18668040
hsa-miR-1-3p	MIRT002824	Homo sapiens	UHMK1	127933	Homo sapiens	Microarray	Functional MTI (Weak)	18668037
hsa-miR-1-3p	MIRT002824	Homo sapiens	UHMK1	127933	Homo sapiens	Microarray	Functional MTI (Weak)	15685193
hsa-miR-1-3p	MIRT001324	Homo sapiens	UHRF1	29128	Homo sapiens	pSILAC//Proteomics;Other	Functional MTI (Weak)	18668040
hsa-miR-1-3p	MIRT024043	Homo sapiens	UNC119B	84747	Homo sapiens	Microarray	Functional MTI (Weak)	18668037
hsa-miR-1-3p	MIRT023568	Homo sapiens	UNC13D	201294	Homo sapiens	Proteomics	Functional MTI (Weak)	18668040
hsa-miR-1-3p	MIRT023949	Homo sapiens	UNC45A	55898	Homo sapiens	Proteomics	Functional MTI (Weak)	18668040
hsa-miR-1-3p	MIRT001323	Homo sapiens	UNC93B1	81622	Homo sapiens	pSILAC//Proteomics;Other	Functional MTI (Weak)	18668040
hsa-miR-1-3p	MIRT023537	Homo sapiens	USP33	23032	Homo sapiens	Proteomics	Functional MTI (Weak)	18668040
hsa-miR-1-3p	MIRT002811	Homo sapiens	UST	10090	Homo sapiens	Microarray	Functional MTI (Weak)	15685193
hsa-miR-1-3p	MIRT002811	Homo sapiens	UST	10090	Homo sapiens	Microarray	Functional MTI (Weak)	18668037
hsa-miR-1-3p	MIRT023543	Homo sapiens	UTRN	7402	Homo sapiens	Proteomics	Functional MTI (Weak)	18668040
hsa-miR-1-3p	MIRT024077	Homo sapiens	VAMP7	6845	Homo sapiens	Proteomics	Functional MTI (Weak)	18668040
hsa-miR-1-3p	MIRT023600	Homo sapiens	VASP	7408	Homo sapiens	Proteomics	Functional MTI (Weak)	18668040
hsa-miR-1-3p	MIRT731842	Homo sapiens	VEGFA	7422	Homo sapiens	ELISA//Luciferase reporter assay//qRT-PCR//Western blot	Functional MTI	28493075
hsa-miR-1-3p	MIRT731842	Homo sapiens	VEGFA	7422	Homo sapiens	Luciferase reporter assay//qRT-PCR//Western blot	Functional MTI	27777493
hsa-miR-1-3p	MIRT731842	Homo sapiens	VEGFA	7422	Homo sapiens	ELISA//Immunofluorescence//Immunohistochemistry//Luciferase reporter assay//Microarray//qRT-PCR//Western blot	Functional MTI	27541266
hsa-miR-1-3p	MIRT023611	Homo sapiens	VMP1	81671	Homo sapiens	Proteomics	Functional MTI (Weak)	18668040
hsa-miR-1-3p	MIRT023608	Homo sapiens	VPS53	55275	Homo sapiens	Proteomics	Functional MTI (Weak)	18668040
hsa-miR-1-3p	MIRT527095	Homo sapiens	VSTM5	387804	Homo sapiens	PAR-CLIP	Functional MTI (Weak)	22012620
hsa-miR-1-3p	MIRT023756	Homo sapiens	WASF2	10163	Homo sapiens	Proteomics;Microarray	Functional MTI (Weak)	18668037
hsa-miR-1-3p	MIRT464025	Homo sapiens	WBP2	23558	Homo sapiens	PAR-CLIP	Functional MTI (Weak)	23592263
hsa-miR-1-3p	MIRT001322	Homo sapiens	WDFY1	57590	Homo sapiens	pSILAC//Proteomics	Functional MTI (Weak)	18668040
hsa-miR-1-3p	MIRT001322	Homo sapiens	WDFY1	57590	Homo sapiens	Microarray	Functional MTI (Weak)	18668037
hsa-miR-1-3p	MIRT005277	Homo sapiens	WDR11	55717	Homo sapiens	pSILAC//Proteomics;Other	Functional MTI (Weak)	18668040
hsa-miR-1-3p	MIRT023762	Homo sapiens	WDR33	55339	Homo sapiens	Proteomics	Functional MTI (Weak)	18668040
hsa-miR-1-3p	MIRT269374	Homo sapiens	WEE1	7465	Homo sapiens	PAR-CLIP	Functional MTI (Weak)	23592263
hsa-miR-1-3p	MIRT023503	Homo sapiens	WLS	79971	Homo sapiens	Proteomics	Functional MTI (Weak)	18668040
hsa-miR-1-3p	MIRT003767	Homo sapiens	XPNPEP3	63929	Homo sapiens	Microarray	Functional MTI (Weak)	15685193
hsa-miR-1-3p	MIRT002751	Homo sapiens	XPO6	23214	Homo sapiens	Microarray	Functional MTI (Weak)	15685193
hsa-miR-1-3p	MIRT002751	Homo sapiens	XPO6	23214	Homo sapiens	Immunoblot//Immunofluorescence//Immunoprecipitaion//Luciferase reporter assay//Microarray//qRT-PCR//Western blot	Functional MTI	22210864
hsa-miR-1-3p	MIRT002751	Homo sapiens	XPO6	23214	Homo sapiens	Microarray	Functional MTI (Weak)	18668037
hsa-miR-1-3p	MIRT023982	Homo sapiens	XPOT	11260	Homo sapiens	Proteomics	Functional MTI (Weak)	18668040
hsa-miR-1-3p	MIRT023492	Homo sapiens	YTHDC1	91746	Homo sapiens	Proteomics	Functional MTI (Weak)	18668040
hsa-miR-1-3p	MIRT023842	Homo sapiens	YTHDF2	51441	Homo sapiens	Proteomics	Functional MTI (Weak)	18668040
hsa-miR-1-3p	MIRT001321	Homo sapiens	YWHAQ	10971	Homo sapiens	pSILAC//Proteomics;Other	Functional MTI (Weak)	18668040
hsa-miR-1-3p	MIRT023741	Homo sapiens	YWHAZ	7534	Homo sapiens	qRT-PCR//Western blot	Functional MTI	24310399
hsa-miR-1-3p	MIRT023741	Homo sapiens	YWHAZ	7534	Homo sapiens	Proteomics	Functional MTI (Weak)	18668040
hsa-miR-1-3p	MIRT564856	Homo sapiens	ZBED3	84327	Homo sapiens	PAR-CLIP	Functional MTI (Weak)	20371350
hsa-miR-1-3p	MIRT737563	Homo sapiens	ZBTB20	26137	Homo sapiens	PAR-CLIP	Functional MTI (Weak)	26701625
hsa-miR-1-3p	MIRT023912	Homo sapiens	ZBTB6	10773	Homo sapiens	Microarray	Functional MTI (Weak)	18668037
hsa-miR-1-3p	MIRT023727	Homo sapiens	ZBTB9	221504	Homo sapiens	Microarray	Functional MTI (Weak)	18668037
hsa-miR-1-3p	MIRT023668	Homo sapiens	ZC3H11A	9877	Homo sapiens	Proteomics	Functional MTI (Weak)	18668040
hsa-miR-1-3p	MIRT519968	Homo sapiens	ZCCHC3	85364	Homo sapiens	PAR-CLIP	Functional MTI (Weak)	26701625
hsa-miR-1-3p	MIRT519968	Homo sapiens	ZCCHC3	85364	Homo sapiens	PAR-CLIP	Functional MTI (Weak)	23446348
hsa-miR-1-3p	MIRT689969	Homo sapiens	ZNF185	7739	Homo sapiens	HITS-CLIP	Functional MTI (Weak)	23313552
hsa-miR-1-3p	MIRT023850	Homo sapiens	ZNF207	7756	Homo sapiens	Proteomics	Functional MTI (Weak)	18668040
hsa-miR-1-3p	MIRT563131	Homo sapiens	ZNF215	7762	Homo sapiens	PAR-CLIP	Functional MTI (Weak)	20371350
hsa-miR-1-3p	MIRT002733	Homo sapiens	ZNF264	9422	Homo sapiens	Microarray	Functional MTI (Weak)	15685193
hsa-miR-1-3p	MIRT002733	Homo sapiens	ZNF264	9422	Homo sapiens	Microarray	Functional MTI (Weak)	18668037
hsa-miR-1-3p	MIRT023917	Homo sapiens	ZNF280C	55609	Homo sapiens	Microarray	Functional MTI (Weak)	18668037
hsa-miR-1-3p	MIRT023614	Homo sapiens	ZNF326	284695	Homo sapiens	Proteomics	Functional MTI (Weak)	18668040
hsa-miR-1-3p	MIRT005273	Homo sapiens	ZNF384	171017	Homo sapiens	pSILAC	Functional MTI (Weak)	18668040
hsa-miR-1-3p	MIRT023873	Homo sapiens	ZNF48	197407	Homo sapiens	Microarray	Functional MTI (Weak)	18668037
hsa-miR-1-3p	MIRT023525	Homo sapiens	ZNF561	93134	Homo sapiens	Microarray	Functional MTI (Weak)	18668037
hsa-miR-1-3p	MIRT024069	Homo sapiens	ZNF568	374900	Homo sapiens	Microarray	Functional MTI (Weak)	18668037
hsa-miR-1-3p	MIRT023585	Homo sapiens	ZNF579	163033	Homo sapiens	Microarray	Functional MTI (Weak)	18668037
hsa-miR-1-3p	MIRT023928	Homo sapiens	ZNF622	90441	Homo sapiens	Proteomics;Microarray	Functional MTI (Weak)	18668037
hsa-miR-1-3p	MIRT024068	Homo sapiens	ZNF638	27332	Homo sapiens	Proteomics	Functional MTI (Weak)	18668040
hsa-miR-1-3p	MIRT718002	Homo sapiens	ZNF79	7633	Homo sapiens	HITS-CLIP	Functional MTI (Weak)	19536157
hsa-miR-1-3p	MIRT023771	Homo sapiens	ZNF799	90576	Homo sapiens	Microarray	Functional MTI (Weak)	18668037
hsa-miR-1185-5p	MIRT783114	Homo sapiens	ADAM12	8038	Homo sapiens	HITS-CLIP	Functional MTI (Weak)	27418678
hsa-miR-1185-5p	MIRT481867	Homo sapiens	ANKRD50	57182	Homo sapiens	PAR-CLIP	Functional MTI (Weak)	23592263
hsa-miR-1185-5p	MIRT446334	Homo sapiens	ATP5C1	509	Homo sapiens	PAR-CLIP	Functional MTI (Weak)	22100165
hsa-miR-1185-5p	MIRT480450	Homo sapiens	C16orf72	29035	Homo sapiens	PAR-CLIP	Functional MTI (Weak)	24398324
hsa-miR-1185-5p	MIRT480450	Homo sapiens	C16orf72	29035	Homo sapiens	PAR-CLIP	Functional MTI (Weak)	21572407
hsa-miR-1185-5p	MIRT480450	Homo sapiens	C16orf72	29035	Homo sapiens	PAR-CLIP	Functional MTI (Weak)	23592263
hsa-miR-1185-5p	MIRT449794	Homo sapiens	C1orf109	54955	Homo sapiens	PAR-CLIP	Functional MTI (Weak)	22100165
hsa-miR-1185-5p	MIRT544756	Homo sapiens	C8orf33	65265	Homo sapiens	PAR-CLIP	Functional MTI (Weak)	21572407
hsa-miR-1185-5p	MIRT572191	Homo sapiens	CALU	813	Homo sapiens	PAR-CLIP	Functional MTI (Weak)	20371350
hsa-miR-1185-5p	MIRT441011	Homo sapiens	CAPN7	23473	Homo sapiens	HITS-CLIP	Functional MTI (Weak)	24374217
hsa-miR-1185-5p	MIRT507795	Homo sapiens	CDKN1B	1027	Homo sapiens	PAR-CLIP	Functional MTI (Weak)	23446348
hsa-miR-1185-5p	MIRT538298	Homo sapiens	CSNK2A1	1457	Homo sapiens	PAR-CLIP	Functional MTI (Weak)	22012620
hsa-miR-1185-5p	MIRT531150	Homo sapiens	CYGB	114757	Homo sapiens	PAR-CLIP	Functional MTI (Weak)	22012620
hsa-miR-1185-5p	MIRT454037	Homo sapiens	DDT	1652	Homo sapiens	PAR-CLIP	Functional MTI (Weak)	23592263
hsa-miR-1185-5p	MIRT478245	Homo sapiens	DDX3X	1654	Homo sapiens	PAR-CLIP	Functional MTI (Weak)	23592263
hsa-miR-1185-5p	MIRT478245	Homo sapiens	DDX3X	1654	Homo sapiens	PAR-CLIP	Functional MTI (Weak)	22012620
hsa-miR-1185-5p	MIRT695779	Homo sapiens	DENR	8562	Homo sapiens	HITS-CLIP	Functional MTI (Weak)	23313552
hsa-miR-1185-5p	MIRT169954	Homo sapiens	DNAJB9	4189	Homo sapiens	PAR-CLIP	Functional MTI (Weak)	21572407
hsa-miR-1185-5p	MIRT169954	Homo sapiens	DNAJB9	4189	Homo sapiens	PAR-CLIP	Functional MTI (Weak)	20371350
hsa-miR-1185-5p	MIRT169954	Homo sapiens	DNAJB9	4189	Homo sapiens	PAR-CLIP	Functional MTI (Weak)	24398324
hsa-miR-1185-5p	MIRT477325	Homo sapiens	EPHA2	1969	Homo sapiens	PAR-CLIP	Functional MTI (Weak)	26701625
hsa-miR-1185-5p	MIRT477325	Homo sapiens	EPHA2	1969	Homo sapiens	PAR-CLIP	Functional MTI (Weak)	23592263
hsa-miR-1185-5p	MIRT647593	Homo sapiens	FAM109B	150368	Homo sapiens	HITS-CLIP	Functional MTI (Weak)	23824327
hsa-miR-1185-5p	MIRT525535	Homo sapiens	FSIP2	401024	Homo sapiens	PAR-CLIP	Functional MTI (Weak)	22012620
hsa-miR-1185-5p	MIRT761208	Homo sapiens	GAPVD1	26130	Homo sapiens	PAR-CLIP	Functional MTI (Weak)	27292025
hsa-miR-1185-5p	MIRT691269	Homo sapiens	GET4	51608	Homo sapiens	HITS-CLIP	Functional MTI (Weak)	23313552
hsa-miR-1185-5p	MIRT537057	Homo sapiens	GPR180	160897	Homo sapiens	PAR-CLIP	Functional MTI (Weak)	22012620
hsa-miR-1185-5p	MIRT493738	Homo sapiens	GRAP2	9402	Homo sapiens	PAR-CLIP	Functional MTI (Weak)	23592263
hsa-miR-1185-5p	MIRT476072	Homo sapiens	GRIN2A	2903	Homo sapiens	PAR-CLIP	Functional MTI (Weak)	23592263
hsa-miR-1185-5p	MIRT735909	Homo sapiens	HIC2	23119	Homo sapiens	PAR-CLIP	Functional MTI (Weak)	26701625
hsa-miR-1185-5p	MIRT556974	Homo sapiens	HSPA4L	22824	Homo sapiens	PAR-CLIP	Functional MTI (Weak)	21572407
hsa-miR-1185-5p	MIRT761209	Homo sapiens	IFITM3	10410	Homo sapiens	PAR-CLIP	Functional MTI (Weak)	27292025
hsa-miR-1185-5p	MIRT657010	Homo sapiens	KCNMB4	27345	Homo sapiens	HITS-CLIP	Functional MTI (Weak)	23824327
hsa-miR-1185-5p	MIRT445478	Homo sapiens	KDM6A	7403	Homo sapiens	PAR-CLIP	Functional MTI (Weak)	22100165
hsa-miR-1185-5p	MIRT735910	Homo sapiens	KIAA0100	9703	Homo sapiens	PAR-CLIP	Functional MTI (Weak)	26701625
hsa-miR-1185-5p	MIRT735911	Homo sapiens	KLHL36	79786	Homo sapiens	PAR-CLIP	Functional MTI (Weak)	26701625
hsa-miR-1185-5p	MIRT440304	Homo sapiens	LUZP6	767558	Homo sapiens	HITS-CLIP	Functional MTI (Weak)	24374217
hsa-miR-1185-5p	MIRT473586	Homo sapiens	MAT2A	4144	Homo sapiens	PAR-CLIP	Functional MTI (Weak)	23592263
hsa-miR-1185-5p	MIRT536004	Homo sapiens	MED13	9969	Homo sapiens	PAR-CLIP	Functional MTI (Weak)	22012620
hsa-miR-1185-5p	MIRT544928	Homo sapiens	MIS18BP1	55320	Homo sapiens	PAR-CLIP//HITS-CLIP	Functional MTI (Weak)	21572407
hsa-miR-1185-5p	MIRT573899	Homo sapiens	MKI67	4288	Homo sapiens	PAR-CLIP	Functional MTI (Weak)	20371350
hsa-miR-1185-5p	MIRT761210	Homo sapiens	MRAS	22808	Homo sapiens	PAR-CLIP	Functional MTI (Weak)	27292025
hsa-miR-1185-5p	MIRT440199	Homo sapiens	MTPN	136319	Homo sapiens	HITS-CLIP	Functional MTI (Weak)	24374217
hsa-miR-1185-5p	MIRT440136	Homo sapiens	NCOA2	10499	Homo sapiens	HITS-CLIP	Functional MTI (Weak)	24374217
hsa-miR-1185-5p	MIRT735912	Homo sapiens	NTSR1	4923	Homo sapiens	PAR-CLIP	Functional MTI (Weak)	26701625
hsa-miR-1185-5p	MIRT452099	Homo sapiens	NUCB2	4925	Homo sapiens	PAR-CLIP	Functional MTI (Weak)	23592263
hsa-miR-1185-5p	MIRT471389	Homo sapiens	PDPR	55066	Homo sapiens	PAR-CLIP	Functional MTI (Weak)	23592263
hsa-miR-1185-5p	MIRT451212	Homo sapiens	PIN1	5300	Homo sapiens	PAR-CLIP	Functional MTI (Weak)	23592263
hsa-miR-1185-5p	MIRT735913	Homo sapiens	PIP4K2C	79837	Homo sapiens	PAR-CLIP	Functional MTI (Weak)	26701625
hsa-miR-1185-5p	MIRT614849	Homo sapiens	PLEKHA6	22874	Homo sapiens	HITS-CLIP	Functional MTI (Weak)	27418678
hsa-miR-1185-5p	MIRT614849	Homo sapiens	PLEKHA6	22874	Homo sapiens	HITS-CLIP	Functional MTI (Weak)	23824327
hsa-miR-1185-5p	MIRT614849	Homo sapiens	PLEKHA6	22874	Homo sapiens	HITS-CLIP	Functional MTI (Weak)	23706177
hsa-miR-1185-5p	MIRT614849	Homo sapiens	PLEKHA6	22874	Homo sapiens	PAR-CLIP	Functional MTI (Weak)	26701625
hsa-miR-1185-5p	MIRT114487	Homo sapiens	PNN	5411	Homo sapiens	PAR-CLIP	Functional MTI (Weak)	22012620
hsa-miR-1185-5p	MIRT735914	Homo sapiens	POTEG	404785	Homo sapiens	PAR-CLIP	Functional MTI (Weak)	27292025
hsa-miR-1185-5p	MIRT735914	Homo sapiens	POTEG	404785	Homo sapiens	PAR-CLIP	Functional MTI (Weak)	26701625
hsa-miR-1185-5p	MIRT735915	Homo sapiens	POTEM	641455	Homo sapiens	PAR-CLIP	Functional MTI (Weak)	26701625
hsa-miR-1185-5p	MIRT735915	Homo sapiens	POTEM	641455	Homo sapiens	PAR-CLIP	Functional MTI (Weak)	27292025
hsa-miR-1185-5p	MIRT182177	Homo sapiens	POU2F1	5451	Homo sapiens	PAR-CLIP	Functional MTI (Weak)	22012620
hsa-miR-1185-5p	MIRT495624	Homo sapiens	PPP1R1C	151242	Homo sapiens	PAR-CLIP	Functional MTI (Weak)	22291592
hsa-miR-1185-5p	MIRT561715	Homo sapiens	PPP2R2A	5520	Homo sapiens	PAR-CLIP	Functional MTI (Weak)	20371350
hsa-miR-1185-5p	MIRT439589	Homo sapiens	PRELID3B	51012	Homo sapiens	HITS-CLIP	Functional MTI (Weak)	24374217
hsa-miR-1185-5p	MIRT497591	Homo sapiens	SLC23A1	9963	Homo sapiens	PAR-CLIP	Functional MTI (Weak)	22291592
hsa-miR-1185-5p	MIRT446972	Homo sapiens	SLCO4C1	353189	Homo sapiens	PAR-CLIP	Functional MTI (Weak)	22100165
hsa-miR-1185-5p	MIRT439558	Homo sapiens	SORT1	6272	Homo sapiens	HITS-CLIP	Functional MTI (Weak)	24374217
hsa-miR-1185-5p	MIRT698827	Homo sapiens	SSR2	6746	Homo sapiens	HITS-CLIP	Functional MTI (Weak)	23313552
hsa-miR-1185-5p	MIRT466926	Homo sapiens	STC2	8614	Homo sapiens	PAR-CLIP	Functional MTI (Weak)	23592263
hsa-miR-1185-5p	MIRT446387	Homo sapiens	SYNCRIP	10492	Homo sapiens	PAR-CLIP	Functional MTI (Weak)	22100165
hsa-miR-1185-5p	MIRT510654	Homo sapiens	TMED7	51014	Homo sapiens	PAR-CLIP	Functional MTI (Weak)	27292025
hsa-miR-1185-5p	MIRT510654	Homo sapiens	TMED7	51014	Homo sapiens	PAR-CLIP	Functional MTI (Weak)	23446348
hsa-miR-1185-5p	MIRT510654	Homo sapiens	TMED7	51014	Homo sapiens	PAR-CLIP	Functional MTI (Weak)	20371350
hsa-miR-1185-5p	MIRT465776	Homo sapiens	TMOD3	29766	Homo sapiens	PAR-CLIP	Functional MTI (Weak)	23592263
hsa-miR-1185-5p	MIRT364732	Homo sapiens	TOR1B	27348	Homo sapiens	PAR-CLIP	Functional MTI (Weak)	23592263
hsa-miR-1185-5p	MIRT698090	Homo sapiens	TPM1	7168	Homo sapiens	HITS-CLIP	Functional MTI (Weak)	23313552
hsa-miR-1185-5p	MIRT492033	Homo sapiens	TSG101	7251	Homo sapiens	PAR-CLIP	Functional MTI (Weak)	21572407
hsa-miR-1185-5p	MIRT492033	Homo sapiens	TSG101	7251	Homo sapiens	PAR-CLIP	Functional MTI (Weak)	23592263
hsa-miR-1185-5p	MIRT464958	Homo sapiens	TWIST1	7291	Homo sapiens	PAR-CLIP	Functional MTI (Weak)	23592263
hsa-miR-1185-5p	MIRT189377	Homo sapiens	TXLNA	200081	Homo sapiens	PAR-CLIP	Functional MTI (Weak)	21572407
hsa-miR-1185-5p	MIRT189377	Homo sapiens	TXLNA	200081	Homo sapiens	PAR-CLIP	Functional MTI (Weak)	23592263
hsa-miR-1185-5p	MIRT735916	Homo sapiens	UBL5	59286	Homo sapiens	PAR-CLIP	Functional MTI (Weak)	26701625
hsa-miR-1185-5p	MIRT735916	Homo sapiens	UBL5	59286	Homo sapiens	PAR-CLIP	Functional MTI (Weak)	27292025
hsa-miR-1185-5p	MIRT504703	Homo sapiens	ZNF117	51351	Homo sapiens	PAR-CLIP	Functional MTI (Weak)	23446348
hsa-miR-1185-5p	MIRT564706	Homo sapiens	ZNF322P1	387328	Homo sapiens	PAR-CLIP	Functional MTI (Weak)	20371350
hsa-miR-1185-5p	MIRT461709	Homo sapiens	ZNF426	79088	Homo sapiens	PAR-CLIP	Functional MTI (Weak)	23592263
hsa-miR-1185-5p	MIRT563633	Homo sapiens	ZNF460	10794	Homo sapiens	PAR-CLIP	Functional MTI (Weak)	20371350
hsa-miR-1185-5p	MIRT735917	Homo sapiens	ZSCAN25	221785	Homo sapiens	PAR-CLIP	Functional MTI (Weak)	26701625
hsa-miR-1197	MIRT482201	Homo sapiens	AHR	196	Homo sapiens	PAR-CLIP	Functional MTI (Weak)	23592263
hsa-miR-1197	MIRT497356	Homo sapiens	AJAP1	55966	Homo sapiens	PAR-CLIP	Functional MTI (Weak)	22291592
hsa-miR-1197	MIRT790034	Homo sapiens	AMFR	267	Homo sapiens	HITS-CLIP	Functional MTI (Weak)	28735896
hsa-miR-1197	MIRT761212	Homo sapiens	ANKFY1	51479	Homo sapiens	PAR-CLIP	Functional MTI (Weak)	27292025
hsa-miR-1197	MIRT494762	Homo sapiens	AP3M2	10947	Homo sapiens	PAR-CLIP	Functional MTI (Weak)	23592263
hsa-miR-1197	MIRT494762	Homo sapiens	AP3M2	10947	Homo sapiens	PAR-CLIP	Functional MTI (Weak)	27292025
hsa-miR-1197	MIRT481799	Homo sapiens	APEX1	328	Homo sapiens	PAR-CLIP	Functional MTI (Weak)	23592263
hsa-miR-1197	MIRT481799	Homo sapiens	APEX1	328	Homo sapiens	PAR-CLIP	Functional MTI (Weak)	20371350
hsa-miR-1197	MIRT619568	Homo sapiens	ATAT1	79969	Homo sapiens	HITS-CLIP	Functional MTI (Weak)	23824327
hsa-miR-1197	MIRT705414	Homo sapiens	ATP1B3	483	Homo sapiens	HITS-CLIP	Functional MTI (Weak)	23313552
hsa-miR-1197	MIRT669424	Homo sapiens	ATP9A	10079	Homo sapiens	HITS-CLIP	Functional MTI (Weak)	23824327
hsa-miR-1197	MIRT624548	Homo sapiens	BMPR1A	657	Homo sapiens	HITS-CLIP	Functional MTI (Weak)	23824327
hsa-miR-1197	MIRT503102	Homo sapiens	BTG2	7832	Homo sapiens	PAR-CLIP	Functional MTI (Weak)	24398324
hsa-miR-1197	MIRT503102	Homo sapiens	BTG2	7832	Homo sapiens	PAR-CLIP	Functional MTI (Weak)	26701625
hsa-miR-1197	MIRT503102	Homo sapiens	BTG2	7832	Homo sapiens	PAR-CLIP	Functional MTI (Weak)	20371350
hsa-miR-1197	MIRT735928	Homo sapiens	BZW1	9689	Homo sapiens	PAR-CLIP	Functional MTI (Weak)	26701625
hsa-miR-1197	MIRT735928	Homo sapiens	BZW1	9689	Homo sapiens	PAR-CLIP	Functional MTI (Weak)	27292025
hsa-miR-1197	MIRT574838	Homo sapiens	CAPRIN1	4076	Homo sapiens	PAR-CLIP	Functional MTI (Weak)	20371350
hsa-miR-1197	MIRT508360	Homo sapiens	CDCA3	83461	Homo sapiens	PAR-CLIP	Functional MTI (Weak)	23446348
hsa-miR-1197	MIRT735929	Homo sapiens	CDKN1A	1026	Homo sapiens	PAR-CLIP	Functional MTI (Weak)	26701625
hsa-miR-1197	MIRT790035	Homo sapiens	CEACAM19	56971	Homo sapiens	HITS-CLIP	Functional MTI (Weak)	28735896
hsa-miR-1197	MIRT483266	Homo sapiens	CITED4	163732	Homo sapiens	PAR-CLIP	Functional MTI (Weak)	26701625
hsa-miR-1197	MIRT483266	Homo sapiens	CITED4	163732	Homo sapiens	PAR-CLIP	Functional MTI (Weak)	23592263
hsa-miR-1197	MIRT483266	Homo sapiens	CITED4	163732	Homo sapiens	PAR-CLIP	Functional MTI (Weak)	20371350
hsa-miR-1197	MIRT571106	Homo sapiens	DENND4B	9909	Homo sapiens	PAR-CLIP	Functional MTI (Weak)	20371350
hsa-miR-1197	MIRT790036	Homo sapiens	ECE1	1889	Homo sapiens	HITS-CLIP	Functional MTI (Weak)	28735896
hsa-miR-1197	MIRT761213	Homo sapiens	EDC3	80153	Homo sapiens	PAR-CLIP	Functional MTI (Weak)	27292025
hsa-miR-1197	MIRT735930	Homo sapiens	EPHA2	1969	Homo sapiens	PAR-CLIP	Functional MTI (Weak)	26701625
hsa-miR-1197	MIRT690135	Homo sapiens	EPHX2	2053	Homo sapiens	HITS-CLIP	Functional MTI (Weak)	23313552
hsa-miR-1197	MIRT790037	Homo sapiens	ETV3	2117	Homo sapiens	HITS-CLIP	Functional MTI (Weak)	28735896
hsa-miR-1197	MIRT490472	Homo sapiens	FEM1C	56929	Homo sapiens	PAR-CLIP	Functional MTI (Weak)	23592263
hsa-miR-1197	MIRT620598	Homo sapiens	GALNT10	55568	Homo sapiens	HITS-CLIP	Functional MTI (Weak)	23824327
hsa-miR-1197	MIRT458113	Homo sapiens	GPIHBP1	338328	Homo sapiens	PAR-CLIP	Functional MTI (Weak)	23592263
hsa-miR-1197	MIRT537010	Homo sapiens	GTF2A1	2957	Homo sapiens	PAR-CLIP	Functional MTI (Weak)	22012620
hsa-miR-1197	MIRT547934	Homo sapiens	HNRNPR	10236	Homo sapiens	PAR-CLIP	Functional MTI (Weak)	21572407
hsa-miR-1197	MIRT475392	Homo sapiens	ICOSLG	23308	Homo sapiens	PAR-CLIP	Functional MTI (Weak)	23592263
hsa-miR-1197	MIRT613205	Homo sapiens	KALRN	8997	Homo sapiens	HITS-CLIP	Functional MTI (Weak)	23824327
hsa-miR-1197	MIRT511285	Homo sapiens	KLHL15	80311	Homo sapiens	PAR-CLIP	Functional MTI (Weak)	23446348
hsa-miR-1197	MIRT735931	Homo sapiens	LASP1	3927	Homo sapiens	PAR-CLIP	Functional MTI (Weak)	26701625
hsa-miR-1197	MIRT735932	Homo sapiens	LMNB2	84823	Homo sapiens	PAR-CLIP	Functional MTI (Weak)	26701625
hsa-miR-1197	MIRT702244	Homo sapiens	LNPEP	4012	Homo sapiens	HITS-CLIP	Functional MTI (Weak)	23313552
hsa-miR-1197	MIRT556441	Homo sapiens	LONRF1	91694	Homo sapiens	PAR-CLIP	Functional MTI (Weak)	21572407
hsa-miR-1197	MIRT444221	Homo sapiens	METTL12	751071	Homo sapiens	PAR-CLIP	Functional MTI (Weak)	22100165
hsa-miR-1197	MIRT656056	Homo sapiens	MYLK4	340156	Homo sapiens	HITS-CLIP	Functional MTI (Weak)	23824327
hsa-miR-1197	MIRT735933	Homo sapiens	NACC1	112939	Homo sapiens	PAR-CLIP	Functional MTI (Weak)	26701625
hsa-miR-1197	MIRT511113	Homo sapiens	NFIB	4781	Homo sapiens	PAR-CLIP	Functional MTI (Weak)	23446348
hsa-miR-1197	MIRT511113	Homo sapiens	NFIB	4781	Homo sapiens	PAR-CLIP	Functional MTI (Weak)	20371350
hsa-miR-1197	MIRT518631	Homo sapiens	NONO	4841	Homo sapiens	PAR-CLIP	Functional MTI (Weak)	23446348
hsa-miR-1197	MIRT456650	Homo sapiens	NOS1AP	9722	Homo sapiens	PAR-CLIP	Functional MTI (Weak)	23592263
hsa-miR-1197	MIRT701286	Homo sapiens	NUP210	23225	Homo sapiens	HITS-CLIP	Functional MTI (Weak)	23313552
hsa-miR-1197	MIRT622957	Homo sapiens	OTUD7A	161725	Homo sapiens	HITS-CLIP	Functional MTI (Weak)	23824327
hsa-miR-1197	MIRT723217	Homo sapiens	PIP5K1C	23396	Homo sapiens	HITS-CLIP	Functional MTI (Weak)	19536157
hsa-miR-1197	MIRT735934	Homo sapiens	PLEKHM1	9842	Homo sapiens	PAR-CLIP	Functional MTI (Weak)	26701625
hsa-miR-1197	MIRT545071	Homo sapiens	POP7	10248	Homo sapiens	PAR-CLIP//HITS-CLIP	Functional MTI (Weak)	21572407
hsa-miR-1197	MIRT545071	Homo sapiens	POP7	10248	Homo sapiens	PAR-CLIP	Functional MTI (Weak)	20371350
hsa-miR-1197	MIRT545071	Homo sapiens	POP7	10248	Homo sapiens	PAR-CLIP	Functional MTI (Weak)	27292025
hsa-miR-1197	MIRT735935	Homo sapiens	PPL	5493	Homo sapiens	PAR-CLIP	Functional MTI (Weak)	26701625
hsa-miR-1197	MIRT735936	Homo sapiens	PSAP	5660	Homo sapiens	PAR-CLIP	Functional MTI (Weak)	26701625
hsa-miR-1197	MIRT761214	Homo sapiens	PSMA7	5688	Homo sapiens	PAR-CLIP	Functional MTI (Weak)	27292025
hsa-miR-1197	MIRT566231	Homo sapiens	PTMA	5757	Homo sapiens	PAR-CLIP	Functional MTI (Weak)	20371350
hsa-miR-1197	MIRT469619	Homo sapiens	RAI1	10743	Homo sapiens	PAR-CLIP	Functional MTI (Weak)	23592263
hsa-miR-1197	MIRT469619	Homo sapiens	RAI1	10743	Homo sapiens	PAR-CLIP	Functional MTI (Weak)	20371350
hsa-miR-1197	MIRT735937	Homo sapiens	RHBDD1	84236	Homo sapiens	PAR-CLIP	Functional MTI (Weak)	26701625
hsa-miR-1197	MIRT761215	Homo sapiens	SCYL3	57147	Homo sapiens	PAR-CLIP	Functional MTI (Weak)	27292025
hsa-miR-1197	MIRT505673	Homo sapiens	SETD5	55209	Homo sapiens	PAR-CLIP	Functional MTI (Weak)	20371350
hsa-miR-1197	MIRT505673	Homo sapiens	SETD5	55209	Homo sapiens	PAR-CLIP	Functional MTI (Weak)	23446348
hsa-miR-1197	MIRT790038	Homo sapiens	SLBP	7884	Homo sapiens	HITS-CLIP	Functional MTI (Weak)	28735896
hsa-miR-1197	MIRT616190	Homo sapiens	SLC44A1	23446	Homo sapiens	HITS-CLIP	Functional MTI (Weak)	23313552
hsa-miR-1197	MIRT616190	Homo sapiens	SLC44A1	23446	Homo sapiens	HITS-CLIP	Functional MTI (Weak)	23824327
hsa-miR-1197	MIRT790039	Homo sapiens	SLIT1	6585	Homo sapiens	HITS-CLIP	Functional MTI (Weak)	28735896
hsa-miR-1197	MIRT761216	Homo sapiens	SNAPC1	6617	Homo sapiens	PAR-CLIP	Functional MTI (Weak)	27292025
hsa-miR-1197	MIRT614743	Homo sapiens	SOCS7	30837	Homo sapiens	HITS-CLIP	Functional MTI (Weak)	23824327
hsa-miR-1197	MIRT498810	Homo sapiens	SRRT	51593	Homo sapiens	PAR-CLIP	Functional MTI (Weak)	23446348
hsa-miR-1197	MIRT498810	Homo sapiens	SRRT	51593	Homo sapiens	PAR-CLIP	Functional MTI (Weak)	24398324
hsa-miR-1197	MIRT498810	Homo sapiens	SRRT	51593	Homo sapiens	PAR-CLIP	Functional MTI (Weak)	20371350
hsa-miR-1197	MIRT498810	Homo sapiens	SRRT	51593	Homo sapiens	PAR-CLIP	Functional MTI (Weak)	21572407
hsa-miR-1197	MIRT610925	Homo sapiens	STAT5A	6776	Homo sapiens	HITS-CLIP	Functional MTI (Weak)	23313552
hsa-miR-1197	MIRT610925	Homo sapiens	STAT5A	6776	Homo sapiens	HITS-CLIP	Functional MTI (Weak)	23824327
hsa-miR-1197	MIRT610925	Homo sapiens	STAT5A	6776	Homo sapiens	HITS-CLIP	Functional MTI (Weak)	27418678
hsa-miR-1197	MIRT565463	Homo sapiens	STRADB	55437	Homo sapiens	PAR-CLIP	Functional MTI (Weak)	20371350
hsa-miR-1197	MIRT790040	Homo sapiens	TEX22	647310	Homo sapiens	HITS-CLIP	Functional MTI (Weak)	28735896
hsa-miR-1197	MIRT066880	Homo sapiens	TMEM19	55266	Homo sapiens	PAR-CLIP	Functional MTI (Weak)	21572407
hsa-miR-1197	MIRT503289	Homo sapiens	TMEM229B	161145	Homo sapiens	PAR-CLIP	Functional MTI (Weak)	22012620
hsa-miR-1197	MIRT503289	Homo sapiens	TMEM229B	161145	Homo sapiens	PAR-CLIP	Functional MTI (Weak)	23446348
hsa-miR-1197	MIRT503289	Homo sapiens	TMEM229B	161145	Homo sapiens	PAR-CLIP	Functional MTI (Weak)	27292025
hsa-miR-1197	MIRT735938	Homo sapiens	TNFAIP1	7126	Homo sapiens	PAR-CLIP	Functional MTI (Weak)	26701625
hsa-miR-1197	MIRT735939	Homo sapiens	TNRC6B	23112	Homo sapiens	PAR-CLIP	Functional MTI (Weak)	26701625
hsa-miR-1197	MIRT553401	Homo sapiens	TRIM2	23321	Homo sapiens	PAR-CLIP	Functional MTI (Weak)	20371350
hsa-miR-1197	MIRT553401	Homo sapiens	TRIM2	23321	Homo sapiens	PAR-CLIP	Functional MTI (Weak)	21572407
hsa-miR-1197	MIRT488857	Homo sapiens	UBTF	7343	Homo sapiens	PAR-CLIP	Functional MTI (Weak)	23592263
hsa-miR-1197	MIRT697775	Homo sapiens	UGT8	7368	Homo sapiens	HITS-CLIP	Functional MTI (Weak)	23313552
hsa-miR-1197	MIRT697775	Homo sapiens	UGT8	7368	Homo sapiens	HITS-CLIP	Functional MTI (Weak)	27418678
hsa-miR-1197	MIRT463947	Homo sapiens	WIZ	58525	Homo sapiens	PAR-CLIP	Functional MTI (Weak)	23592263
hsa-miR-1197	MIRT663217	Homo sapiens	ZNF277	11179	Homo sapiens	HITS-CLIP	Functional MTI (Weak)	23824327
hsa-miR-1197	MIRT442607	Homo sapiens	ZNF391	346157	Homo sapiens	PAR-CLIP	Functional MTI (Weak)	22100165
hsa-miR-1197	MIRT761217	Homo sapiens	ZSCAN2	54993	Homo sapiens	PAR-CLIP	Functional MTI (Weak)	27292025
hsa-miR-126-3p	MIRT613368	Homo sapiens	ACVR2B	93	Homo sapiens	HITS-CLIP	Functional MTI (Weak)	23824327
hsa-miR-126-3p	MIRT007266	Homo sapiens	ADAM9	8754	Homo sapiens	Luciferase reporter assay	Functional MTI	23437250
hsa-miR-126-3p	MIRT007266	Homo sapiens	ADAM9	8754	Homo sapiens	Luciferase reporter assay//Western blot	Functional MTI	26244545
hsa-miR-126-3p	MIRT007266	Homo sapiens	ADAM9	8754	Homo sapiens	In situ hybridization//Microarray//Luciferase reporter assay	Functional MTI	25512445
hsa-miR-126-3p	MIRT007266	Homo sapiens	ADAM9	8754	Homo sapiens	Western blot	Functional MTI	24823697
hsa-miR-126-3p	MIRT007266	Homo sapiens	ADAM9	8754	Homo sapiens	Immunohistochemistry//In situ hybridization//Microarray//qRT-PCR//Western blot	Functional MTI	22064652
hsa-miR-126-3p	MIRT007266	Homo sapiens	ADAM9	8754	Homo sapiens	Luciferase reporter assay//qRT-PCR//Western blot	Functional MTI	28260063
hsa-miR-126-3p	MIRT438175	Homo sapiens	ADGRE5	976	Homo sapiens	FACS//Flow//GFP reporter assay//Luciferase reporter assay//qRT-PCR	Functional MTI	24274104
hsa-miR-126-3p	MIRT438600	Homo sapiens	ADM	133	Homo sapiens	Luciferase reporter assay	Functional MTI	24037526
hsa-miR-126-3p	MIRT735543	Homo sapiens	AKT1	207	Homo sapiens	qRT-PCR//Western blot	Functional MTI	26659078
hsa-miR-126-3p	MIRT568554	Homo sapiens	AKT2	208	Homo sapiens	PAR-CLIP	Functional MTI (Weak)	20371350
hsa-miR-126-3p	MIRT053253	Homo sapiens	BCL2	596	Homo sapiens	In situ hybridization//Luciferase reporter assay//Microarray//Northern blot//qRT-PCR//Western blot	Functional MTI	23603512
hsa-miR-126-3p	MIRT732065	Homo sapiens	CADM1	23705	Homo sapiens	Luciferase reporter assay//qRT-PCR//Western blot	Functional MTI	26464628
hsa-miR-126-3p	MIRT000965	Homo sapiens	CCNE2	9134	Homo sapiens	Luciferase reporter assay	Non-Functional MTI	18834857
hsa-miR-126-3p	MIRT438412	Homo sapiens	Cdkn1b	83571	Homo sapiens	Immunoblot//qRT-PCR	Functional MTI (Weak)	25133421
hsa-miR-126-3p	MIRT002993	Homo sapiens	CRK	1398	Homo sapiens	qRT-PCR	Functional MTI (Weak)	27785060
hsa-miR-126-3p	MIRT002993	Homo sapiens	CRK	1398	Homo sapiens	qRT-PCR//Western blot	Functional MTI	25027343
hsa-miR-126-3p	MIRT002993	Homo sapiens	CRK	1398	Homo sapiens	Immunohistochemistry//Luciferase reporter assay//Western blot	Functional MTI	20619534
hsa-miR-126-3p	MIRT002993	Homo sapiens	CRK	1398	Homo sapiens	Western blot	Functional MTI	19767772
hsa-miR-126-3p	MIRT002993	Homo sapiens	CRK	1398	Homo sapiens	qRT-PCR//Western blot	Functional MTI	24969300
hsa-miR-126-3p	MIRT002993	Homo sapiens	CRK	1398	Homo sapiens	Luciferase reporter assay//Western blot//qRT-PCR	Functional MTI	18602365
hsa-miR-126-3p	MIRT002993	Homo sapiens	CRK	1398	Homo sapiens	Sequencing	Functional MTI (Weak)	20371350
hsa-miR-126-3p	MIRT021281	Homo sapiens	CRKL	1399	Homo sapiens	Immunohistochemistry//Luciferase reporter assay//qRT-PCR//Western blot	Functional MTI	24055140
hsa-miR-126-3p	MIRT007381	Homo sapiens	CXCL12	6387	Homo sapiens	Luciferase reporter assay	Functional MTI	23396050
hsa-miR-126-3p	MIRT054425	Homo sapiens	CXCR4	7852	Homo sapiens	Luciferase reporter assay	Functional MTI	24189753
hsa-miR-126-3p	MIRT054425	Homo sapiens	CXCR4	7852	Homo sapiens	Luciferase reporter assay//Western blot	Functional MTI	23744532
hsa-miR-126-3p	MIRT054425	Homo sapiens	CXCR4	7852	Homo sapiens	qRT-PCR//Western blot	Functional MTI	24532280
hsa-miR-126-3p	MIRT005729	Homo sapiens	DNMT1	1786	Homo sapiens	Flow//Luciferase reporter assay//Microarray//qRT-PCR//Western blot	Functional MTI	21538319
hsa-miR-126-3p	MIRT005020	Homo sapiens	E2F1	1869	Homo sapiens	qRT-PCR	Non-Functional MTI (Weak)	18521848
hsa-miR-126-3p	MIRT006558	Homo sapiens	EGFL7	51162	Homo sapiens	Reporter assay	Non-Functional MTI	21249429
hsa-miR-126-3p	MIRT006558	Homo sapiens	EGFL7	51162	Homo sapiens	Flow//Immunoblot//Immunohistochemistry//Luciferase reporter assay//qRT-PCR//Western blot//Western blot;qRT-PCR;Other	Functional MTI	20034472
hsa-miR-126-3p	MIRT736681	Homo sapiens	EVI5	7813	Homo sapiens	PAR-CLIP	Functional MTI (Weak)	26701625
hsa-miR-126-3p	MIRT733311	Homo sapiens	EZH2	2146	Homo sapiens	Luciferase reporter assay//qRT-PCR//Western blot	Functional MTI	27622325
hsa-miR-126-3p	MIRT053249	Homo sapiens	FOXO3	2309	Homo sapiens	In situ hybridization//Luciferase reporter assay//Northern blot//qRT-PCR//Western blot	Functional MTI	23603512
hsa-miR-126-3p	MIRT623746	Homo sapiens	GRIN2B	2904	Homo sapiens	HITS-CLIP	Functional MTI (Weak)	23824327
hsa-miR-126-3p	MIRT001918	Homo sapiens	HOXA9	3205	Homo sapiens	GFP reporter assay//qRT-PCR//Western blot//Luciferase reporter assay	Functional MTI	18474618
hsa-miR-126-3p	MIRT006543	Homo sapiens	IGFBP2	3485	Homo sapiens	ELISA//Flow//Immunohistochemistry//Luciferase reporter assay//Microarray//qRT-PCR//Western blot	Functional MTI	22170610
hsa-miR-126-3p	MIRT004355	Homo sapiens	IRS1	3667	Homo sapiens	Microarray//qRT-PCR//Western blot	Functional MTI	27119351
hsa-miR-126-3p	MIRT004355	Homo sapiens	IRS1	3667	Homo sapiens	qRT-PCR//Luciferase reporter assay//Western blot	Functional MTI	18834857
hsa-miR-126-3p	MIRT004355	Homo sapiens	IRS1	3667	Homo sapiens	Luciferase reporter assay//Northern blot//qRT-PCR//Western blot	Functional MTI	23603512
hsa-miR-126-3p	MIRT004355	Homo sapiens	IRS1	3667	Homo sapiens	Luciferase reporter assay//qRT-PCR//Western blot	Functional MTI	23893300
hsa-miR-126-3p	MIRT004355	Homo sapiens	IRS1	3667	Homo sapiens	Luciferase reporter assay	Functional MTI	21464990
hsa-miR-126-3p	MIRT004355	Homo sapiens	IRS1	3667	Homo sapiens	Luciferase reporter assay	Functional MTI	26893711
hsa-miR-126-3p	MIRT004355	Homo sapiens	IRS1	3667	Homo sapiens	Luciferase reporter assay//qRT-PCR//Western blot	Functional MTI	26617742
hsa-miR-126-3p	MIRT527649	Homo sapiens	KCNJ1	3758	Homo sapiens	PAR-CLIP	Functional MTI (Weak)	22012620
hsa-miR-126-3p	MIRT006450	Homo sapiens	KRAS	3845	Homo sapiens	Immunohistochemistry//Luciferase reporter assay//Microarray//qRT-PCR//Western blot	Functional MTI	22384141
hsa-miR-126-3p	MIRT761730	Homo sapiens	L2HGDH	79944	Homo sapiens	PAR-CLIP	Functional MTI (Weak)	27292025
hsa-miR-126-3p	MIRT438575	Homo sapiens	LRP6	4040	Homo sapiens	Luciferase reporter assay//qRT-PCR//Western blot	Functional MTI	26239517
hsa-miR-126-3p	MIRT438575	Homo sapiens	LRP6	4040	Homo sapiens	Luciferase reporter assay//qRT-PCR//Western blot	Functional MTI	23811937
hsa-miR-126-3p	MIRT006545	Homo sapiens	MERTK	10461	Homo sapiens	ELISA//Flow//Immunohistochemistry//Luciferase reporter assay//Microarray//qRT-PCR//Western blot	Functional MTI	22170610
hsa-miR-126-3p	MIRT007269	Homo sapiens	MMP7	4316	Homo sapiens	Luciferase reporter assay	Functional MTI	23437250
hsa-miR-126-3p	MIRT438759	Homo sapiens	NFKBIA	4792	Homo sapiens	Immunofluorescence//Luciferase reporter assay//qRT-PCR//Western blot	Functional MTI	23285182
hsa-miR-126-3p	MIRT021282	Homo sapiens	PGR	5241	Homo sapiens	Reporter assay;Western blot	Functional MTI	21526342
hsa-miR-126-3p	MIRT006831	Homo sapiens	PIK3CG	5294	Homo sapiens	Microarray//qRT-PCR//Western blot//SILAC (Stable Isotope Labeling of Amino acids in Culture)	Functional MTI	23142521
hsa-miR-126-3p	MIRT006831	Homo sapiens	PIK3CG	5294	Homo sapiens	Luciferase reporter assay	Functional MTI	27729613
hsa-miR-126-3p	MIRT006831	Homo sapiens	PIK3CG	5294	Homo sapiens	Immunocytochemistry//Luciferase reporter assay//qRT-PCR//Western blot	Functional MTI	22900072
hsa-miR-126-3p	MIRT006831	Homo sapiens	PIK3CG	5294	Homo sapiens	qRT-PCR//Western blot	Functional MTI	26659078
hsa-miR-126-3p	MIRT736682	Homo sapiens	PIK3R1	5295	Homo sapiens	PAR-CLIP	Functional MTI (Weak)	26701625
hsa-miR-126-3p	MIRT003894	Homo sapiens	PIK3R2	5296	Homo sapiens	Luciferase reporter assay//Western blot//Reporter assay;Western blot	Functional MTI	21249429
hsa-miR-126-3p	MIRT003894	Homo sapiens	PIK3R2	5296	Homo sapiens	qRT-PCR//Western blot	Functional MTI	24969300
hsa-miR-126-3p	MIRT003894	Homo sapiens	PIK3R2	5296	Homo sapiens	Luciferase reporter assay//Western blot	Functional MTI	18987025
hsa-miR-126-3p	MIRT003894	Homo sapiens	PIK3R2	5296	Homo sapiens	Luciferase reporter assay//qRT-PCR//Western blot	Functional MTI	27191494
hsa-miR-126-3p	MIRT003894	Homo sapiens	PIK3R2	5296	Homo sapiens	Western blot//qRT-PCR//Luciferase reporter assay	Functional MTI	18663744
hsa-miR-126-3p	MIRT003894	Homo sapiens	PIK3R2	5296	Homo sapiens	Immunohistochemistry//In situ hybridization//qRT-PCR//Western blot	Functional MTI	26381870
hsa-miR-126-3p	MIRT006544	Homo sapiens	PITPNC1	26207	Homo sapiens	ELISA//Flow//Immunohistochemistry//Luciferase reporter assay//Microarray//qRT-PCR//Western blot	Functional MTI	22170610
hsa-miR-126-3p	MIRT761731	Homo sapiens	PLAGL2	5326	Homo sapiens	PAR-CLIP	Functional MTI (Weak)	27292025
hsa-miR-126-3p	MIRT000344	Homo sapiens	PLK2	10769	Homo sapiens	Luciferase reporter assay//qRT-PCR	Functional MTI	18832181
hsa-miR-126-3p	MIRT000344	Homo sapiens	PLK2	10769	Homo sapiens	Luciferase reporter assay//qRT-PCR//Western blot	Functional MTI	24969300
hsa-miR-126-3p	MIRT005727	Homo sapiens	PTPN7	5778	Homo sapiens	Flow//Immunoprecipitaion//Luciferase reporter assay//qRT-PCR//Western blot	Functional MTI	21163928
hsa-miR-126-3p	MIRT045695	Homo sapiens	RBMX	27316	Homo sapiens	CLASH	Functional MTI (Weak)	23622248
hsa-miR-126-3p	MIRT000966	Homo sapiens	RGS3	5998	Homo sapiens	Immunohistochemistry//Luciferase reporter assay//qRT-PCR//Western blot	Functional MTI	27754994
hsa-miR-126-3p	MIRT000966	Homo sapiens	RGS3	5998	Homo sapiens	Reporter assay	Non-Functional MTI	21249429
hsa-miR-126-3p	MIRT000966	Homo sapiens	RGS3	5998	Homo sapiens	Luciferase reporter assay	Non-Functional MTI	18834857
hsa-miR-126-3p	MIRT438574	Homo sapiens	RHOU	58480	Homo sapiens	Luciferase reporter assay//qRT-PCR//Western blot	Functional MTI	23811937
hsa-miR-126-3p	MIRT734471	Homo sapiens	ROCK1	6093	Homo sapiens	Luciferase reporter assay//qRT-PCR//Western blot	Functional MTI	27108693
hsa-miR-126-3p	MIRT438651	Homo sapiens	SIRT1	23411	Homo sapiens	Luciferase reporter assay//qRT-PCR//Western blot	Functional MTI	23877372
hsa-miR-126-3p	MIRT545417	Homo sapiens	SLC39A6	25800	Homo sapiens	PAR-CLIP	Functional MTI (Weak)	21572407
hsa-miR-126-3p	MIRT614772	Homo sapiens	SLC41A2	84102	Homo sapiens	HITS-CLIP	Functional MTI (Weak)	23824327
hsa-miR-126-3p	MIRT614772	Homo sapiens	SLC41A2	84102	Homo sapiens	HITS-CLIP	Functional MTI (Weak)	19536157
hsa-miR-126-3p	MIRT614772	Homo sapiens	SLC41A2	84102	Homo sapiens	HITS-CLIP	Functional MTI (Weak)	27418678
hsa-miR-126-3p	MIRT000798	Homo sapiens	SLC45A3	85414	Homo sapiens	Western blot//Luciferase reporter assay//Reporter assay;Other	Non-Functional MTI	18193184
hsa-miR-126-3p	MIRT006679	Homo sapiens	SLC7A5	8140	Homo sapiens	Luciferase reporter assay//Western blot	Functional MTI	26244545
hsa-miR-126-3p	MIRT006679	Homo sapiens	SLC7A5	8140	Homo sapiens	Flow//Immunohistochemistry//Luciferase reporter assay//qRT-PCR//Western blot	Functional MTI	26054677
hsa-miR-126-3p	MIRT006679	Homo sapiens	SLC7A5	8140	Homo sapiens	PAR-CLIP	Functional MTI (Weak)	20371350
hsa-miR-126-3p	MIRT006679	Homo sapiens	SLC7A5	8140	Homo sapiens	Immunohistochemistry//Luciferase reporter assay//qRT-PCR//Western blot	Functional MTI	21439283
hsa-miR-126-3p	MIRT005370	Homo sapiens	SOX2	6657	Homo sapiens	Luciferase reporter assay	Functional MTI	24384842
hsa-miR-126-3p	MIRT005370	Homo sapiens	SOX2	6657	Homo sapiens	Immunohistochemistry//Luciferase reporter assay//Microarray//qRT-PCR//Western blot	Functional MTI	21304604
hsa-miR-126-3p	MIRT000343	Homo sapiens	SPRED1	161742	Homo sapiens	Luciferase reporter assay	Non-Functional MTI	18832181
hsa-miR-126-3p	MIRT000343	Homo sapiens	SPRED1	161742	Homo sapiens	qRT-PCR//Western blot	Functional MTI	23811937
hsa-miR-126-3p	MIRT000343	Homo sapiens	SPRED1	161742	Homo sapiens	Immunohistochemistry//In situ hybridization//qRT-PCR//Western blot	Functional MTI	26381870
hsa-miR-126-3p	MIRT000343	Homo sapiens	SPRED1	161742	Homo sapiens	Flow//Luciferase reporter assay//qRT-PCR//Western blot	Functional MTI	22525256
hsa-miR-126-3p	MIRT000343	Homo sapiens	SPRED1	161742	Homo sapiens	Luciferase reporter assay//Western blot	Functional MTI	18987025
hsa-miR-126-3p	MIRT000343	Homo sapiens	SPRED1	161742	Homo sapiens	Luciferase reporter assay	Functional MTI	18694566
hsa-miR-126-3p	MIRT736683	Homo sapiens	SZRD1	26099	Homo sapiens	PAR-CLIP	Functional MTI (Weak)	26701625
hsa-miR-126-3p	MIRT438192	Homo sapiens	TCF4	6925	Homo sapiens	Luciferase reporter assay	Functional MTI	24190507
hsa-miR-126-3p	MIRT006883	Homo sapiens	TEK	7010	Homo sapiens	Luciferase reporter assay//qRT-PCR//Western blot	Functional MTI	22867989
hsa-miR-126-3p	MIRT000967	Homo sapiens	TOM1	10043	Homo sapiens	Luciferase reporter assay	Non-Functional MTI	18834857
hsa-miR-126-3p	MIRT000967	Homo sapiens	TOM1	10043	Homo sapiens	Microarray//qRT-PCR	Functional MTI (Weak)	22815788
hsa-miR-126-3p	MIRT000967	Homo sapiens	TOM1	10043	Homo sapiens	Luciferase reporter assay//qRT-PCR//Western blot//Reporter assay;Western blot	Functional MTI	20083669
hsa-miR-126-3p	MIRT005538	Homo sapiens	TWF1	5756	Homo sapiens	Luciferase reporter assay//Microarray//Northern blot//qRT-PCR//Western blot	Non-Functional MTI	20571053
hsa-miR-126-3p	MIRT005540	Homo sapiens	TWF2	11344	Homo sapiens	Luciferase reporter assay//Microarray//Northern blot//qRT-PCR//Western blot	Non-Functional MTI	20571053
hsa-miR-126-3p	MIRT004081	Homo sapiens	VCAM1	7412	Homo sapiens	Luciferase reporter assay//Western blot//Reporter assay;Other	Functional MTI	18227515
hsa-miR-126-3p	MIRT003428	Homo sapiens	VEGFA	7422	Homo sapiens	Luciferase reporter assay//Reporter assay	Functional MTI	19223090
hsa-miR-126-3p	MIRT003428	Homo sapiens	VEGFA	7422	Homo sapiens	Luciferase reporter assay//qRT-PCR//Western blot	Functional MTI	23900443
hsa-miR-126-3p	MIRT003428	Homo sapiens	VEGFA	7422	Homo sapiens	Luciferase reporter assay//qRT-PCR//Western blot	Functional MTI	25428912
hsa-miR-126-3p	MIRT003428	Homo sapiens	VEGFA	7422	Homo sapiens	Luciferase reporter assay//Western blot//Reporter assay;Western blot	Functional MTI	21249429
hsa-miR-126-3p	MIRT003428	Homo sapiens	VEGFA	7422	Homo sapiens	PAR-CLIP	Functional MTI (Weak)	21572407
hsa-miR-126-3p	MIRT003428	Homo sapiens	VEGFA	7422	Homo sapiens	Luciferase reporter assay	Functional MTI	24140635
hsa-miR-126-3p	MIRT003428	Homo sapiens	VEGFA	7422	Homo sapiens	Luciferase reporter assay//qRT-PCR//Western blot	Functional MTI	22510476
hsa-miR-127-3p	MIRT441276	Homo sapiens	ACTR3B	57180	Homo sapiens	HITS-CLIP	Functional MTI (Weak)	24374217
hsa-miR-127-3p	MIRT441271	Homo sapiens	ACTR3C	653857	Homo sapiens	HITS-CLIP	Functional MTI (Weak)	24374217
hsa-miR-127-3p	MIRT734839	Homo sapiens	BAG5	9529	Homo sapiens	Luciferase reporter assay//qRT-PCR	Functional MTI	27571744
hsa-miR-127-3p	MIRT004463	Homo sapiens	BCL6	604	Homo sapiens	Luciferase reporter assay	Functional MTI	17581274
hsa-miR-127-3p	MIRT004463	Homo sapiens	BCL6	604	Homo sapiens	Luciferase reporter assay//Microarray//Northern blot//qRT-PCR//Western blot	Functional MTI	16766263
hsa-miR-127-3p	MIRT004463	Homo sapiens	BCL6	604	Homo sapiens	Immunoblot//Luciferase reporter assay//qRT-PCR	Functional MTI	24282530
hsa-miR-127-3p	MIRT639412	Homo sapiens	BOLA1	51027	Homo sapiens	HITS-CLIP	Functional MTI (Weak)	23824327
hsa-miR-127-3p	MIRT762106	Homo sapiens	COTL1	23406	Homo sapiens	PAR-CLIP	Functional MTI (Weak)	27292025
hsa-miR-127-3p	MIRT440850	Homo sapiens	DAGLA	747	Homo sapiens	HITS-CLIP	Functional MTI (Weak)	24374217
hsa-miR-127-3p	MIRT762107	Homo sapiens	GRK2	156	Homo sapiens	PAR-CLIP	Functional MTI (Weak)	27292025
hsa-miR-127-3p	MIRT440407	Homo sapiens	KCNA6	3742	Homo sapiens	HITS-CLIP	Functional MTI (Weak)	24374217
hsa-miR-127-3p	MIRT006953	Homo sapiens	KMT5A	387893	Homo sapiens	Luciferase reporter assay	Functional MTI	22720056
hsa-miR-127-3p	MIRT006953	Homo sapiens	KMT5A	387893	Homo sapiens	Luciferase reporter assay//Western blot	Functional MTI	26707641
hsa-miR-127-3p	MIRT440332	Homo sapiens	LGALS8	3964	Homo sapiens	HITS-CLIP	Functional MTI (Weak)	24374217
hsa-miR-127-3p	MIRT053562	Homo sapiens	MAPK4	5596	Homo sapiens	Luciferase reporter assay//qRT-PCR//Western blot	Functional MTI	23880861
hsa-miR-127-3p	MIRT733921	Homo sapiens	MGMT	4255	Homo sapiens	Microarray//qRT-PCR//Western blot	Functional MTI	27057640
hsa-miR-127-3p	MIRT053120	Homo sapiens	MMP13	4322	Homo sapiens	Luciferase reporter assay	Functional MTI	23762330
hsa-miR-127-3p	MIRT440141	Homo sapiens	NBEA	26960	Homo sapiens	HITS-CLIP	Functional MTI (Weak)	24374217
hsa-miR-127-3p	MIRT732466	Homo sapiens	PIK3CG	5294	Homo sapiens	ELISA//qRT-PCR	Functional MTI (Weak)	25347932
hsa-miR-127-3p	MIRT004279	Homo sapiens	PRDM1	639	Homo sapiens	qRT-PCR//Luciferase reporter assay//Western blot	Functional MTI	19530237
hsa-miR-127-3p	MIRT438278	Homo sapiens	RGMA	56963	Homo sapiens	Luciferase reporter assay//qRT-PCR//Western blot	Functional MTI	24517116
hsa-miR-127-3p	MIRT439686	Homo sapiens	SEC31A	22872	Homo sapiens	HITS-CLIP	Functional MTI (Weak)	24374217
hsa-miR-127-3p	MIRT438271	Homo sapiens	SEPT7	989	Homo sapiens	Luciferase reporter assay	Functional MTI	24604520
hsa-miR-127-3p	MIRT438281	Homo sapiens	SERPINB9	5272	Homo sapiens	Luciferase reporter assay//qRT-PCR//Western blot	Functional MTI	24517116
hsa-miR-127-3p	MIRT438280	Homo sapiens	SFRP1	6422	Homo sapiens	Luciferase reporter assay//qRT-PCR//Western blot	Functional MTI	24517116
hsa-miR-127-3p	MIRT063471	Homo sapiens	SKI	6497	Homo sapiens	Luciferase reporter assay//qRT-PCR//Western blot	Functional MTI	24517116
hsa-miR-127-3p	MIRT439614	Homo sapiens	SLC29A1	2030	Homo sapiens	HITS-CLIP	Functional MTI (Weak)	24374217
hsa-miR-127-3p	MIRT439462	Homo sapiens	TGM2	7052	Homo sapiens	HITS-CLIP	Functional MTI (Weak)	24374217
hsa-miR-127-3p	MIRT439323	Homo sapiens	USP35	57558	Homo sapiens	HITS-CLIP	Functional MTI (Weak)	24374217
hsa-miR-127-3p	MIRT004462	Homo sapiens	XBP1	7494	Homo sapiens	Luciferase reporter assay	Functional MTI	19530237
hsa-miR-127-3p	MIRT734465	Homo sapiens	XRCC3	7517	Homo sapiens	Luciferase reporter assay//qRT-PCR//Western blot	Functional MTI	27590853
hsa-miR-127-3p	MIRT438279	Homo sapiens	ZWINT	11130	Homo sapiens	Luciferase reporter assay//qRT-PCR//Western blot	Functional MTI	24517116
hsa-miR-133a-3p	MIRT705068	Homo sapiens	ABHD18	80167	Homo sapiens	HITS-CLIP	Functional MTI (Weak)	23313552
hsa-miR-133a-3p	MIRT733321	Homo sapiens	AFTPH	54812	Homo sapiens	Luciferase reporter assay//qRT-PCR//Western blot	Functional MTI	25112884
hsa-miR-133a-3p	MIRT644440	Homo sapiens	ALDOC	230	Homo sapiens	HITS-CLIP	Functional MTI (Weak)	23824327
hsa-miR-133a-3p	MIRT762555	Homo sapiens	ANGEL2	90806	Homo sapiens	PAR-CLIP	Functional MTI (Weak)	27292025
hsa-miR-133a-3p	MIRT709496	Homo sapiens	ANGPT4	51378	Homo sapiens	HITS-CLIP	Functional MTI (Weak)	19536157
hsa-miR-133a-3p	MIRT437953	Homo sapiens	ANXA2	302	Homo sapiens	In situ hybridization//Microarray//qRT-PCR//Luciferase reporter assay//Western blot	Functional MTI	24715690
hsa-miR-133a-3p	MIRT716724	Homo sapiens	APOL6	80830	Homo sapiens	HITS-CLIP	Functional MTI (Weak)	19536157
hsa-miR-133a-3p	MIRT021699	Homo sapiens	ARL6IP1	23204	Homo sapiens	Microarray	Functional MTI (Weak)	21396852
hsa-miR-133a-3p	MIRT021705	Homo sapiens	ARPC5	10092	Homo sapiens	Luciferase reporter assay//Microarray//qRT-PCR//Western blot	Functional MTI	22378351
hsa-miR-133a-3p	MIRT021705	Homo sapiens	ARPC5	10092	Homo sapiens	Microarray	Functional MTI (Weak)	21396852
hsa-miR-133a-3p	MIRT559367	Homo sapiens	ATP13A3	79572	Homo sapiens	PAR-CLIP	Functional MTI (Weak)	21572407
hsa-miR-133a-3p	MIRT021697	Homo sapiens	BCAN	63827	Homo sapiens	Microarray	Functional MTI (Weak)	21396852
hsa-miR-133a-3p	MIRT052647	Homo sapiens	BCL2L1	598	Homo sapiens	Luciferase reporter assay//Western blot	Functional MTI	23756231
hsa-miR-133a-3p	MIRT052647	Homo sapiens	BCL2L1	598	Homo sapiens	ChIP-seq//Luciferase reporter assay//qRT-PCR//Western blot	Functional MTI	26276722
hsa-miR-133a-3p	MIRT462823	Homo sapiens	BCL3	602	Homo sapiens	PAR-CLIP	Functional MTI (Weak)	23592263
hsa-miR-133a-3p	MIRT568217	Homo sapiens	C11orf24	53838	Homo sapiens	PAR-CLIP	Functional MTI (Weak)	20371350
hsa-miR-133a-3p	MIRT649267	Homo sapiens	C17orf64	124773	Homo sapiens	HITS-CLIP	Functional MTI (Weak)	23824327
hsa-miR-133a-3p	MIRT001203	Homo sapiens	CACNA1C	775	Homo sapiens	Luciferase reporter assay//Western blot	Functional MTI	19136465
hsa-miR-133a-3p	MIRT001986	Homo sapiens	CASP9	842	Homo sapiens	qRT-PCR	Functional MTI (Weak)	27425441
hsa-miR-133a-3p	MIRT001986	Homo sapiens	CASP9	842	Homo sapiens	Luciferase reporter assay	Functional MTI	17715156
hsa-miR-133a-3p	MIRT613229	Homo sapiens	CCDC39	339829	Homo sapiens	HITS-CLIP	Functional MTI (Weak)	23824327
hsa-miR-133a-3p	MIRT641669	Homo sapiens	CCNI	10983	Homo sapiens	HITS-CLIP	Functional MTI (Weak)	23824327
hsa-miR-133a-3p	MIRT000327	Homo sapiens	CDC42	998	Homo sapiens	Luciferase reporter assay//qRT-PCR//Western blot	Functional MTI	25152372
hsa-miR-133a-3p	MIRT558810	Homo sapiens	CDK5R1	8851	Homo sapiens	PAR-CLIP	Functional MTI (Weak)	21572407
hsa-miR-133a-3p	MIRT491349	Homo sapiens	CDKN1A	1026	Homo sapiens	PAR-CLIP	Functional MTI (Weak)	22012620
hsa-miR-133a-3p	MIRT491349	Homo sapiens	CDKN1A	1026	Homo sapiens	PAR-CLIP	Functional MTI (Weak)	26701625
hsa-miR-133a-3p	MIRT491349	Homo sapiens	CDKN1A	1026	Homo sapiens	PAR-CLIP	Functional MTI (Weak)	23592263
hsa-miR-133a-3p	MIRT021707	Homo sapiens	CERS2	29956	Homo sapiens	Microarray	Functional MTI (Weak)	21396852
hsa-miR-133a-3p	MIRT538529	Homo sapiens	CHMP3	51652	Homo sapiens	PAR-CLIP	Functional MTI (Weak)	21572407
hsa-miR-133a-3p	MIRT538529	Homo sapiens	CHMP3	51652	Homo sapiens	PAR-CLIP	Functional MTI (Weak)	22012620
hsa-miR-133a-3p	MIRT721677	Homo sapiens	CMTM4	146223	Homo sapiens	HITS-CLIP	Functional MTI (Weak)	19536157
hsa-miR-133a-3p	MIRT021704	Homo sapiens	CNN2	1265	Homo sapiens	PAR-CLIP	Functional MTI (Weak)	23592263
hsa-miR-133a-3p	MIRT021704	Homo sapiens	CNN2	1265	Homo sapiens	Microarray	Functional MTI (Weak)	21396852
hsa-miR-133a-3p	MIRT021714	Homo sapiens	COL1A1	1277	Homo sapiens	Reporter assay	Functional MTI	21769867
hsa-miR-133a-3p	MIRT732490	Homo sapiens	CTGF	1490	Homo sapiens	Immunohistochemistry//Luciferase reporter assay//qRT-PCR//Western blot	Functional MTI	25451078
hsa-miR-133a-3p	MIRT526599	Homo sapiens	DCAKD	79877	Homo sapiens	PAR-CLIP	Functional MTI (Weak)	22012620
hsa-miR-133a-3p	MIRT477714	Homo sapiens	EFHD2	79180	Homo sapiens	PAR-CLIP	Functional MTI (Weak)	23592263
hsa-miR-133a-3p	MIRT021710	Homo sapiens	EGFL7	51162	Homo sapiens	Reporter assay	Non-Functional MTI	21249429
hsa-miR-133a-3p	MIRT007032	Homo sapiens	EGFR	1956	Homo sapiens	Luciferase reporter assay//Western blot	Functional MTI	26134491
hsa-miR-133a-3p	MIRT007032	Homo sapiens	EGFR	1956	Homo sapiens	Luciferase reporter assay//qRT-PCR	Functional MTI	24816813
hsa-miR-133a-3p	MIRT007032	Homo sapiens	EGFR	1956	Homo sapiens	Luciferase reporter assay//Western blot	Functional MTI	22407299
hsa-miR-133a-3p	MIRT007032	Homo sapiens	EGFR	1956	Homo sapiens	Luciferase reporter assay	Functional MTI	23069713
hsa-miR-133a-3p	MIRT007032	Homo sapiens	EGFR	1956	Homo sapiens	Flow//Luciferase reporter assay//qRT-PCR//Western blot	Functional MTI	23786162
hsa-miR-133a-3p	MIRT483852	Homo sapiens	EMID1	129080	Homo sapiens	PAR-CLIP	Functional MTI (Weak)	23592263
hsa-miR-133a-3p	MIRT733749	Homo sapiens	ERBB2	2064	Homo sapiens	Luciferase reporter assay//qRT-PCR//Western blot	Functional MTI	28109082
hsa-miR-133a-3p	MIRT021696	Homo sapiens	FAM120C	54954	Homo sapiens	Microarray	Functional MTI (Weak)	21396852
hsa-miR-133a-3p	MIRT055599	Homo sapiens	FAM160B1	57700	Homo sapiens	HITS-CLIP	Functional MTI (Weak)	21572407
hsa-miR-133a-3p	MIRT762556	Homo sapiens	FAM213B	127281	Homo sapiens	PAR-CLIP	Functional MTI (Weak)	27292025
hsa-miR-133a-3p	MIRT021695	Homo sapiens	FBN1	2200	Homo sapiens	Microarray	Functional MTI (Weak)	21396852
hsa-miR-133a-3p	MIRT668302	Homo sapiens	FOSL2	2355	Homo sapiens	HITS-CLIP	Functional MTI (Weak)	23824327
hsa-miR-133a-3p	MIRT734335	Homo sapiens	Foxl2	26927	Homo sapiens	Luciferase reporter assay//Western blot	Functional MTI	25317675
hsa-miR-133a-3p	MIRT003542	Homo sapiens	FSCN1	6624	Homo sapiens	Luciferase reporter assay	Functional MTI	22292984
hsa-miR-133a-3p	MIRT003542	Homo sapiens	FSCN1	6624	Homo sapiens	Luciferase reporter assay//qRT-PCR//Western blot	Functional MTI	26173501
hsa-miR-133a-3p	MIRT003542	Homo sapiens	FSCN1	6624	Homo sapiens	Luciferase reporter assay//qRT-PCR//Western blot	Functional MTI	20160723
hsa-miR-133a-3p	MIRT003542	Homo sapiens	FSCN1	6624	Homo sapiens	Luciferase reporter assay//qRT-PCR	Functional MTI	25621061
hsa-miR-133a-3p	MIRT003542	Homo sapiens	FSCN1	6624	Homo sapiens	Luciferase reporter assay//Microarray//qRT-PCR//Western blot//Reporter assay;Western blot;qRT-PCR//Reporter assay	Functional MTI	21351259
hsa-miR-133a-3p	MIRT021706	Homo sapiens	FTL	2512	Homo sapiens	Immunocytochemistry//Western blot	Functional MTI	23969999
hsa-miR-133a-3p	MIRT021706	Homo sapiens	FTL	2512	Homo sapiens	Microarray	Functional MTI (Weak)	21396852
hsa-miR-133a-3p	MIRT021715	Homo sapiens	GSTP1	2950	Homo sapiens	Reporter assay;Microarray	Functional MTI	21396852
hsa-miR-133a-3p	MIRT783743	Homo sapiens	HAPLN1	1404	Homo sapiens	HITS-CLIP	Functional MTI (Weak)	27418678
hsa-miR-133a-3p	MIRT001204	Homo sapiens	HCN2	610	Homo sapiens	Luciferase reporter assay//Western blot	Functional MTI	19136465
hsa-miR-133a-3p	MIRT001204	Homo sapiens	HCN2	610	Homo sapiens	qRT-PCR//Luciferase reporter assay//Western blot	Functional MTI	18458081
hsa-miR-133a-3p	MIRT000329	Homo sapiens	HCN4	10021	Homo sapiens	Luciferase reporter assay	Functional MTI	18458081
hsa-miR-133a-3p	MIRT517423	Homo sapiens	HIST2H2AC	8338	Homo sapiens	PAR-CLIP	Functional MTI (Weak)	23446348
hsa-miR-133a-3p	MIRT550878	Homo sapiens	IBA57	200205	Homo sapiens	PAR-CLIP	Functional MTI (Weak)	21572407
hsa-miR-133a-3p	MIRT731340	Homo sapiens	IGF1	3479	Homo sapiens	Luciferase reporter assay	Functional MTI	26845446
hsa-miR-133a-3p	MIRT054310	Homo sapiens	IGF1R	3480	Homo sapiens	Luciferase reporter assay//qRT-PCR//Western blot	Functional MTI	24127040
hsa-miR-133a-3p	MIRT054310	Homo sapiens	IGF1R	3480	Homo sapiens	Luciferase reporter assay//qRT-PCR//Western blot	Functional MTI	25780292
hsa-miR-133a-3p	MIRT657168	Homo sapiens	IP6K1	9807	Homo sapiens	HITS-CLIP	Functional MTI (Weak)	23824327
hsa-miR-133a-3p	MIRT623563	Homo sapiens	ITPKB	3707	Homo sapiens	HITS-CLIP	Functional MTI (Weak)	23824327
hsa-miR-133a-3p	MIRT004831	Homo sapiens	KCNH2	3757	Homo sapiens	PAR-CLIP	Functional MTI (Weak)	26701625
hsa-miR-133a-3p	MIRT004831	Homo sapiens	KCNH2	3757	Homo sapiens	Luciferase reporter assay//qRT-PCR//Western blot	Functional MTI	17344217
hsa-miR-133a-3p	MIRT002925	Homo sapiens	KCNQ1	3784	Homo sapiens	Luciferase reporter assay//Western blot//5\'RACE//Real time RT-PCR	Functional MTI	17443681
hsa-miR-133a-3p	MIRT737412	Homo sapiens	KPNA6	23633	Homo sapiens	PAR-CLIP	Functional MTI (Weak)	26701625
hsa-miR-133a-3p	MIRT000331	Homo sapiens	KRT7	3855	Homo sapiens	Immunoblot//qRT-PCR	Functional MTI (Weak)	19378336
hsa-miR-133a-3p	MIRT005813	Homo sapiens	LASP1	3927	Homo sapiens	Luciferase reporter assay//qRT-PCR//Western blot//Reporter assay	Functional MTI	20843712
hsa-miR-133a-3p	MIRT005813	Homo sapiens	LASP1	3927	Homo sapiens	Luciferase reporter assay//qRT-PCR//Western blot	Functional MTI	23968734
hsa-miR-133a-3p	MIRT732751	Homo sapiens	LDLRAP1	26119	Homo sapiens	Immunohistochemistry//Luciferase reporter assay//qRT-PCR//Western blot	Functional MTI	28257760
hsa-miR-133a-3p	MIRT504443	Homo sapiens	MC2R	4158	Homo sapiens	PAR-CLIP	Functional MTI (Weak)	23446348
hsa-miR-133a-3p	MIRT052648	Homo sapiens	MCL1	4170	Homo sapiens	Luciferase reporter assay//Western blot	Functional MTI	23756231
hsa-miR-133a-3p	MIRT052648	Homo sapiens	MCL1	4170	Homo sapiens	ChIP-seq//Luciferase reporter assay//qRT-PCR//Western blot	Functional MTI	26276722
hsa-miR-133a-3p	MIRT733021	Homo sapiens	MEG3	55384	Homo sapiens	qRT-PCR//Western blot	Functional MTI	28320084
hsa-miR-133a-3p	MIRT687546	Homo sapiens	MLEC	9761	Homo sapiens	HITS-CLIP	Functional MTI (Weak)	23313552
hsa-miR-133a-3p	MIRT437400	Homo sapiens	MMP14	4323	Homo sapiens	Luciferase reporter assay//qRT-PCR//Western blot	Functional MTI	23783274
hsa-miR-133a-3p	MIRT006680	Homo sapiens	MSN	4478	Homo sapiens	qRT-PCR//Western blot	Functional MTI	22266319
hsa-miR-133a-3p	MIRT535732	Homo sapiens	MYPN	84665	Homo sapiens	PAR-CLIP	Functional MTI (Weak)	22012620
hsa-miR-133a-3p	MIRT608912	Homo sapiens	NCDN	23154	Homo sapiens	HITS-CLIP	Functional MTI (Weak)	23313552
hsa-miR-133a-3p	MIRT608912	Homo sapiens	NCDN	23154	Homo sapiens	HITS-CLIP	Functional MTI (Weak)	23824327
hsa-miR-133a-3p	MIRT608912	Homo sapiens	NCDN	23154	Homo sapiens	HITS-CLIP	Functional MTI (Weak)	24906430
hsa-miR-133a-3p	MIRT608912	Homo sapiens	NCDN	23154	Homo sapiens	HITS-CLIP	Functional MTI (Weak)	27418678
hsa-miR-133a-3p	MIRT723379	Homo sapiens	NFAM1	150372	Homo sapiens	HITS-CLIP	Functional MTI (Weak)	19536157
hsa-miR-133a-3p	MIRT723379	Homo sapiens	NFAM1	150372	Homo sapiens	HITS-CLIP	Functional MTI (Weak)	28735896
hsa-miR-133a-3p	MIRT734978	Homo sapiens	NGFR	4804	Homo sapiens	Luciferase reporter assay	Functional MTI	27933650
hsa-miR-133a-3p	MIRT732994	Homo sapiens	NR2C2	7182	Homo sapiens	Luciferase reporter assay	Functional MTI	27109382
hsa-miR-133a-3p	MIRT045837	Homo sapiens	NR4A2	4929	Homo sapiens	CLASH	Functional MTI (Weak)	23622248
hsa-miR-133a-3p	MIRT452802	Homo sapiens	PACS2	23241	Homo sapiens	PAR-CLIP	Functional MTI (Weak)	23592263
hsa-miR-133a-3p	MIRT646711	Homo sapiens	PDE1A	5136	Homo sapiens	HITS-CLIP	Functional MTI (Weak)	23824327
hsa-miR-133a-3p	MIRT438719	Homo sapiens	PDLIM5	10611	Homo sapiens	Luciferase reporter assay//qRT-PCR//Western blot	Functional MTI	23968734
hsa-miR-133a-3p	MIRT700858	Homo sapiens	PER2	8864	Homo sapiens	HITS-CLIP	Functional MTI (Weak)	23313552
hsa-miR-133a-3p	MIRT783744	Homo sapiens	PIAS2	9063	Homo sapiens	HITS-CLIP	Functional MTI (Weak)	27418678
hsa-miR-133a-3p	MIRT713925	Homo sapiens	PIGR	5284	Homo sapiens	HITS-CLIP	Functional MTI (Weak)	19536157
hsa-miR-133a-3p	MIRT021712	Homo sapiens	PIK3R2	5296	Homo sapiens	Reporter assay	Non-Functional MTI	21249429
hsa-miR-133a-3p	MIRT001816	Homo sapiens	PKM	5315	Homo sapiens	Immunohistochemistry	Functional MTI (Weak)	18464261
hsa-miR-133a-3p	MIRT021709	Homo sapiens	PLEKHA3	65977	Homo sapiens	Microarray	Functional MTI (Weak)	21396852
hsa-miR-133a-3p	MIRT690857	Homo sapiens	PLEKHG2	64857	Homo sapiens	HITS-CLIP	Functional MTI (Weak)	23313552
hsa-miR-133a-3p	MIRT006571	Homo sapiens	PNP	4860	Homo sapiens	Western blot;qRT-PCR;Microarray	Functional MTI	21701775
hsa-miR-133a-3p	MIRT006571	Homo sapiens	PNP	4860	Homo sapiens	Luciferase reporter assay//Western blot	Functional MTI	22068816
hsa-miR-133a-3p	MIRT783745	Homo sapiens	POU2F2	5452	Homo sapiens	HITS-CLIP	Functional MTI (Weak)	27418678
hsa-miR-133a-3p	MIRT007383	Homo sapiens	PRDM16	63976	Homo sapiens	Luciferase reporter assay	Functional MTI	23874225
hsa-miR-133a-3p	MIRT007383	Homo sapiens	PRDM16	63976	Homo sapiens	Luciferase reporter assay	Functional MTI	23395168
hsa-miR-133a-3p	MIRT021703	Homo sapiens	PRELID1	27166	Homo sapiens	Microarray	Functional MTI (Weak)	21396852
hsa-miR-133a-3p	MIRT490039	Homo sapiens	PRRT2	112476	Homo sapiens	PAR-CLIP	Functional MTI (Weak)	23592263
hsa-miR-133a-3p	MIRT697060	Homo sapiens	PSMC4	5704	Homo sapiens	HITS-CLIP	Functional MTI (Weak)	23313552
hsa-miR-133a-3p	MIRT551260	Homo sapiens	PSMG1	8624	Homo sapiens	PAR-CLIP	Functional MTI (Weak)	21572407
hsa-miR-133a-3p	MIRT566234	Homo sapiens	PTMA	5757	Homo sapiens	PAR-CLIP	Functional MTI (Weak)	20371350
hsa-miR-133a-3p	MIRT762557	Homo sapiens	RAB5C	5878	Homo sapiens	PAR-CLIP	Functional MTI (Weak)	27292025
hsa-miR-133a-3p	MIRT647577	Homo sapiens	RBMXL1	494115	Homo sapiens	HITS-CLIP	Functional MTI (Weak)	23824327
hsa-miR-133a-3p	MIRT734973	Homo sapiens	RBPJ	3516	Homo sapiens	Luciferase reporter assay//Western blot	Functional MTI	27904763
hsa-miR-133a-3p	MIRT053333	Homo sapiens	RFFL	117584	Homo sapiens	Luciferase reporter assay//Microarray//qRT-PCR//Western blot	Functional MTI	23723074
hsa-miR-133a-3p	MIRT021700	Homo sapiens	RFT1	91869	Homo sapiens	Microarray	Functional MTI (Weak)	21396852
hsa-miR-133a-3p	MIRT021713	Homo sapiens	RGS3	5998	Homo sapiens	Reporter assay	Non-Functional MTI	21249429
hsa-miR-133a-3p	MIRT513521	Homo sapiens	RHOQ	23433	Homo sapiens	PAR-CLIP	Functional MTI (Weak)	22012620
hsa-miR-133a-3p	MIRT513521	Homo sapiens	RHOQ	23433	Homo sapiens	PAR-CLIP	Functional MTI (Weak)	23446348
hsa-miR-133a-3p	MIRT534700	Homo sapiens	RNF103-CHMP3	100526767	Homo sapiens	PAR-CLIP	Functional MTI (Weak)	22012620
hsa-miR-133a-3p	MIRT534700	Homo sapiens	RNF103-CHMP3	100526767	Homo sapiens	PAR-CLIP	Functional MTI (Weak)	21572407
hsa-miR-133a-3p	MIRT647760	Homo sapiens	RNF168	165918	Homo sapiens	HITS-CLIP	Functional MTI (Weak)	23824327
hsa-miR-133a-3p	MIRT021708	Homo sapiens	SEC61B	10952	Homo sapiens	Microarray	Functional MTI (Weak)	21396852
hsa-miR-133a-3p	MIRT021701	Homo sapiens	SENP1	29843	Homo sapiens	Microarray	Functional MTI (Weak)	21396852
hsa-miR-133a-3p	MIRT783746	Homo sapiens	SEPT6	23157	Homo sapiens	HITS-CLIP	Functional MTI (Weak)	27418678
hsa-miR-133a-3p	MIRT699725	Homo sapiens	SERPINH1	871	Homo sapiens	HITS-CLIP	Functional MTI (Weak)	23313552
hsa-miR-133a-3p	MIRT468494	Homo sapiens	SESN2	83667	Homo sapiens	PAR-CLIP	Functional MTI (Weak)	23592263
hsa-miR-133a-3p	MIRT505701	Homo sapiens	SESN3	143686	Homo sapiens	PAR-CLIP	Functional MTI (Weak)	23446348
hsa-miR-133a-3p	MIRT716058	Homo sapiens	SFTPB	6439	Homo sapiens	HITS-CLIP	Functional MTI (Weak)	19536157
hsa-miR-133a-3p	MIRT437955	Homo sapiens	SGMS2	166929	Homo sapiens	In situ hybridization//Microarray//qRT-PCR//Luciferase reporter assay//Western blot	Functional MTI	24715690
hsa-miR-133a-3p	MIRT021702	Homo sapiens	SMIM14	201895	Homo sapiens	Microarray	Functional MTI (Weak)	21396852
hsa-miR-133a-3p	MIRT437954	Homo sapiens	SNX30	401548	Homo sapiens	In situ hybridization//Microarray//qRT-PCR//Luciferase reporter assay//Western blot	Functional MTI	24715690
hsa-miR-133a-3p	MIRT534126	Homo sapiens	SNX33	257364	Homo sapiens	PAR-CLIP	Functional MTI (Weak)	22012620
hsa-miR-133a-3p	MIRT734558	Homo sapiens	SOX4	6659	Homo sapiens	Luciferase reporter assay	Functional MTI	26396670
hsa-miR-133a-3p	MIRT035537	Homo sapiens	SP1	6667	Homo sapiens	Luciferase reporter assay	Functional MTI	22911796
hsa-miR-133a-3p	MIRT035537	Homo sapiens	SP1	6667	Homo sapiens	Immunofluorescence//Luciferase reporter assay//Western blot	Functional MTI	24613927
hsa-miR-133a-3p	MIRT565461	Homo sapiens	SUPT16H	11198	Homo sapiens	PAR-CLIP	Functional MTI (Weak)	20371350
hsa-miR-133a-3p	MIRT553866	Homo sapiens	SYAP1	94056	Homo sapiens	PAR-CLIP	Functional MTI (Weak)	21572407
hsa-miR-133a-3p	MIRT005604	Homo sapiens	TAGLN2	8407	Homo sapiens	Luciferase reporter assay//Reporter assay;Western blot;qRT-PCR	Functional MTI	21745735
hsa-miR-133a-3p	MIRT005604	Homo sapiens	TAGLN2	8407	Homo sapiens	Microarray	Functional MTI (Weak)	21396852
hsa-miR-133a-3p	MIRT005604	Homo sapiens	TAGLN2	8407	Homo sapiens	Western blot;qRT-PCR;Microarray	Functional MTI	21701775
hsa-miR-133a-3p	MIRT005604	Homo sapiens	TAGLN2	8407	Homo sapiens	Immunohistochemistry//Luciferase reporter assay//qRT-PCR//Western blot	Functional MTI	21304530
hsa-miR-133a-3p	MIRT021698	Homo sapiens	TCTEX1D2	255758	Homo sapiens	Microarray	Functional MTI (Weak)	21396852
hsa-miR-133a-3p	MIRT528904	Homo sapiens	THBS2	7058	Homo sapiens	PAR-CLIP	Functional MTI (Weak)	22012620
hsa-miR-133a-3p	MIRT637224	Homo sapiens	TMEM59	9528	Homo sapiens	HITS-CLIP	Functional MTI (Weak)	23824327
hsa-miR-133a-3p	MIRT021693	Homo sapiens	TPM1	7168	Homo sapiens	Microarray	Functional MTI (Weak)	21396852
hsa-miR-133a-3p	MIRT737413	Homo sapiens	TPM3	7170	Homo sapiens	PAR-CLIP	Functional MTI (Weak)	26701625
hsa-miR-133a-3p	MIRT652146	Homo sapiens	TRIM71	131405	Homo sapiens	HITS-CLIP	Functional MTI (Weak)	23824327
hsa-miR-133a-3p	MIRT644755	Homo sapiens	TXNRD3NB	645840	Homo sapiens	HITS-CLIP	Functional MTI (Weak)	23824327
hsa-miR-133a-3p	MIRT081957	Homo sapiens	UBA2	10054	Homo sapiens	In situ hybridization//Microarray//qRT-PCR//Luciferase reporter assay//Western blot	Functional MTI	24715690
hsa-miR-133a-3p	MIRT000330	Homo sapiens	UCP2	7351	Homo sapiens	Western blot	Functional MTI	23988448
hsa-miR-133a-3p	MIRT551981	Homo sapiens	UGT2B10	7365	Homo sapiens	PAR-CLIP	Functional MTI (Weak)	21572407
hsa-miR-133a-3p	MIRT021711	Homo sapiens	VEGFA	7422	Homo sapiens	Reporter assay	Non-Functional MTI	21249429
hsa-miR-133a-3p	MIRT007088	Homo sapiens	VKORC1	79001	Homo sapiens	Luciferase reporter assay	Functional MTI	23154637
hsa-miR-133a-3p	MIRT533060	Homo sapiens	ZBTB37	84614	Homo sapiens	PAR-CLIP	Functional MTI (Weak)	22012620
hsa-miR-133a-3p	MIRT731591	Homo sapiens	ZEB1	6935	Homo sapiens	Luciferase reporter assay	Functional MTI	26902265
hsa-miR-133a-3p	MIRT560941	Homo sapiens	ZFP28	140612	Homo sapiens	PAR-CLIP	Functional MTI (Weak)	20371350
hsa-miR-133a-3p	MIRT651238	Homo sapiens	ZMAT4	79698	Homo sapiens	HITS-CLIP	Functional MTI (Weak)	23824327
hsa-miR-133a-3p	MIRT762558	Homo sapiens	ZNF394	84124	Homo sapiens	PAR-CLIP	Functional MTI (Weak)	27292025
hsa-miR-133a-3p	MIRT737414	Homo sapiens	ZNF704	619279	Homo sapiens	PAR-CLIP	Functional MTI (Weak)	26701625
hsa-miR-133a-5p	MIRT790106	Homo sapiens	ARHGAP31	57514	Homo sapiens	HITS-CLIP	Functional MTI (Weak)	28735896
hsa-miR-133a-5p	MIRT508065	Homo sapiens	ARHGAP42	143872	Homo sapiens	PAR-CLIP	Functional MTI (Weak)	23446348
hsa-miR-133a-5p	MIRT508065	Homo sapiens	ARHGAP42	143872	Homo sapiens	PAR-CLIP	Functional MTI (Weak)	21572407
hsa-miR-133a-5p	MIRT508065	Homo sapiens	ARHGAP42	143872	Homo sapiens	PAR-CLIP	Functional MTI (Weak)	26701625
hsa-miR-133a-5p	MIRT524860	Homo sapiens	ARL5B	221079	Homo sapiens	PAR-CLIP	Functional MTI (Weak)	20371350
hsa-miR-133a-5p	MIRT524860	Homo sapiens	ARL5B	221079	Homo sapiens	PAR-CLIP	Functional MTI (Weak)	23446348
hsa-miR-133a-5p	MIRT363790	Homo sapiens	BAG4	9530	Homo sapiens	PAR-CLIP	Functional MTI (Weak)	21572407
hsa-miR-133a-5p	MIRT363790	Homo sapiens	BAG4	9530	Homo sapiens	PAR-CLIP	Functional MTI (Weak)	20371350
hsa-miR-133a-5p	MIRT510065	Homo sapiens	C12orf49	79794	Homo sapiens	PAR-CLIP	Functional MTI (Weak)	23446348
hsa-miR-133a-5p	MIRT510065	Homo sapiens	C12orf49	79794	Homo sapiens	PAR-CLIP	Functional MTI (Weak)	20371350
hsa-miR-133a-5p	MIRT737415	Homo sapiens	CCAR2	57805	Homo sapiens	PAR-CLIP	Functional MTI (Weak)	26701625
hsa-miR-133a-5p	MIRT737415	Homo sapiens	CCAR2	57805	Homo sapiens	PAR-CLIP	Functional MTI (Weak)	27292025
hsa-miR-133a-5p	MIRT455735	Homo sapiens	CDCA8	55143	Homo sapiens	PAR-CLIP	Functional MTI (Weak)	23592263
hsa-miR-133a-5p	MIRT688751	Homo sapiens	CIAO1	9391	Homo sapiens	HITS-CLIP	Functional MTI (Weak)	23313552
hsa-miR-133a-5p	MIRT478685	Homo sapiens	CSRP2	1466	Homo sapiens	PAR-CLIP	Functional MTI (Weak)	21572407
hsa-miR-133a-5p	MIRT478685	Homo sapiens	CSRP2	1466	Homo sapiens	PAR-CLIP	Functional MTI (Weak)	23592263
hsa-miR-133a-5p	MIRT512064	Homo sapiens	DEK	7913	Homo sapiens	PAR-CLIP	Functional MTI (Weak)	20371350
hsa-miR-133a-5p	MIRT512064	Homo sapiens	DEK	7913	Homo sapiens	PAR-CLIP	Functional MTI (Weak)	23446348
hsa-miR-133a-5p	MIRT512064	Homo sapiens	DEK	7913	Homo sapiens	PAR-CLIP	Functional MTI (Weak)	21572407
hsa-miR-133a-5p	MIRT507538	Homo sapiens	DNAJB6	10049	Homo sapiens	PAR-CLIP	Functional MTI (Weak)	23446348
hsa-miR-133a-5p	MIRT507538	Homo sapiens	DNAJB6	10049	Homo sapiens	PAR-CLIP	Functional MTI (Weak)	21572407
hsa-miR-133a-5p	MIRT507538	Homo sapiens	DNAJB6	10049	Homo sapiens	PAR-CLIP	Functional MTI (Weak)	20371350
hsa-miR-133a-5p	MIRT733879	Homo sapiens	EGFR	1956	Homo sapiens	Western blot	Functional MTI	27465833
hsa-miR-133a-5p	MIRT057261	Homo sapiens	FAM35A	54537	Homo sapiens	PAR-CLIP	Functional MTI (Weak)	26701625
hsa-miR-133a-5p	MIRT057261	Homo sapiens	FAM35A	54537	Homo sapiens	PAR-CLIP	Functional MTI (Weak)	20371350
hsa-miR-133a-5p	MIRT507291	Homo sapiens	FEM1B	10116	Homo sapiens	PAR-CLIP	Functional MTI (Weak)	23446348
hsa-miR-133a-5p	MIRT507262	Homo sapiens	FERMT2	10979	Homo sapiens	PAR-CLIP	Functional MTI (Weak)	23446348
hsa-miR-133a-5p	MIRT731721	Homo sapiens	FSCN1	6624	Homo sapiens	Luciferase reporter assay//qRT-PCR//Western blot	Functional MTI	25815687
hsa-miR-133a-5p	MIRT734299	Homo sapiens	GDNF	2668	Homo sapiens	In situ hybridization//Luciferase reporter assay	Functional MTI	26681446
hsa-miR-133a-5p	MIRT623754	Homo sapiens	GRID1	2894	Homo sapiens	HITS-CLIP	Functional MTI (Weak)	23824327
hsa-miR-133a-5p	MIRT623754	Homo sapiens	GRID1	2894	Homo sapiens	HITS-CLIP	Functional MTI (Weak)	27418678
hsa-miR-133a-5p	MIRT511828	Homo sapiens	H2AFX	3014	Homo sapiens	PAR-CLIP	Functional MTI (Weak)	20371350
hsa-miR-133a-5p	MIRT511828	Homo sapiens	H2AFX	3014	Homo sapiens	PAR-CLIP	Functional MTI (Weak)	23446348
hsa-miR-133a-5p	MIRT077620	Homo sapiens	IGF2BP1	10642	Homo sapiens	PAR-CLIP//HITS-CLIP	Functional MTI (Weak)	21572407
hsa-miR-133a-5p	MIRT077620	Homo sapiens	IGF2BP1	10642	Homo sapiens	PAR-CLIP	Functional MTI (Weak)	23446348
hsa-miR-133a-5p	MIRT077620	Homo sapiens	IGF2BP1	10642	Homo sapiens	PAR-CLIP	Functional MTI (Weak)	26701625
hsa-miR-133a-5p	MIRT077620	Homo sapiens	IGF2BP1	10642	Homo sapiens	PAR-CLIP	Functional MTI (Weak)	20371350
hsa-miR-133a-5p	MIRT077620	Homo sapiens	IGF2BP1	10642	Homo sapiens	PAR-CLIP	Functional MTI (Weak)	27292025
hsa-miR-133a-5p	MIRT556523	Homo sapiens	LIN52	91750	Homo sapiens	PAR-CLIP	Functional MTI (Weak)	21572407
hsa-miR-133a-5p	MIRT511210	Homo sapiens	LNPEP	4012	Homo sapiens	PAR-CLIP	Functional MTI (Weak)	23446348
hsa-miR-133a-5p	MIRT511210	Homo sapiens	LNPEP	4012	Homo sapiens	PAR-CLIP	Functional MTI (Weak)	20371350
hsa-miR-133a-5p	MIRT734741	Homo sapiens	MMP9	4318	Homo sapiens	Luciferase reporter assay//qRT-PCR//Western blot	Functional MTI	25607810
hsa-miR-133a-5p	MIRT617100	Homo sapiens	MPPE1	65258	Homo sapiens	HITS-CLIP	Functional MTI (Weak)	23824327
hsa-miR-133a-5p	MIRT710150	Homo sapiens	MTHFD1L	25902	Homo sapiens	HITS-CLIP	Functional MTI (Weak)	19536157
hsa-miR-133a-5p	MIRT462598	Homo sapiens	MYL12A	10627	Homo sapiens	PAR-CLIP	Functional MTI (Weak)	23592263
hsa-miR-133a-5p	MIRT531682	Homo sapiens	MYO3A	53904	Homo sapiens	PAR-CLIP	Functional MTI (Weak)	22012620
hsa-miR-133a-5p	MIRT737416	Homo sapiens	NACC1	112939	Homo sapiens	PAR-CLIP	Functional MTI (Weak)	26701625
hsa-miR-133a-5p	MIRT737417	Homo sapiens	NEDD8	4738	Homo sapiens	PAR-CLIP	Functional MTI (Weak)	27292025
hsa-miR-133a-5p	MIRT737417	Homo sapiens	NEDD8	4738	Homo sapiens	PAR-CLIP	Functional MTI (Weak)	26701625
hsa-miR-133a-5p	MIRT725337	Homo sapiens	NEUROD1	4760	Homo sapiens	HITS-CLIP	Functional MTI (Weak)	19536157
hsa-miR-133a-5p	MIRT687439	Homo sapiens	NR3C1	2908	Homo sapiens	HITS-CLIP	Functional MTI (Weak)	23313552
hsa-miR-133a-5p	MIRT700828	Homo sapiens	PGM2L1	283209	Homo sapiens	HITS-CLIP	Functional MTI (Weak)	23313552
hsa-miR-133a-5p	MIRT737418	Homo sapiens	PLEKHM1	9842	Homo sapiens	PAR-CLIP	Functional MTI (Weak)	26701625
hsa-miR-133a-5p	MIRT734647	Homo sapiens	RHOA	387	Homo sapiens	Luciferase reporter assay//qRT-PCR//Western blot	Functional MTI	25445891
hsa-miR-133a-5p	MIRT554737	Homo sapiens	RHOC	389	Homo sapiens	PAR-CLIP	Functional MTI (Weak)	27292025
hsa-miR-133a-5p	MIRT554737	Homo sapiens	RHOC	389	Homo sapiens	PAR-CLIP	Functional MTI (Weak)	26701625
hsa-miR-133a-5p	MIRT554737	Homo sapiens	RHOC	389	Homo sapiens	PAR-CLIP	Functional MTI (Weak)	21572407
hsa-miR-133a-5p	MIRT762559	Homo sapiens	RPA1	6117	Homo sapiens	PAR-CLIP	Functional MTI (Weak)	27292025
hsa-miR-133a-5p	MIRT561635	Homo sapiens	RUNX3	864	Homo sapiens	PAR-CLIP	Functional MTI (Weak)	20371350
hsa-miR-133a-5p	MIRT496557	Homo sapiens	SLC39A9	55334	Homo sapiens	PAR-CLIP	Functional MTI (Weak)	22291592
hsa-miR-133a-5p	MIRT513635	Homo sapiens	TP53INP2	58476	Homo sapiens	PAR-CLIP	Functional MTI (Weak)	23446348
hsa-miR-133a-5p	MIRT513635	Homo sapiens	TP53INP2	58476	Homo sapiens	PAR-CLIP	Functional MTI (Weak)	27292025
hsa-miR-133a-5p	MIRT239575	Homo sapiens	UBN2	254048	Homo sapiens	PAR-CLIP	Functional MTI (Weak)	20371350
hsa-miR-133a-5p	MIRT737419	Homo sapiens	VASH1	22846	Homo sapiens	PAR-CLIP	Functional MTI (Weak)	26701625
hsa-miR-133a-5p	MIRT685771	Homo sapiens	ZNF426	79088	Homo sapiens	HITS-CLIP	Functional MTI (Weak)	23313552
hsa-miR-133a-5p	MIRT484892	Homo sapiens	ZNF607	84775	Homo sapiens	PAR-CLIP	Functional MTI (Weak)	23592263
hsa-miR-135a-5p	MIRT711839	Homo sapiens	AMOTL2	51421	Homo sapiens	HITS-CLIP	Functional MTI (Weak)	19536157
hsa-miR-135a-5p	MIRT001941	Homo sapiens	APC	324	Homo sapiens	Luciferase reporter assay//qRT-PCR	Functional MTI	18632633
hsa-miR-135a-5p	MIRT449578	Homo sapiens	APOA1	335	Homo sapiens	PAR-CLIP	Functional MTI (Weak)	22100165
hsa-miR-135a-5p	MIRT549354	Homo sapiens	ARC	23237	Homo sapiens	PAR-CLIP	Functional MTI (Weak)	21572407
hsa-miR-135a-5p	MIRT783758	Homo sapiens	ATXN7L1	222255	Homo sapiens	HITS-CLIP	Functional MTI (Weak)	27418678
hsa-miR-135a-5p	MIRT686789	Homo sapiens	AZF1	560	Homo sapiens	HITS-CLIP	Functional MTI (Weak)	23313552
hsa-miR-135a-5p	MIRT438304	Homo sapiens	BCL2	596	Homo sapiens	Luciferase reporter assay//qRT-PCR//	Functional MTI	25230140
hsa-miR-135a-5p	MIRT289437	Homo sapiens	BIRC5	332	Homo sapiens	PAR-CLIP	Functional MTI (Weak)	21572407
hsa-miR-135a-5p	MIRT289437	Homo sapiens	BIRC5	332	Homo sapiens	PAR-CLIP	Functional MTI (Weak)	20371350
hsa-miR-135a-5p	MIRT289437	Homo sapiens	BIRC5	332	Homo sapiens	PAR-CLIP	Functional MTI (Weak)	23446348
hsa-miR-135a-5p	MIRT052973	Homo sapiens	BMPR2	659	Homo sapiens	Luciferase reporter assay//qRT-PCR//Western blot	Functional MTI	22139076
hsa-miR-135a-5p	MIRT562592	Homo sapiens	CAPZA2	830	Homo sapiens	PAR-CLIP	Functional MTI (Weak)	20371350
hsa-miR-135a-5p	MIRT613222	Homo sapiens	CCDC85C	317762	Homo sapiens	HITS-CLIP	Functional MTI (Weak)	19536157
hsa-miR-135a-5p	MIRT613222	Homo sapiens	CCDC85C	317762	Homo sapiens	HITS-CLIP	Functional MTI (Weak)	23824327
hsa-miR-135a-5p	MIRT449683	Homo sapiens	CDR1	1038	Homo sapiens	PAR-CLIP	Functional MTI (Weak)	22100165
hsa-miR-135a-5p	MIRT734794	Homo sapiens	CEBPD	1052	Homo sapiens	Luciferase reporter assay//Microarray//qRT-PCR//Western blot	Functional MTI	25554493
hsa-miR-135a-5p	MIRT641255	Homo sapiens	CENPN	55839	Homo sapiens	HITS-CLIP	Functional MTI (Weak)	23824327
hsa-miR-135a-5p	MIRT704725	Homo sapiens	CEP135	9662	Homo sapiens	HITS-CLIP	Functional MTI (Weak)	23313552
hsa-miR-135a-5p	MIRT682649	Homo sapiens	COX6B1	1340	Homo sapiens	HITS-CLIP	Functional MTI (Weak)	23706177
hsa-miR-135a-5p	MIRT733539	Homo sapiens	DAPK2	23604	Homo sapiens	Flow//Immunoprecipitaion//Luciferase reporter assay//Microarray//qRT-PCR//Western blot	Functional MTI	27683111
hsa-miR-135a-5p	MIRT537983	Homo sapiens	DPP8	54878	Homo sapiens	PAR-CLIP	Functional MTI (Weak)	22012620
hsa-miR-135a-5p	MIRT733538	Homo sapiens	E2F1	1869	Homo sapiens	Flow//Immunoprecipitaion//Luciferase reporter assay//Microarray//qRT-PCR//Western blot	Functional MTI	27683111
hsa-miR-135a-5p	MIRT735482	Homo sapiens	EGFR	1956	Homo sapiens	Luciferase reporter assay//Western blot	Functional MTI	27524492
hsa-miR-135a-5p	MIRT732379	Homo sapiens	ESRRA	2101	Homo sapiens	Luciferase reporter assay//qRT-PCR//Western blot	Functional MTI	27227989
hsa-miR-135a-5p	MIRT733356	Homo sapiens	FOXO1	2308	Homo sapiens	Luciferase reporter assay//qRT-PCR//Western blot	Functional MTI	25888950
hsa-miR-135a-5p	MIRT733356	Homo sapiens	FOXO1	2308	Homo sapiens	Luciferase reporter assay//qRT-PCR//Western blot	Functional MTI	27486383
hsa-miR-135a-5p	MIRT733356	Homo sapiens	FOXO1	2308	Homo sapiens	Luciferase reporter assay	Functional MTI	26261511
hsa-miR-135a-5p	MIRT445282	Homo sapiens	GAGE1	2543	Homo sapiens	PAR-CLIP	Functional MTI (Weak)	22100165
hsa-miR-135a-5p	MIRT497851	Homo sapiens	GATA6	2627	Homo sapiens	PAR-CLIP	Functional MTI (Weak)	22291592
hsa-miR-135a-5p	MIRT497851	Homo sapiens	GATA6	2627	Homo sapiens	PAR-CLIP	Functional MTI (Weak)	22012620
hsa-miR-135a-5p	MIRT537137	Homo sapiens	GNL1	2794	Homo sapiens	PAR-CLIP	Functional MTI (Weak)	22012620
hsa-miR-135a-5p	MIRT657622	Homo sapiens	GPX8	493869	Homo sapiens	HITS-CLIP	Functional MTI (Weak)	23824327
hsa-miR-135a-5p	MIRT544165	Homo sapiens	HEYL	26508	Homo sapiens	PAR-CLIP	Functional MTI (Weak)	21572407
hsa-miR-135a-5p	MIRT562212	Homo sapiens	HMGB2	3148	Homo sapiens	PAR-CLIP	Functional MTI (Weak)	20371350
hsa-miR-135a-5p	MIRT006793	Homo sapiens	HOXA10	3206	Homo sapiens	Luciferase reporter assay//qRT-PCR//Western blot	Functional MTI	24607788
hsa-miR-135a-5p	MIRT006793	Homo sapiens	HOXA10	3206	Homo sapiens	Luciferase reporter assay	Functional MTI	22439757
hsa-miR-135a-5p	MIRT438131	Homo sapiens	HTR1A	3350	Homo sapiens	Luciferase reporter assay	Functional MTI	24952960
hsa-miR-135a-5p	MIRT450057	Homo sapiens	IL17RA	23765	Homo sapiens	PAR-CLIP	Functional MTI (Weak)	22100165
hsa-miR-135a-5p	MIRT437827	Homo sapiens	IRS2	8660	Homo sapiens	Luciferase reporter assay	Functional MTI	23579070
hsa-miR-135a-5p	MIRT000707	Homo sapiens	JAK2	3717	Homo sapiens	qRT-PCR//Western blot	Functional MTI	22310976
hsa-miR-135a-5p	MIRT000707	Homo sapiens	JAK2	3717	Homo sapiens	Luciferase reporter assay//Western blot	Functional MTI	19666866
hsa-miR-135a-5p	MIRT551665	Homo sapiens	KIAA1143	57456	Homo sapiens	PAR-CLIP	Functional MTI (Weak)	21572407
hsa-miR-135a-5p	MIRT551665	Homo sapiens	KIAA1143	57456	Homo sapiens	PAR-CLIP	Functional MTI (Weak)	20371350
hsa-miR-135a-5p	MIRT497603	Homo sapiens	KIAA1958	158405	Homo sapiens	PAR-CLIP	Functional MTI (Weak)	22291592
hsa-miR-135a-5p	MIRT447348	Homo sapiens	KIF6	221458	Homo sapiens	PAR-CLIP	Functional MTI (Weak)	22100165
hsa-miR-135a-5p	MIRT733676	Homo sapiens	KLF4	9314	Homo sapiens	Luciferase reporter assay//qRT-PCR//Western blot	Functional MTI	27302923
hsa-miR-135a-5p	MIRT732030	Homo sapiens	KLF8	11279	Homo sapiens	Luciferase reporter assay//qRT-PCR//Western blot	Functional MTI	26235874
hsa-miR-135a-5p	MIRT643452	Homo sapiens	LAX1	54900	Homo sapiens	HITS-CLIP	Functional MTI (Weak)	23824327
hsa-miR-135a-5p	MIRT783759	Homo sapiens	LDHA	3939	Homo sapiens	HITS-CLIP	Functional MTI (Weak)	27418678
hsa-miR-135a-5p	MIRT656627	Homo sapiens	LRRC15	131578	Homo sapiens	HITS-CLIP	Functional MTI (Weak)	23824327
hsa-miR-135a-5p	MIRT511178	Homo sapiens	MARCKS	4082	Homo sapiens	PAR-CLIP	Functional MTI (Weak)	23446348
hsa-miR-135a-5p	MIRT511178	Homo sapiens	MARCKS	4082	Homo sapiens	PAR-CLIP//HITS-CLIP	Functional MTI (Weak)	21572407
hsa-miR-135a-5p	MIRT702125	Homo sapiens	MBNL1	4154	Homo sapiens	HITS-CLIP	Functional MTI (Weak)	23313552
hsa-miR-135a-5p	MIRT735360	Homo sapiens	MMP11	4320	Homo sapiens	ChIP-seq//Luciferase reporter assay//qRT-PCR//Western blot	Functional MTI	27323416
hsa-miR-135a-5p	MIRT692904	Homo sapiens	MPL	4352	Homo sapiens	HITS-CLIP	Functional MTI (Weak)	23313552
hsa-miR-135a-5p	MIRT054181	Homo sapiens	MTSS1	9788	Homo sapiens	Luciferase reporter assay//qRT-PCR//Western blot	Functional MTI	23017832
hsa-miR-135a-5p	MIRT007105	Homo sapiens	MYC	4609	Homo sapiens	PAR-CLIP	Functional MTI (Weak)	24398324
hsa-miR-135a-5p	MIRT007105	Homo sapiens	MYC	4609	Homo sapiens	PAR-CLIP	Functional MTI (Weak)	26701625
hsa-miR-135a-5p	MIRT007105	Homo sapiens	MYC	4609	Homo sapiens	PAR-CLIP//HITS-CLIP	Functional MTI (Weak)	21572407
hsa-miR-135a-5p	MIRT007105	Homo sapiens	MYC	4609	Homo sapiens	Luciferase reporter assay//Western blot	Functional MTI	23176581
hsa-miR-135a-5p	MIRT007105	Homo sapiens	MYC	4609	Homo sapiens	PAR-CLIP	Functional MTI (Weak)	20371350
hsa-miR-135a-5p	MIRT503997	Homo sapiens	NHS	4810	Homo sapiens	PAR-CLIP	Functional MTI (Weak)	23446348
hsa-miR-135a-5p	MIRT001167	Homo sapiens	NR3C2	4306	Homo sapiens	Luciferase reporter assay//qRT-PCR	Functional MTI	19944075
hsa-miR-135a-5p	MIRT695386	Homo sapiens	NSA2	10412	Homo sapiens	HITS-CLIP	Functional MTI (Weak)	23313552
hsa-miR-135a-5p	MIRT471859	Homo sapiens	NUFIP2	57532	Homo sapiens	PAR-CLIP	Functional MTI (Weak)	23592263
hsa-miR-135a-5p	MIRT448597	Homo sapiens	PCP4L1	654790	Homo sapiens	PAR-CLIP	Functional MTI (Weak)	22100165
hsa-miR-135a-5p	MIRT712664	Homo sapiens	PCTP	58488	Homo sapiens	HITS-CLIP	Functional MTI (Weak)	19536157
hsa-miR-135a-5p	MIRT674957	Homo sapiens	PEX2	5828	Homo sapiens	HITS-CLIP	Functional MTI (Weak)	23824327
hsa-miR-135a-5p	MIRT733357	Homo sapiens	PHLPP2	23035	Homo sapiens	Luciferase reporter assay//qRT-PCR//Western blot	Functional MTI	25888950
hsa-miR-135a-5p	MIRT639987	Homo sapiens	PIAS4	51588	Homo sapiens	HITS-CLIP	Functional MTI (Weak)	23824327
hsa-miR-135a-5p	MIRT181057	Homo sapiens	PIP5K1A	8394	Homo sapiens	PAR-CLIP	Functional MTI (Weak)	22100165
hsa-miR-135a-5p	MIRT762591	Homo sapiens	POLH	5429	Homo sapiens	PAR-CLIP	Functional MTI (Weak)	27292025
hsa-miR-135a-5p	MIRT735031	Homo sapiens	PPM1E	22843	Homo sapiens	Luciferase reporter assay	Functional MTI	27793001
hsa-miR-135a-5p	MIRT734221	Homo sapiens	PTK2	5747	Homo sapiens	ChIP-seq//Immunohistochemistry//Luciferase reporter assay//qRT-PCR//Western blot	Functional MTI	28415713
hsa-miR-135a-5p	MIRT734044	Homo sapiens	PTPRD	5789	Homo sapiens	Luciferase reporter assay//qRT-PCR	Functional MTI	28159835
hsa-miR-135a-5p	MIRT654529	Homo sapiens	RAB3GAP2	25782	Homo sapiens	HITS-CLIP	Functional MTI (Weak)	23824327
hsa-miR-135a-5p	MIRT735361	Homo sapiens	RBAK	57786	Homo sapiens	ChIP-seq//Luciferase reporter assay//qRT-PCR//Western blot	Functional MTI	27323416
hsa-miR-135a-5p	MIRT054402	Homo sapiens	ROCK1	6093	Homo sapiens	Luciferase reporter assay//qRT-PCR//Western blot	Functional MTI	25065599
hsa-miR-135a-5p	MIRT054402	Homo sapiens	ROCK1	6093	Homo sapiens	Immunohistochemistry//Luciferase reporter assay//Western blot//qRT-PCR	Functional MTI	24465504
hsa-miR-135a-5p	MIRT733322	Homo sapiens	ROCK2	9475	Homo sapiens	Luciferase reporter assay//qRT-PCR//Western blot	Functional MTI	25065599
hsa-miR-135a-5p	MIRT732537	Homo sapiens	RUNX2	860	Homo sapiens	Luciferase reporter assay//qRT-PCR//Western blot	Functional MTI	25634212
hsa-miR-135a-5p	MIRT625940	Homo sapiens	SCYL3	57147	Homo sapiens	HITS-CLIP	Functional MTI (Weak)	27418678
hsa-miR-135a-5p	MIRT625940	Homo sapiens	SCYL3	57147	Homo sapiens	HITS-CLIP	Functional MTI (Weak)	23824327
hsa-miR-135a-5p	MIRT625940	Homo sapiens	SCYL3	57147	Homo sapiens	HITS-CLIP	Functional MTI (Weak)	28735896
hsa-miR-135a-5p	MIRT438184	Homo sapiens	SIAH1	6477	Homo sapiens	Luciferase reporter assay	Functional MTI	24503442
hsa-miR-135a-5p	MIRT699505	Homo sapiens	SKIL	6498	Homo sapiens	HITS-CLIP	Functional MTI (Weak)	23313552
hsa-miR-135a-5p	MIRT681951	Homo sapiens	SLC19A3	80704	Homo sapiens	HITS-CLIP	Functional MTI (Weak)	23706177
hsa-miR-135a-5p	MIRT545421	Homo sapiens	SLC39A6	25800	Homo sapiens	PAR-CLIP	Functional MTI (Weak)	21572407
hsa-miR-135a-5p	MIRT438132	Homo sapiens	SLC6A4	6532	Homo sapiens	Luciferase reporter assay	Functional MTI	24952960
hsa-miR-135a-5p	MIRT052972	Homo sapiens	SMAD5	4090	Homo sapiens	Luciferase reporter assay//qRT-PCR//Western blot	Functional MTI	22139076
hsa-miR-135a-5p	MIRT052972	Homo sapiens	SMAD5	4090	Homo sapiens	Western blot	Functional MTI	27293991
hsa-miR-135a-5p	MIRT714431	Homo sapiens	SNED1	25992	Homo sapiens	HITS-CLIP	Functional MTI (Weak)	19536157
hsa-miR-135a-5p	MIRT733469	Homo sapiens	SRC	6714	Homo sapiens	Immunoblot//Microarray	Functional MTI (Weak)	26364608
hsa-miR-135a-5p	MIRT632355	Homo sapiens	ST8SIA4	7903	Homo sapiens	HITS-CLIP	Functional MTI (Weak)	23824327
hsa-miR-135a-5p	MIRT052974	Homo sapiens	STAT6	6778	Homo sapiens	Western blot	Functional MTI	27293991
hsa-miR-135a-5p	MIRT052974	Homo sapiens	STAT6	6778	Homo sapiens	Luciferase reporter assay//qRT-PCR//Western blot	Functional MTI	22139076
hsa-miR-135a-5p	MIRT636157	Homo sapiens	TNPO2	30000	Homo sapiens	HITS-CLIP	Functional MTI (Weak)	23824327
hsa-miR-135a-5p	MIRT449402	Homo sapiens	TOX4	9878	Homo sapiens	PAR-CLIP	Functional MTI (Weak)	22100165
hsa-miR-135a-5p	MIRT737514	Homo sapiens	TRAF6	7189	Homo sapiens	PAR-CLIP	Functional MTI (Weak)	26701625
hsa-miR-135a-5p	MIRT529264	Homo sapiens	TRIM4	89122	Homo sapiens	PAR-CLIP	Functional MTI (Weak)	22012620
hsa-miR-135a-5p	MIRT529264	Homo sapiens	TRIM4	89122	Homo sapiens	PAR-CLIP	Functional MTI (Weak)	20371350
hsa-miR-135a-5p	MIRT718937	Homo sapiens	TRIM66	9866	Homo sapiens	HITS-CLIP	Functional MTI (Weak)	19536157
hsa-miR-135a-5p	MIRT698011	Homo sapiens	TSC22D2	9819	Homo sapiens	HITS-CLIP	Functional MTI (Weak)	23313552
hsa-miR-135a-5p	MIRT447762	Homo sapiens	TTLL7	79739	Homo sapiens	PAR-CLIP	Functional MTI (Weak)	22100165
hsa-miR-135a-5p	MIRT130082	Homo sapiens	TXNIP	10628	Homo sapiens	PAR-CLIP	Functional MTI (Weak)	23446348
hsa-miR-135a-5p	MIRT130082	Homo sapiens	TXNIP	10628	Homo sapiens	PAR-CLIP	Functional MTI (Weak)	21572407
hsa-miR-135a-5p	MIRT130082	Homo sapiens	TXNIP	10628	Homo sapiens	PAR-CLIP	Functional MTI (Weak)	20371350
hsa-miR-135a-5p	MIRT130082	Homo sapiens	TXNIP	10628	Homo sapiens	Luciferase reporter assay	Functional MTI	26885264
hsa-miR-135a-5p	MIRT130082	Homo sapiens	TXNIP	10628	Homo sapiens	PAR-CLIP	Functional MTI (Weak)	24398324
hsa-miR-135a-5p	MIRT054784	Homo sapiens	VLDLR	7436	Homo sapiens	Luciferase reporter assay//qRT-PCR//Western blot	Functional MTI	24903309
hsa-miR-135a-5p	MIRT445159	Homo sapiens	VNN3	55350	Homo sapiens	PAR-CLIP	Functional MTI (Weak)	22100165
hsa-miR-135a-5p	MIRT711158	Homo sapiens	WDR82P1	728505	Homo sapiens	HITS-CLIP	Functional MTI (Weak)	19536157
hsa-miR-135a-5p	MIRT500554	Homo sapiens	XBP1P1	7495	Homo sapiens	PAR-CLIP	Functional MTI (Weak)	20371350
hsa-miR-135a-5p	MIRT500554	Homo sapiens	XBP1P1	7495	Homo sapiens	PAR-CLIP	Functional MTI (Weak)	23446348
hsa-miR-135a-5p	MIRT500554	Homo sapiens	XBP1P1	7495	Homo sapiens	PAR-CLIP	Functional MTI (Weak)	21572407
hsa-miR-135a-5p	MIRT500554	Homo sapiens	XBP1P1	7495	Homo sapiens	PAR-CLIP	Functional MTI (Weak)	24398324
hsa-miR-135a-5p	MIRT563734	Homo sapiens	ZNF107	51427	Homo sapiens	HITS-CLIP	Functional MTI (Weak)	23313552
hsa-miR-135a-5p	MIRT563734	Homo sapiens	ZNF107	51427	Homo sapiens	PAR-CLIP	Functional MTI (Weak)	20371350
hsa-miR-135a-5p	MIRT570774	Homo sapiens	ZNF468	90333	Homo sapiens	PAR-CLIP	Functional MTI (Weak)	20371350
hsa-miR-135a-5p	MIRT737515	Homo sapiens	ZNF609	23060	Homo sapiens	PAR-CLIP	Functional MTI (Weak)	26701625
hsa-miR-135a-5p	MIRT519598	Homo sapiens	ZNF805	390980	Homo sapiens	PAR-CLIP	Functional MTI (Weak)	23446348
hsa-miR-135a-5p	MIRT571501	Homo sapiens	ZNF846	162993	Homo sapiens	PAR-CLIP	Functional MTI (Weak)	20371350
hsa-miR-139-5p	MIRT503227	Homo sapiens	ABL2	27	Homo sapiens	PAR-CLIP	Functional MTI (Weak)	21572407
hsa-miR-139-5p	MIRT503227	Homo sapiens	ABL2	27	Homo sapiens	PAR-CLIP	Functional MTI (Weak)	23446348
hsa-miR-139-5p	MIRT503227	Homo sapiens	ABL2	27	Homo sapiens	PAR-CLIP	Functional MTI (Weak)	24398324
hsa-miR-139-5p	MIRT503227	Homo sapiens	ABL2	27	Homo sapiens	PAR-CLIP	Functional MTI (Weak)	20371350
hsa-miR-139-5p	MIRT731629	Homo sapiens	ACTC1	70	Homo sapiens	Luciferase reporter assay	Functional MTI	27139165
hsa-miR-139-5p	MIRT496483	Homo sapiens	ADAMTS17	170691	Homo sapiens	PAR-CLIP	Functional MTI (Weak)	22291592
hsa-miR-139-5p	MIRT731784	Homo sapiens	ADGRL4	64123	Homo sapiens	Luciferase reporter assay//Western blot	Functional MTI	26449464
hsa-miR-139-5p	MIRT562663	Homo sapiens	ARHGAP32	9743	Homo sapiens	PAR-CLIP	Functional MTI (Weak)	20371350
hsa-miR-139-5p	MIRT762609	Homo sapiens	B3GALNT2	148789	Homo sapiens	PAR-CLIP	Functional MTI (Weak)	27292025
hsa-miR-139-5p	MIRT732232	Homo sapiens	BCL2	596	Homo sapiens	Luciferase reporter assay//qRT-PCR//Western blot	Functional MTI	27244080
hsa-miR-139-5p	MIRT527613	Homo sapiens	BCL2L15	440603	Homo sapiens	PAR-CLIP	Functional MTI (Weak)	22012620
hsa-miR-139-5p	MIRT503098	Homo sapiens	BTG2	7832	Homo sapiens	PAR-CLIP	Functional MTI (Weak)	24398324
hsa-miR-139-5p	MIRT762610	Homo sapiens	C21orf59	56683	Homo sapiens	PAR-CLIP	Functional MTI (Weak)	27292025
hsa-miR-139-5p	MIRT480068	Homo sapiens	CAND1	55832	Homo sapiens	PAR-CLIP	Functional MTI (Weak)	23592263
hsa-miR-139-5p	MIRT538618	Homo sapiens	CCT5	22948	Homo sapiens	PAR-CLIP	Functional MTI (Weak)	22012620
hsa-miR-139-5p	MIRT538618	Homo sapiens	CCT5	22948	Homo sapiens	PAR-CLIP	Functional MTI (Weak)	20371350
hsa-miR-139-5p	MIRT538618	Homo sapiens	CCT5	22948	Homo sapiens	PAR-CLIP	Functional MTI (Weak)	27292025
hsa-miR-139-5p	MIRT704715	Homo sapiens	CHD9	80205	Homo sapiens	HITS-CLIP	Functional MTI (Weak)	23313552
hsa-miR-139-5p	MIRT451548	Homo sapiens	CIAPIN1	57019	Homo sapiens	PAR-CLIP	Functional MTI (Weak)	23592263
hsa-miR-139-5p	MIRT065619	Homo sapiens	CLIC4	25932	Homo sapiens	PAR-CLIP	Functional MTI (Weak)	23446348
hsa-miR-139-5p	MIRT065619	Homo sapiens	CLIC4	25932	Homo sapiens	PAR-CLIP	Functional MTI (Weak)	22012620
hsa-miR-139-5p	MIRT624239	Homo sapiens	CTTNBP2NL	55917	Homo sapiens	HITS-CLIP	Functional MTI (Weak)	23824327
hsa-miR-139-5p	MIRT054160	Homo sapiens	CXCR4	7852	Homo sapiens	Immunohistochemistry//In situ hybridization//Luciferase reporter assay//qRT-PCR//Western blot	Functional MTI	24318902
hsa-miR-139-5p	MIRT054160	Homo sapiens	CXCR4	7852	Homo sapiens	ChIP-seq//Flow//Immunohistochemistry//In situ hybridization//Luciferase reporter assay//Microarray//Northern blot//qRT-PCR//Western blot	Functional MTI	21925125
hsa-miR-139-5p	MIRT626246	Homo sapiens	DCAF4L1	285429	Homo sapiens	HITS-CLIP	Functional MTI (Weak)	23824327
hsa-miR-139-5p	MIRT737558	Homo sapiens	DCBLD2	131566	Homo sapiens	PAR-CLIP	Functional MTI (Weak)	26701625
hsa-miR-139-5p	MIRT478195	Homo sapiens	DDX6	1656	Homo sapiens	PAR-CLIP	Functional MTI (Weak)	23592263
hsa-miR-139-5p	MIRT478195	Homo sapiens	DDX6	1656	Homo sapiens	PAR-CLIP	Functional MTI (Weak)	20371350
hsa-miR-139-5p	MIRT478195	Homo sapiens	DDX6	1656	Homo sapiens	PAR-CLIP	Functional MTI (Weak)	22012620
hsa-miR-139-5p	MIRT497912	Homo sapiens	DERL1	79139	Homo sapiens	PAR-CLIP	Functional MTI (Weak)	22291592
hsa-miR-139-5p	MIRT658842	Homo sapiens	DUSP22	56940	Homo sapiens	HITS-CLIP	Functional MTI (Weak)	23824327
hsa-miR-139-5p	MIRT497170	Homo sapiens	EPGN	255324	Homo sapiens	PAR-CLIP	Functional MTI (Weak)	22291592
hsa-miR-139-5p	MIRT438212	Homo sapiens	FAM162A	26355	Homo sapiens	Luciferase reporter assay	Functional MTI	24333693
hsa-miR-139-5p	MIRT502482	Homo sapiens	FAM84B	157638	Homo sapiens	PAR-CLIP	Functional MTI (Weak)	24398324
hsa-miR-139-5p	MIRT691901	Homo sapiens	FBXL18	80028	Homo sapiens	HITS-CLIP	Functional MTI (Weak)	23313552
hsa-miR-139-5p	MIRT719582	Homo sapiens	FNBP4	23360	Homo sapiens	HITS-CLIP	Functional MTI (Weak)	19536157
hsa-miR-139-5p	MIRT006976	Homo sapiens	FOS	2353	Homo sapiens	qRT-PCR//Western blot	Functional MTI	27668889
hsa-miR-139-5p	MIRT006976	Homo sapiens	FOS	2353	Homo sapiens	qRT-PCR//Western blot	Functional MTI	23001723
hsa-miR-139-5p	MIRT459634	Homo sapiens	GABARAP	11337	Homo sapiens	PAR-CLIP	Functional MTI (Weak)	23592263
hsa-miR-139-5p	MIRT531903	Homo sapiens	GLP2R	9340	Homo sapiens	PAR-CLIP	Functional MTI (Weak)	22012620
hsa-miR-139-5p	MIRT562231	Homo sapiens	HMGB2	3148	Homo sapiens	PAR-CLIP	Functional MTI (Weak)	20371350
hsa-miR-139-5p	MIRT475568	Homo sapiens	HNRNPF	3185	Homo sapiens	PAR-CLIP	Functional MTI (Weak)	23592263
hsa-miR-139-5p	MIRT441808	Homo sapiens	HOOK1	51361	Homo sapiens	PAR-CLIP	Functional MTI (Weak)	22100165
hsa-miR-139-5p	MIRT438494	Homo sapiens	HRAS	3265	Homo sapiens	Luciferase reporter assay	Functional MTI	24158791
hsa-miR-139-5p	MIRT541190	Homo sapiens	HSP90AA1	3320	Homo sapiens	PAR-CLIP	Functional MTI (Weak)	21572407
hsa-miR-139-5p	MIRT006942	Homo sapiens	IGF1R	3480	Homo sapiens	Luciferase reporter assay//Western blot	Functional MTI	26097570
hsa-miR-139-5p	MIRT006942	Homo sapiens	IGF1R	3480	Homo sapiens	Luciferase reporter assay	Functional MTI	22580051
hsa-miR-139-5p	MIRT006942	Homo sapiens	IGF1R	3480	Homo sapiens	Luciferase reporter assay//Western blot//qRT-PCR	Functional MTI	24942287
hsa-miR-139-5p	MIRT475114	Homo sapiens	IPPK	64768	Homo sapiens	PAR-CLIP	Functional MTI (Weak)	23592263
hsa-miR-139-5p	MIRT054258	Homo sapiens	JUN	3725	Homo sapiens	ChIP-seq//Flow//Luciferase reporter assay//qRT-PCR//Western blot	Functional MTI	25499265
hsa-miR-139-5p	MIRT474977	Homo sapiens	KCND3	3752	Homo sapiens	PAR-CLIP	Functional MTI (Weak)	23592263
hsa-miR-139-5p	MIRT710017	Homo sapiens	KCNQ5	56479	Homo sapiens	HITS-CLIP	Functional MTI (Weak)	19536157
hsa-miR-139-5p	MIRT702377	Homo sapiens	KLF10	7071	Homo sapiens	HITS-CLIP	Functional MTI (Weak)	23313552
hsa-miR-139-5p	MIRT737559	Homo sapiens	KLHL36	79786	Homo sapiens	PAR-CLIP	Functional MTI (Weak)	26701625
hsa-miR-139-5p	MIRT147279	Homo sapiens	KPNA2	3838	Homo sapiens	PAR-CLIP	Functional MTI (Weak)	27292025
hsa-miR-139-5p	MIRT147279	Homo sapiens	KPNA2	3838	Homo sapiens	PAR-CLIP	Functional MTI (Weak)	24398324
hsa-miR-139-5p	MIRT147279	Homo sapiens	KPNA2	3838	Homo sapiens	PAR-CLIP	Functional MTI (Weak)	23592263
hsa-miR-139-5p	MIRT147279	Homo sapiens	KPNA2	3838	Homo sapiens	PAR-CLIP	Functional MTI (Weak)	20371350
hsa-miR-139-5p	MIRT147279	Homo sapiens	KPNA2	3838	Homo sapiens	PAR-CLIP	Functional MTI (Weak)	22012620
hsa-miR-139-5p	MIRT147279	Homo sapiens	KPNA2	3838	Homo sapiens	PAR-CLIP	Functional MTI (Weak)	21572407
hsa-miR-139-5p	MIRT486837	Homo sapiens	KSR2	283455	Homo sapiens	PAR-CLIP	Functional MTI (Weak)	23592263
hsa-miR-139-5p	MIRT057685	Homo sapiens	LCOR	84458	Homo sapiens	PAR-CLIP	Functional MTI (Weak)	22012620
hsa-miR-139-5p	MIRT057685	Homo sapiens	LCOR	84458	Homo sapiens	PAR-CLIP	Functional MTI (Weak)	23446348
hsa-miR-139-5p	MIRT057685	Homo sapiens	LCOR	84458	Homo sapiens	PAR-CLIP	Functional MTI (Weak)	21572407
hsa-miR-139-5p	MIRT057685	Homo sapiens	LCOR	84458	Homo sapiens	PAR-CLIP	Functional MTI (Weak)	20371350
hsa-miR-139-5p	MIRT556242	Homo sapiens	MARCH9	92979	Homo sapiens	PAR-CLIP	Functional MTI (Weak)	21572407
hsa-miR-139-5p	MIRT053049	Homo sapiens	MCL1	4170	Homo sapiens	Immunohistochemistry//Luciferase reporter assay//qRT-PCR//Western blot	Functional MTI	23557151
hsa-miR-139-5p	MIRT053049	Homo sapiens	MCL1	4170	Homo sapiens	Immunohistochemistry//Luciferase reporter assay//qRT-PCR//Western blot	Functional MTI	23551751
hsa-miR-139-5p	MIRT053049	Homo sapiens	MCL1	4170	Homo sapiens	PAR-CLIP	Functional MTI (Weak)	23592263
hsa-miR-139-5p	MIRT732083	Homo sapiens	MET	4233	Homo sapiens	Immunofluorescence//Luciferase reporter assay//qRT-PCR//Western blot	Functional MTI	26497851
hsa-miR-139-5p	MIRT535915	Homo sapiens	MKL2	57496	Homo sapiens	PAR-CLIP	Functional MTI (Weak)	22012620
hsa-miR-139-5p	MIRT687551	Homo sapiens	MLEC	9761	Homo sapiens	HITS-CLIP	Functional MTI (Weak)	23313552
hsa-miR-139-5p	MIRT734661	Homo sapiens	MMP11	4320	Homo sapiens	Luciferase reporter assay//Microarray//qRT-PCR//Western blot	Functional MTI	27355528
hsa-miR-139-5p	MIRT527747	Homo sapiens	NANOGNB	360030	Homo sapiens	PAR-CLIP	Functional MTI (Weak)	22012620
hsa-miR-139-5p	MIRT694033	Homo sapiens	NCR3LG1	374383	Homo sapiens	HITS-CLIP	Functional MTI (Weak)	23313552
hsa-miR-139-5p	MIRT438493	Homo sapiens	NFKB1	4790	Homo sapiens	Luciferase reporter assay	Functional MTI	24158791
hsa-miR-139-5p	MIRT054763	Homo sapiens	NOTCH1	4851	Homo sapiens	Luciferase reporter assay//qRT-PCR//Western blot	Functional MTI	27738333
hsa-miR-139-5p	MIRT054763	Homo sapiens	NOTCH1	4851	Homo sapiens	Luciferase reporter assay//qRT-PCR//Western blot	Functional MTI	26299922
hsa-miR-139-5p	MIRT054763	Homo sapiens	NOTCH1	4851	Homo sapiens	Luciferase reporter assay//Wstern blot	Functional MTI	24885920
hsa-miR-139-5p	MIRT054410	Homo sapiens	NR5A2	2494	Homo sapiens	Luciferase reporter assay//qRT-PCR//Western blot	Functional MTI	24204738
hsa-miR-139-5p	MIRT731550	Homo sapiens	OIP5	11339	Homo sapiens	Luciferase reporter assay//qRT-PCR//Western blot	Functional MTI	27916718
hsa-miR-139-5p	MIRT563886	Homo sapiens	PAGR1	79447	Homo sapiens	PAR-CLIP	Functional MTI (Weak)	20371350
hsa-miR-139-5p	MIRT563886	Homo sapiens	PAGR1	79447	Homo sapiens	HITS-CLIP	Functional MTI (Weak)	23824327
hsa-miR-139-5p	MIRT314522	Homo sapiens	PAPD4	167153	Homo sapiens	PAR-CLIP	Functional MTI (Weak)	21572407
hsa-miR-139-5p	MIRT734286	Homo sapiens	PDE4D	5144	Homo sapiens	Immunoblot//Luciferase reporter assay//qRT-PCR	Functional MTI	27383270
hsa-miR-139-5p	MIRT528670	Homo sapiens	PDE4DIP	9659	Homo sapiens	HITS-CLIP	Functional MTI (Weak)	27418678
hsa-miR-139-5p	MIRT528670	Homo sapiens	PDE4DIP	9659	Homo sapiens	HITS-CLIP	Functional MTI (Weak)	23706177
hsa-miR-139-5p	MIRT528670	Homo sapiens	PDE4DIP	9659	Homo sapiens	PAR-CLIP	Functional MTI (Weak)	22012620
hsa-miR-139-5p	MIRT528670	Homo sapiens	PDE4DIP	9659	Homo sapiens	HITS-CLIP	Functional MTI (Weak)	23824327
hsa-miR-139-5p	MIRT471373	Homo sapiens	PDZD8	118987	Homo sapiens	PAR-CLIP	Functional MTI (Weak)	23592263
hsa-miR-139-5p	MIRT513762	Homo sapiens	PEX5L	51555	Homo sapiens	PAR-CLIP	Functional MTI (Weak)	23446348
hsa-miR-139-5p	MIRT513762	Homo sapiens	PEX5L	51555	Homo sapiens	PAR-CLIP	Functional MTI (Weak)	22012620
hsa-miR-139-5p	MIRT513762	Homo sapiens	PEX5L	51555	Homo sapiens	PAR-CLIP	Functional MTI (Weak)	27292025
hsa-miR-139-5p	MIRT471318	Homo sapiens	PGAM4	441531	Homo sapiens	PAR-CLIP	Functional MTI (Weak)	23592263
hsa-miR-139-5p	MIRT438492	Homo sapiens	PIK3CA	5290	Homo sapiens	Luciferase reporter assay	Functional MTI	24158791
hsa-miR-139-5p	MIRT737560	Homo sapiens	PSME3	10197	Homo sapiens	PAR-CLIP	Functional MTI (Weak)	26701625
hsa-miR-139-5p	MIRT687174	Homo sapiens	PTGFRN	5738	Homo sapiens	HITS-CLIP	Functional MTI (Weak)	23313552
hsa-miR-139-5p	MIRT054807	Homo sapiens	RAP1B	5908	Homo sapiens	PAR-CLIP	Functional MTI (Weak)	23592263
hsa-miR-139-5p	MIRT054807	Homo sapiens	RAP1B	5908	Homo sapiens	Luciferase reporter assay//Western blot//qRT-PCR	Functional MTI	24942287
hsa-miR-139-5p	MIRT762611	Homo sapiens	RAP2C	57826	Homo sapiens	PAR-CLIP	Functional MTI (Weak)	27292025
hsa-miR-139-5p	MIRT438490	Homo sapiens	RHOT1	55288	Homo sapiens	Luciferase reporter assay	Functional MTI	24158791
hsa-miR-139-5p	MIRT054808	Homo sapiens	ROCK2	9475	Homo sapiens	Luciferase reporter assay//Western blot//qRT-PCR	Functional MTI	24942287
hsa-miR-139-5p	MIRT509893	Homo sapiens	RPS23	6228	Homo sapiens	PAR-CLIP	Functional MTI (Weak)	20371350
hsa-miR-139-5p	MIRT509893	Homo sapiens	RPS23	6228	Homo sapiens	PAR-CLIP	Functional MTI (Weak)	23446348
hsa-miR-139-5p	MIRT047775	Homo sapiens	RPS26	6231	Homo sapiens	CLASH	Functional MTI (Weak)	23622248
hsa-miR-139-5p	MIRT565944	Homo sapiens	RREB1	6239	Homo sapiens	PAR-CLIP	Functional MTI (Weak)	20371350
hsa-miR-139-5p	MIRT057023	Homo sapiens	SGPL1	8879	Homo sapiens	PAR-CLIP	Functional MTI (Weak)	23592263
hsa-miR-139-5p	MIRT762612	Homo sapiens	SLC25A6	293	Homo sapiens	PAR-CLIP	Functional MTI (Weak)	27292025
hsa-miR-139-5p	MIRT545419	Homo sapiens	SLC39A6	25800	Homo sapiens	PAR-CLIP	Functional MTI (Weak)	21572407
hsa-miR-139-5p	MIRT731821	Homo sapiens	SMARCA4	6597	Homo sapiens	Northern blot//qRT-PCR//Western blot	Functional MTI	27605510
hsa-miR-139-5p	MIRT485073	Homo sapiens	SPATA13	221178	Homo sapiens	PAR-CLIP	Functional MTI (Weak)	23592263
hsa-miR-139-5p	MIRT485073	Homo sapiens	SPATA13	221178	Homo sapiens	PAR-CLIP	Functional MTI (Weak)	27292025
hsa-miR-139-5p	MIRT467209	Homo sapiens	SPRY4	81848	Homo sapiens	PAR-CLIP	Functional MTI (Weak)	23592263
hsa-miR-139-5p	MIRT467209	Homo sapiens	SPRY4	81848	Homo sapiens	PAR-CLIP	Functional MTI (Weak)	26701625
hsa-miR-139-5p	MIRT572705	Homo sapiens	SRPK1	6732	Homo sapiens	PAR-CLIP	Functional MTI (Weak)	20371350
hsa-miR-139-5p	MIRT089437	Homo sapiens	STAMBP	10617	Homo sapiens	PAR-CLIP	Functional MTI (Weak)	21572407
hsa-miR-139-5p	MIRT484089	Homo sapiens	SUGT1	10910	Homo sapiens	PAR-CLIP	Functional MTI (Weak)	23592263
hsa-miR-139-5p	MIRT633230	Homo sapiens	SYT5	6861	Homo sapiens	HITS-CLIP	Functional MTI (Weak)	23824327
hsa-miR-139-5p	MIRT762613	Homo sapiens	TAF13	6884	Homo sapiens	PAR-CLIP	Functional MTI (Weak)	27292025
hsa-miR-139-5p	MIRT466681	Homo sapiens	TAF1D	79101	Homo sapiens	PAR-CLIP	Functional MTI (Weak)	23592263
hsa-miR-139-5p	MIRT466681	Homo sapiens	TAF1D	79101	Homo sapiens	HITS-CLIP	Functional MTI (Weak)	23706177
hsa-miR-139-5p	MIRT443797	Homo sapiens	TCF12	6938	Homo sapiens	PAR-CLIP	Functional MTI (Weak)	22100165
hsa-miR-139-5p	MIRT047774	Homo sapiens	TGS1	96764	Homo sapiens	CLASH	Functional MTI (Weak)	23622248
hsa-miR-139-5p	MIRT482954	Homo sapiens	TMC7	79905	Homo sapiens	PAR-CLIP	Functional MTI (Weak)	22012620
hsa-miR-139-5p	MIRT482954	Homo sapiens	TMC7	79905	Homo sapiens	PAR-CLIP	Functional MTI (Weak)	23446348
hsa-miR-139-5p	MIRT482954	Homo sapiens	TMC7	79905	Homo sapiens	PAR-CLIP	Functional MTI (Weak)	20371350
hsa-miR-139-5p	MIRT482954	Homo sapiens	TMC7	79905	Homo sapiens	PAR-CLIP	Functional MTI (Weak)	23592263
hsa-miR-139-5p	MIRT466152	Homo sapiens	TMED7	51014	Homo sapiens	PAR-CLIP	Functional MTI (Weak)	23592263
hsa-miR-139-5p	MIRT066848	Homo sapiens	TMEM19	55266	Homo sapiens	PAR-CLIP	Functional MTI (Weak)	23592263
hsa-miR-139-5p	MIRT525465	Homo sapiens	TMPRSS12	283471	Homo sapiens	PAR-CLIP	Functional MTI (Weak)	22012620
hsa-miR-139-5p	MIRT097118	Homo sapiens	TNPO1	3842	Homo sapiens	PAR-CLIP	Functional MTI (Weak)	21572407
hsa-miR-139-5p	MIRT465607	Homo sapiens	TNRC6A	27327	Homo sapiens	PAR-CLIP	Functional MTI (Weak)	23592263
hsa-miR-139-5p	MIRT731901	Homo sapiens	TPD52	7163	Homo sapiens	Luciferase reporter assay//qRT-PCR//Western blot	Functional MTI	27785063
hsa-miR-139-5p	MIRT697773	Homo sapiens	UHMK1	127933	Homo sapiens	HITS-CLIP	Functional MTI (Weak)	23313552
hsa-miR-139-5p	MIRT505180	Homo sapiens	USP6NL	9712	Homo sapiens	HITS-CLIP	Functional MTI (Weak)	23313552
hsa-miR-139-5p	MIRT505180	Homo sapiens	USP6NL	9712	Homo sapiens	PAR-CLIP	Functional MTI (Weak)	22012620
hsa-miR-139-5p	MIRT505180	Homo sapiens	USP6NL	9712	Homo sapiens	PAR-CLIP	Functional MTI (Weak)	23446348
hsa-miR-139-5p	MIRT505180	Homo sapiens	USP6NL	9712	Homo sapiens	PAR-CLIP	Functional MTI (Weak)	20371350
hsa-miR-139-5p	MIRT505180	Homo sapiens	USP6NL	9712	Homo sapiens	PAR-CLIP//HITS-CLIP	Functional MTI (Weak)	21572407
hsa-miR-139-5p	MIRT734358	Homo sapiens	WNT1	7471	Homo sapiens	Luciferase reporter assay//Western blot	Functional MTI	25529604
hsa-miR-139-5p	MIRT564919	Homo sapiens	YTHDF1	54915	Homo sapiens	PAR-CLIP	Functional MTI (Weak)	20371350
hsa-miR-139-5p	MIRT640750	Homo sapiens	ZBTB26	57684	Homo sapiens	HITS-CLIP	Functional MTI (Weak)	23824327
hsa-miR-139-5p	MIRT393791	Homo sapiens	ZBTB34	403341	Homo sapiens	PAR-CLIP	Functional MTI (Weak)	24398324
hsa-miR-139-5p	MIRT438491	Homo sapiens	ZHX2	22882	Homo sapiens	Luciferase reporter assay	Functional MTI	24158791
hsa-miR-139-5p	MIRT463164	Homo sapiens	ZNF367	195828	Homo sapiens	PAR-CLIP//HITS-CLIP	Functional MTI (Weak)	21572407
hsa-miR-139-5p	MIRT463164	Homo sapiens	ZNF367	195828	Homo sapiens	PAR-CLIP	Functional MTI (Weak)	20371350
hsa-miR-139-5p	MIRT463164	Homo sapiens	ZNF367	195828	Homo sapiens	PAR-CLIP	Functional MTI (Weak)	26701625
hsa-miR-139-5p	MIRT463164	Homo sapiens	ZNF367	195828	Homo sapiens	PAR-CLIP	Functional MTI (Weak)	23446348
hsa-miR-139-5p	MIRT463164	Homo sapiens	ZNF367	195828	Homo sapiens	PAR-CLIP	Functional MTI (Weak)	23592263
[truncated: 14,889 more rows]
