# Supplementary material for: Post-Transcriptional Dysregulation of microRNA and Alternative Polyadenylation in Colorectal Cancer
Source: Front Genet. 2020 Feb 21;11:64. doi: 10.3389/fgene.2020.00064 (PMC7047281; doi:10.3389/fgene.2020.00064)
Supplement: Supplementary file 5 [file Table_6.xlsx]

## Sheet: GO annotation
Table S6 Function analysis
ID	Description	GeneRatio	BgRatio	pvalue	p.adjust	qvalue	geneID	Count
GO:0045296	cadherin binding	181/5825	324/17548	2.39943e-17	2.87691e-14	2.3868e-14	8971/5770/8301/2010/1656/55082/829/85456/3927/5756/6282/9798/11344/7534/29766/1627/8428/822/1012/2810/5331/8407/50848/1981/8358/55898/114793/7408/55742/1266/4854/2317/831/2017/2194/3337/23164/23607/55379/4361/2316/302/1002/10163/1956/3799/3655/4430/11336/3728/90102/57698/1000/1969/1654/26130/9689/5493/1399/989/79180/10611/1265/5315/6624/8851/6714/3939/6231/57496/23075/6772/10298/6711/1500/11313/9…	181
GO:0001228	transcriptional activator activity, RNA polymerase II transcription regulatory region sequence-specific DNA binding	219/5825	417/17548	1.58795e-16	9.51977e-14	7.89797e-14	93649/7227/4205/1050/8939/2626/2627/9464/2736/10725/2494/64764/5326/89884/10153/7019/2113/2625/6662/51621/6297/6667/6722/4781/6657/6925/23411/2309/5241/2355/5452/4929/7182/6659/3516/4760/2908/4609/9314/3206/860/26508/6778/2101/1052/7071/2353/6239/3725/4790/6938/5465/346389/1749/688/9839/7029/3215/1871/23036/3091/6596/7799/2078/5966/79923/83881/2313/4772/2034/2099/4087/4089/80034/8091/6664/121340/…	219
GO:0050839	cell adhesion molecule binding	247/5825	489/17548	8.49554e-16	3.39538e-13	2.81694e-13	8971/5770/8301/2010/1656/55082/829/85456/3927/5756/6282/9798/11344/5789/7534/29766/1627/8428/822/1012/2810/5331/8407/50848/1981/8358/1829/3675/55898/3479/114793/7408/55742/6387/1266/4854/27020/2317/831/7057/2017/2194/3337/87/23164/2335/81/23607/55379/4361/2316/3936/302/1002/10163/2200/1956/3799/3655/4430/11336/7402/811/3728/90102/7106/57698/1000/7070/1969/1654/26130/9689/5493/8754/23705/7412/1399…	247
GO:0000982	transcription factor activity, RNA polymerase II proximal promoter sequence-specific DNA binding	214/5825	415/17548	4.5936e-15	1.37693e-12	1.14236e-12	93649/4205/1050/8939/50804/6936/9464/6591/2736/10725/94104/2494/64764/5326/55553/10153/7019/2113/2625/6662/51621/26137/6667/6722/7832/4781/6657/6925/23411/5241/639/2355/5452/4929/7182/6659/3516/4760/2908/4609/9314/3206/860/26508/2308/11279/2101/6498/1052/7071/2353/3725/6938/5925/23414/5465/1749/9575/688/23036/3091/6596/2078/83881/9975/2313/2034/2099/4087/4089/8091/6664/121340/7849/5017/6097/1316/…	214
GO:0000978	RNA polymerase II proximal promoter sequence-specific DNA binding	222/5825	436/17548	8.33432e-15	1.69226e-12	1.40397e-12	60/4205/1050/8939/26523/6598/2627/1025/50804/3066/6936/9464/6599/2736/10725/94104/2494/64764/55553/10153/7019/8805/2113/2625/84678/51621/7291/6667/6722/7403/10499/196/11179/4781/3205/6925/2146/5241/639/2355/5452/4929/7182/3516/6935/4760/2908/4609/3206/860/11279/4090/6778/2101/6498/1052/7071/6597/2353/3725/6938/5465/1749/9575/688/3015/10413/3091/6772/4582/6596/2078/83881/2313/4772/2099/4087/4089/4…	222
GO:0001077	transcriptional activator activity, RNA polymerase II proximal promoter sequence-specific DNA binding	155/5825	279/17548	9.04102e-15	1.69226e-12	1.40397e-12	93649/4205/1050/8939/9464/2736/10725/2494/64764/5326/10153/7019/2113/2625/6662/51621/6667/6722/4781/6657/6925/23411/5241/5452/4929/7182/6659/3516/4760/2908/4609/9314/3206/860/26508/2101/1052/7071/2353/3725/6938/5465/1749/688/23036/3091/6596/2078/83881/2313/2034/2099/4087/4089/8091/6664/121340/7849/1316/5459/1054/4692/2737/9935/55810/1385/7294/2115/3607/9189/1959/5324/2005/4520/6774/4209/23261/647…	155
GO:0000987	proximal promoter sequence-specific DNA binding	228/5825	451/17548	9.87978e-15	1.69226e-12	1.40397e-12	60/93649/4205/1050/8939/26523/6598/2627/1025/50804/3066/7343/6936/29128/9464/6599/2736/10725/94104/2494/64764/55553/10153/7019/8805/2113/2625/84678/51621/7291/6667/6722/7403/10499/196/11179/4781/3205/6925/2146/5241/639/2355/5452/4929/7182/3516/6935/4760/2908/4609/9314/3206/860/11279/4090/6778/2101/6498/1052/7071/6597/2353/3725/6938/5465/1749/9575/688/3015/10413/3091/6772/4582/6596/2078/83881/2313…	228
GO:0044389	ubiquitin-like protein ligase binding	169/5825	323/17548	7.06121e-13	9.90158e-11	8.21473e-11	9636/9529/3329/7534/5899/1840/10152/9530/1956/8924/8450/26191/811/9927/7251/1026/7852/4792/596/6497/9063/117584/4804/3757/4738/10628/2308/7189/6714/4090/324/51588/79139/3725/11337/5925/5460/3091/4193/6772/81631/6596/8323/958/4720/4087/5829/4088/3304/8878/22903/57142/389161/7855/8065/91/25820/3312/5187/6233/55432/7336/27338/11078/1959/6118/22888/9682/4091/2821/10059/7316/4591/80196/7157/64400/7009…	169
GO:0031625	ubiquitin protein ligase binding	163/5825	309/17548	7.43238e-13	9.90158e-11	8.21473e-11	9636/9529/3329/7534/5899/1840/10152/9530/1956/8924/8450/26191/811/9927/7251/1026/7852/4792/596/6497/9063/117584/4804/3757/4738/10628/2308/7189/6714/4090/324/51588/79139/3725/11337/5925/5460/3091/4193/81631/6596/8323/958/4720/4087/5829/4088/3304/8878/22903/57142/389161/7855/8065/91/25820/3312/5187/6233/55432/7336/27338/11078/1959/6118/22888/9682/4091/2821/10059/7316/4591/80196/7157/64400/7009/1061…	163
GO:0003713	transcription coactivator activity	163/5825	317/17548	1.13711e-11	1.36339e-09	1.13112e-09	93649/10084/4205/1050/2626/6598/9464/6599/6595/5915/1840/87/23558/81/2648/676/8805/5468/2625/1488/8721/3728/8289/7251/9969/10499/2957/163732/328/9063/63976/7182/6659/8864/6935/4760/6597/3725/57496/57826/5925/23414/5465/28996/10413/9975/10521/79960/865/92140/6664/9792/5453/6097/245806/5467/2247/4335/10600/5579/23175/23286/6929/8202/2100/6671/4863/10847/22954/5994/6095/9440/4520/4928/10025/93624/22…	163
GO:0019787	ubiquitin-like protein transferase activity	225/5825	472/17548	2.90165e-11	3.1628e-09	2.62398e-09	80311/51191/200933/81844/29128/51366/7329/26263/57674/998/51444/8805/23321/114088/8924/8450/57542/54467/4671/26249/79786/91694/267/7126/9063/131405/165918/117584/10116/332/6477/5828/7189/51588/80028/10299/147339/4194/9817/10892/27252/4193/6596/26036/26118/6992/84133/148203/51257/7323/23291/59349/8065/4850/23220/64795/29116/25820/81847/90850/79791/10075/54813/54797/440590/81559/867/26234/79018/555…	225
GO:0001047	core promoter binding	84/5825	142/17548	1.77191e-10	1.77043e-08	1.46882e-08	93649/26523/6598/7343/3021/23558/9759/5468/2625/6662/3192/6667/5451/11179/4841/27316/1869/23411/2146/2309/7494/6659/2908/9314/26508/7071/6597/170959/4851/2353/6239/6421/5925/9575/3015/1871/6772/9975/4321/2099/8091/6664/7849/27161/5629/4150/1647/9555/4297/284058/2100/1870/54700/2005/6095/4862/4520/11176/7157/5978/861/10514/8013/463/406/5080/4208/55269/151050/4800/1051/4899/144455/7020/9967/6688/55…	84
GO:0004842	ubiquitin-protein transferase activity	208/5825	446/17548	1.71513e-09	1.58188e-07	1.31239e-07	80311/51191/200933/81844/29128/51366/26263/57674/998/51444/8805/23321/114088/8924/8450/57542/54467/4671/26249/79786/91694/267/7126/131405/165918/117584/10116/332/6477/5828/7189/80028/10299/147339/4194/9817/10892/27252/4193/6596/26118/6992/84133/148203/51257/7323/23291/59349/8065/4850/23220/64795/29116/25820/81847/90850/79791/10075/54813/54797/440590/81559/867/26234/79018/55527/7336/27338/153830/5…	208
GO:0061659	ubiquitin-like protein ligase activity	119/5825	229/17548	2.96137e-09	2.5362e-07	2.10413e-07	51191/29128/51366/998/51444/8805/8924/8450/54467/91694/267/9063/131405/117584/6477/5828/7189/51588/147339/4194/4193/6596/26036/6992/84133/23291/8065/29116/25820/81847/90850/10075/54797/81559/867/79018/7336/27338/153830/57154/9354/54476/22888/22954/23608/4591/80196/331/64400/27246/127544/57162/11065/51132/10210/387921/51665/83737/9968/9690/10193/65264/493829/8945/284996/387521/7335/9978/90678/7326…	119
GO:0001221	transcription cofactor binding	32/5825	41/17548	4.84675e-09	3.87417e-07	3.21416e-07	1025/7019/196/2309/8864/9314/2308/3068/5465/4772/2099/6097/1385/5187/6095/7157/2296/9349/57649/905/8013/6495/4848/988/7975/7003/8863/6613/10458/6496/166793/7341	32
GO:0046332	SMAD binding	48/5825	74/17548	2.37658e-08	1.78095e-06	1.47755e-06	93649/4205/2626/29102/1655/2316/657/6497/63976/6498/2353/3725/6938/9839/28996/7048/4087/4089/4088/8091/90/91/57154/650/4091/4221/10140/5814/7528/5813/10527/7046/4092/4086/142/5080/1499/8313/7050/5494/9958/2280/7049/64750/1281/8498/9863/8239	48
GO:0003924	GTPase activity	144/5825	297/17548	2.75458e-08	1.91032e-06	1.58488e-06	2771/10672/2787/25923/389/27314/5899/161253/377/116442/5878/23157/5874/3845/378/2773/998/11158/5908/2643/83871/2783/2782/347733/2770/11159/2780/9343/9927/1654/22808/58480/989/23433/387/2794/3265/55288/57826/51762/23176/4893/382/64121/4521/84932/127829/22836/54509/51807/79861/171177/5865/55207/201475/7283/51552/81876/5869/51277/1915/51715/55752/2635/115273/10890/28512/58528/394/10059/2778/400/2280…	144
GO:0061630	ubiquitin protein ligase activity	114/5825	224/17548	2.86787e-08	1.91032e-06	1.58488e-06	51191/29128/51366/998/51444/8805/8924/8450/54467/91694/267/131405/117584/6477/5828/7189/147339/4194/4193/6596/6992/84133/23291/8065/29116/25820/81847/90850/10075/54797/81559/867/79018/7336/27338/153830/57154/9354/54476/22888/22954/23608/4591/80196/331/64400/27246/127544/57162/11065/51132/10210/387921/51665/83737/9968/9690/10193/65264/493829/8945/284996/387521/7335/9978/90678/7326/8451/6047/9412/7…	114
GO:0001076	transcription factor activity, RNA polymerase II transcription factor binding	100/5825	191/17548	3.21457e-08	2.02856e-06	1.68297e-06	93649/4205/25942/2626/4853/6595/5915/1487/3337/23558/5468/6722/7403/9969/163732/6925/6659/4760/2908/9314/26508/6597/4851/2353/3725/57496/3068/23414/5465/9575/28996/10413/3091/83881/9975/26036/79960/4089/6664/79577/23135/5453/6097/5467/1385/138151/54797/29883/10443/394/6095/9440/4928/7157/9968/7528/10155/57591/23082/23309/57649/3400/23013/7067/8856/6666/23613/57491/2961/9412/6096/7068/112950/406/1…	100
GO:0001158	enhancer sequence-specific DNA binding	57/5825	94/17548	4.30097e-08	2.57843e-06	2.13917e-06	60/2626/6598/121643/3066/6599/2494/3021/2625/6662/4841/7494/619279/3148/6597/3725/4790/6421/3015/3215/5966/83881/9975/2313/4772/6664/1385/6689/1108/2063/9968/7528/571/86/1045/1388/60468/5078/6886/4208/3183/8932/7704/4779/57459/5457/3096/4800/6688/3159/5928/132625/6496/5090/2103/56731/5970	57
GO:0001227	transcriptional repressor activity, RNA polymerase II transcription regulatory region sequence-specific DNA binding	117/5825	233/17548	4.95848e-08	2.83106e-06	2.34875e-06	7227/50804/6936/6591/94104/55553/2625/51513/255877/26137/7832/2117/1869/2309/604/639/6935/2308/11279/2101/6498/4790/5925/23414/5465/9839/5460/9975/8091/5017/6097/5629/53335/5467/4204/3720/4084/84295/138151/4335/51341/4601/9925/6668/6929/57659/5934/79618/467/5933/2063/5978/94234/7753/7727/5814/2909/161882/4783/7528/7555/5813/571/59348/2114/83463/8531/463/1045/2023/2305/3166/6615/25803/60468/54927/…	117
GO:0019903	protein phosphatase binding	68/5825	119/17548	6.42525e-08	3.50176e-06	2.9052e-06	4233/5770/7184/10776/3783/493/8546/3672/2648/5520/5468/1956/3728/1000/1027/5296/207/596/5295/3784/2064/8660/2308/6778/55917/1432/6772/6198/6992/11215/22870/387837/66036/8036/5499/84930/23645/6118/2241/8897/55291/6774/7157/56288/3716/5524/10399/7415/5501/4217/996/6801/10859/10288/1499/1742/988/6647/2885/7187/29966/91272/2962/116443/1445/23381/79637/84687	68
GO:0035326	enhancer binding	63/5825	108/17548	6.7927e-08	3.54106e-06	2.9378e-06	60/2626/6598/121643/3066/6599/2494/3021/2625/6662/196/10743/4841/7494/619279/3148/6597/3725/4790/6938/6421/3015/3215/5966/83881/9975/2313/4772/4087/4088/6664/1385/6929/6689/1108/2063/9968/7528/571/86/1045/1388/60468/5078/6886/4208/3183/8932/7704/4779/57459/5457/3096/4800/6688/3159/5928/132625/6496/5090/2103/56731/5970	63
GO:0019902	phosphatase binding	89/5825	168/17548	8.89429e-08	4.44344e-06	3.68645e-06	4233/5770/7184/10776/63898/161742/54843/3783/493/8546/3672/2648/5520/9814/5468/1075/1956/3728/1000/1027/5296/207/596/5295/3784/2064/8660/2308/6778/55917/5465/1432/6772/6198/4087/4088/6992/11215/22870/387837/66036/8036/5499/84930/23645/6118/2241/5534/8897/55291/5594/6774/7157/56288/3716/7249/1408/4660/65125/11123/5524/10399/7415/54927/5501/4217/996/6801/10859/10288/1499/1742/988/79037/6647/2885/71…	89
GO:0001046	core promoter sequence-specific DNA binding	53/5825	87/17548	1.02245e-07	4.90369e-06	4.06829e-06	93649/6598/7343/3021/23558/5468/2625/6662/6667/5451/11179/23411/2146/6659/26508/7071/6597/170959/2353/6239/9575/3015/6772/9975/2099/6664/7849/5629/4150/1647/9555/4297/2100/54700/6095/11176/7157/5978/8013/463/406/5080/4208/4800/1051/4899/7020/9967/55734/1106/5927/10419/5469	53
GO:0000980	RNA polymerase II distal enhancer sequence-specific DNA binding	47/5825	75/17548	1.5872e-07	7.31942e-06	6.07248e-06	60/6598/3066/6599/2494/3021/4841/6597/3725/4790/6421/3015/3215/5966/83881/9975/2313/4772/1385/6689/1108/2063/9968/7528/571/86/1045/1388/60468/5078/6886/4208/3183/8932/7704/4779/57459/5457/3096/4800/6688/5928/132625/6496/5090/2103/5970	47
GO:0001882	nucleoside binding	172/5825	385/17548	1.42497e-06	6.32792e-05	5.24988e-05	2771/10672/55303/25923/389/27314/4860/51143/5899/161253/377/221443/116442/5878/23157/5874/3845/378/81/2773/998/11158/5908/2643/83871/347733/2770/11159/2780/9343/9927/22808/58480/7052/989/23433/221079/387/2794/3265/55288/57826/51762/23176/6242/4893/382/64121/58477/84932/127829/22836/54509/29925/51807/79861/171177/51199/5865/55207/201475/7283/51552/81876/5869/51277/1915/51715/84172/55752/2635/11527…	172
GO:0032549	ribonucleoside binding	169/5825	378/17548	1.65779e-06	7.0989e-05	5.88952e-05	2771/10672/55303/25923/389/27314/51143/5899/161253/377/116442/5878/23157/5874/3845/378/2773/998/11158/5908/2643/83871/347733/2770/11159/2780/9343/9927/22808/58480/7052/989/23433/221079/387/2794/3265/55288/57826/51762/23176/6242/4893/382/64121/58477/84932/127829/22836/54509/29925/51807/79861/171177/51199/5865/55207/201475/7283/51552/81876/5869/51277/1915/51715/84172/55752/2635/115273/10890/132946/…	169
GO:0046982	protein heterodimerization activity	215/5825	500/17548	2.22655e-06	9.20564e-05	7.63736e-05	3745/4205/58533/85365/581/10051/5050/1182/440093/10589/7099/7169/9464/126961/8358/3675/7171/6655/7168/23649/653604/333932/2319/55553/23023/3021/558/8338/5468/8290/6717/6662/1956/7422/54108/7291/347733/4923/196/2957/6925/5296/596/5295/7494/5596/4929/598/7182/2064/6659/4170/10054/4760/3014/26508/25782/7163/4851/2353/22882/3725/4790/6884/6861/6938/51504/3015/7042/10413/3091/8343/114609/673/64121/203…	215
GO:0003714	transcription corepressor activity	111/5825	232/17548	2.31392e-06	9.24796e-05	7.67247e-05	26155/25942/10589/1487/3337/9759/1488/595/283248/10608/3192/7251/328/23411/387893/6497/6935/26508/51588/6597/22882/3068/23414/8431/9425/3975/11278/28996/10413/79923/26036/7529/79718/5629/4204/4084/4335/4601/4863/10443/467/6427/51132/10140/57326/2909/51616/4783/7342/10514/7528/10155/4761/23309/57649/29117/25937/3400/6672/23613/8531/167465/7068/1045/4212/9612/7536/10915/55729/10409/22797/54880/8819…	111
GO:0001190	transcriptional activator activity, RNA polymerase II transcription factor binding	40/5825	65/17548	2.57257e-06	9.95005e-05	8.25495e-05	93649/4205/6595/23558/7403/163732/6659/4760/9314/6597/4851/2353/3725/57496/23414/5465/9575/28996/83881/79960/6664/23135/5453/1385/4928/9968/10155/57591/6666/406/10498/4005/4779/5454/1499/57057/5308/23076/5396/1482	40
GO:0032550	purine ribonucleoside binding	166/5825	374/17548	3.47467e-06	0.000130191	0.000108012	2771/10672/55303/25923/389/27314/51143/5899/161253/377/116442/5878/23157/5874/3845/378/2773/998/11158/5908/2643/83871/347733/2770/11159/2780/9343/9927/22808/58480/7052/989/23433/221079/387/2794/3265/55288/57826/51762/23176/6242/4893/382/64121/58477/84932/127829/22836/54509/29925/51807/79861/171177/51199/5865/55207/201475/7283/51552/81876/5869/51277/1915/51715/55752/2635/115273/10890/132946/28512/…	166
GO:0001883	purine nucleoside binding	167/5825	377/17548	3.75357e-06	0.000133185	0.000110495	2771/10672/55303/25923/389/27314/51143/5899/161253/377/221443/116442/5878/23157/5874/3845/378/2773/998/11158/5908/2643/83871/347733/2770/11159/2780/9343/9927/22808/58480/7052/989/23433/221079/387/2794/3265/55288/57826/51762/23176/6242/4893/382/64121/58477/84932/127829/22836/54509/29925/51807/79861/171177/51199/5865/55207/201475/7283/51552/81876/5869/51277/1915/51715/55752/2635/115273/10890/132946…	167
GO:0001085	RNA polymerase II transcription factor binding	73/5825	141/17548	3.77672e-06	0.000133185	0.000110495	7227/4205/25942/2626/2627/3066/9759/2625/3192/6667/6722/196/2957/6925/7494/3516/4760/9314/2353/3725/5925/23414/5465/28996/83881/4772/2099/4089/4088/92140/6934/23493/1385/1108/1959/5934/5933/6774/4209/7157/161882/7528/2932/2067/3400/23013/2961/8195/8405/2091/6886/4208/4005/10915/3398/9611/1499/3172/57057/7003/5308/78986/585/6688/129880/4808/5932/84193/132625/2002/367/7005/8553	73
GO:0047485	protein N-terminus binding	59/5825	109/17548	5.17497e-06	0.00017637	0.000146324	85365/805/808/6599/801/11235/1459/81/10971/55770/1457/4923/11130/10611/3516/7189/6597/11331/4193/382/3304/10933/79718/1647/4204/2035/90070/2967/8202/4863/6118/4221/7157/25764/2068/7040/51/25836/472/23613/10401/5604/329/5501/9612/10456/142/51164/6227/3646/10640/54840/1984/6895/8153/23524/6882/23025/5970	59
GO:0005525	GTP binding	164/5825	371/17548	5.29552e-06	0.00017637	0.000146324	2771/10672/55303/25923/389/27314/5899/161253/377/116442/5878/23157/5874/3845/378/2773/998/11158/5908/2643/83871/347733/2770/11159/2780/9343/9927/22808/58480/7052/989/23433/221079/387/2794/3265/55288/57826/51762/23176/6242/4893/382/64121/58477/84932/127829/22836/54509/29925/51807/79861/171177/51199/5865/55207/201475/7283/51552/81876/5869/51277/1915/51715/55752/2635/115273/10890/132946/28512/58528/…	164
GO:0033613	activating transcription factor binding	43/5825	73/17548	5.62679e-06	0.000182338	0.000151275	4205/25942/5757/2626/9464/9759/5468/6722/63976/4760/4609/2353/3725/5925/28996/10413/4087/4088/23493/1385/1959/56919/5934/5933/4209/161882/3054/2551/4208/4005/9611/1499/3172/57057/5308/78986/9658/4808/84193/4261/51564/8553/5970	43
GO:0001223	transcription coactivator binding	17/5825	21/17548	9.51034e-06	0.000300076	0.000248955	1025/7019/196/2308/5465/4772/2099/6097/1385/6095/2296/9349/905/8013/6495/7003/166793	17
GO:0032561	guanyl ribonucleotide binding	170/5825	391/17548	1.16761e-05	0.000358966	0.000297812	2771/10672/55303/25923/389/27314/51143/5899/161253/377/116442/5878/23157/5874/3845/5593/378/2773/998/11158/5908/2643/83871/347733/2770/11159/2780/9343/9927/22808/58480/7052/989/23433/5136/221079/387/2794/3265/55288/57826/51762/23176/6242/4893/382/64121/58477/84932/127829/22836/54509/29925/51807/79861/171177/51199/5865/55207/201475/7283/51552/81876/5869/51277/1915/51715/55752/2635/115273/10890/132…	170
GO:0008022	protein C-terminus binding	91/5825	189/17548	1.32416e-05	0.000396918	0.000329298	1487/2335/9656/23607/4361/4288/10971/8161/5468/1063/51098/4436/6667/23119/6925/23411/2064/1490/6477/3717/6714/9662/51588/3265/6884/11331/10413/7529/27161/245806/5562/2035/1613/22924/6310/4863/10133/675/7157/2068/9968/55333/114327/7430/25836/5516/7014/10963/2067/10567/10401/991/5604/5501/7431/23215/153241/23421/10055/8655/58526/7704/1112/1499/3767/2547/9784/1742/28988/10935/774/3839/8554/27183/884…	91
GO:0019001	guanyl nucleotide binding	170/5825	392/17548	1.39251e-05	0.000407224	0.000337849	2771/10672/55303/25923/389/27314/51143/5899/161253/377/116442/5878/23157/5874/3845/5593/378/2773/998/11158/5908/2643/83871/347733/2770/11159/2780/9343/9927/22808/58480/7052/989/23433/5136/221079/387/2794/3265/55288/57826/51762/23176/6242/4893/382/64121/58477/84932/127829/22836/54509/29925/51807/79861/171177/51199/5865/55207/201475/7283/51552/81876/5869/51277/1915/51715/55752/2635/115273/10890/132…	170
GO:0019789	SUMO transferase activity	15/5825	18/17548	1.73298e-05	0.000494725	0.000410443	7329/9063/51588/4193/26036/9189/10210/10401/57691/8554/8535/51564/5903/7341/286053	15
GO:0051087	chaperone binding	52/5825	96/17548	1.79005e-05	0.000499132	0.000414099	9529/581/6904/3329/54431/2580/3337/2335/9530/1075/811/51608/4189/1027/267/10049/332/993/538/5621/11080/139212/26278/10728/7157/1191/134266/11153/10681/6767/10525/10963/476/25822/329/9532/8975/6902/388591/26519/6647/55664/3301/8844/478/130872/57600/96459/55135/100885848/3309/10598	52
GO:0097718	disordered domain specific binding	22/5825	31/17548	1.88116e-05	0.000512617	0.000425287	6240/805/808/801/2697/2335/1213/3320/5925/9817/4193/4087/4644/8202/7157/2597/599/7430/1499/51645/2534/3326	22
GO:0001205	transcriptional activator activity, RNA polymerase II distal enhancer sequence-specific DNA binding	23/5825	33/17548	1.94264e-05	0.000517606	0.000429426	4205/6722/4790/9839/3215/5966/83881/4772/6689/4209/3054/571/1388/4208/4779/5457/6688/3159/6496/5090/2103/10923/5970	23
GO:0035004	phosphatidylinositol 3-kinase activity	43/5825	76/17548	2.2811e-05	0.000594573	0.000493281	4233/685/10818/2263/1956/5290/3667/5294/5296/5295/2064/8660/6714/940/2099/1839/2066/5156/3815/8503/2261/2247/2549/5155/2069/5781/472/2252/5159/5289/4254/2255/5287/2250/9542/2260/2264/2885/2534/50852/2253/30849/5293	43
GO:0042826	histone deacetylase binding	57/5825	109/17548	2.87736e-05	0.000734032	0.000608981	93649/4205/23468/3066/11051/2648/9759/595/3009/57708/3184/6667/6722/639/9314/3206/7189/3838/3320/6421/3091/3304/10270/7529/23493/2737/84295/138151/6668/1108/8625/84312/4209/7157/8850/83933/25836/7528/991/9612/54887/142/6886/4208/5879/54880/9611/5599/1051/5928/8521/3326/25855/6496/7153/23381/5970	57
GO:0032182	ubiquitin-like protein binding	47/5825	86/17548	3.29138e-05	0.000816173	0.000677129	337867/51366/54165/8924/7251/7852/165918/10054/58476/2908/51271/165324/84301/4088/55968/8878/123879/10600/116143/54476/4077/22954/23197/23142/7347/26043/92181/7128/6047/329/84259/9184/8975/11047/8535/91544/8078/9373/7153/23636/64771/55666/137886/55611/8517/1163/7334	47
GO:0019003	GDP binding	35/5825	59/17548	3.33549e-05	0.000816173	0.000677129	51143/5899/5878/5874/3845/2773/5908/2770/387/3265/57826/51762/64121/5865/55207/201475/51552/5869/10890/58528/5901/57403/5868/388/51209/23011/5911/5912/22931/2779/158158/9230/11031/54471/11021	35
GO:0035257	nuclear hormone receptor binding	74/5825	151/17548	3.89616e-05	0.000934299	0.000775131	1655/5915/23558/8638/81/8805/5468/1488/27086/811/3728/8289/9969/10499/23411/9063/4929/6714/6597/79447/5925/8431/11331/3091/6772/2099/4088/6934/5629/9730/5579/8202/9440/6774/11176/10025/55791/5901/9968/5111/23054/2114/6047/167465/8013/11240/9612/81857/142/6801/6777/9611/1499/8031/1051/93986/133522/898/7533/8554/9967/10766/64324/3159/10438/1406/2521/6882/23636/7341/2274/3727/23028/5469	74
GO:0003705	transcription factor activity, RNA polymerase II distal enhancer sequence-specific binding	53/5825	101/17548	4.78177e-05	0.00110812	0.000919335	4205/1050/2627/6591/2494/6662/6722/3725/4790/9839/3215/3091/5966/83881/9975/4772/4617/5991/245806/5629/1385/5316/6689/4209/2296/3054/5813/571/463/1388/60468/4211/5078/4784/4208/4286/389136/7704/4779/2295/3172/5457/3096/1051/6688/3159/6496/5090/2103/10923/1482/8553/5970	53
GO:0003779	actin binding	174/5825	410/17548	4.80584e-05	0.00110812	0.000919335	4607/121512/23345/2010/829/2039/57471/7170/3927/5756/9275/79933/11344/10487/4336/29766/2037/1627/822/10092/7169/2483/7171/114793/7408/55742/1266/7168/2317/399687/51361/2318/5358/87/140469/23164/81/7114/23406/60312/4640/2316/3936/23224/10163/5581/1956/4082/7739/4430/7402/23603/57698/3192/84951/26249/130271/5357/91010/7852/57180/653857/10611/1265/84665/6624/8851/4478/53904/9788/5747/6532/830/27/272…	174
GO:0052813	phosphatidylinositol bisphosphate kinase activity	40/5825	71/17548	4.97486e-05	0.00112545	0.000933713	4233/685/10818/2263/1956/5290/23396/3667/5294/5296/5295/2064/8660/6714/8394/940/2099/1839/2066/5156/3815/2261/2247/2549/5155/2069/5781/2252/5159/4254/2255/2250/9542/2260/2264/2885/2534/50852/2253/5293	40
GO:0016780	phosphotransferase activity, for other substituted phosphate groups	15/5825	19/17548	5.68817e-05	0.00126298	0.00104782	166929/5281/142891/10423/259230/79158/84720/54872/10390/85465/1040/60496/84572/81490/54675	15
GO:0042393	histone binding	90/5825	194/17548	8.48727e-05	0.00185022	0.00153502	26155/81611/11137/5757/8125/23310/23468/4171/5929/29128/84733/6595/676/2956/8208/51773/8805/55705/222229/10541/23411/11198/165918/7913/3014/3717/6597/9425/8019/6418/6772/322/79718/221656/84295/4297/10600/5579/9918/29028/554313/9960/9682/57332/11176/8364/546/22823/139886/57649/169981/29117/10943/23613/55206/6046/10527/148479/23476/2186/26038/81550/54737/23133/10498/26147/5896/8520/10360/1105/25988…	90
GO:0035035	histone acetyltransferase binding	20/5825	29/17548	8.69465e-05	0.00186159	0.00154444	93649/4205/2113/6667/3091/6772/2034/2737/1385/284058/51341/4520/7157/1958/5111/8013/5080/151050/1051/23741	20
GO:0043130	ubiquitin binding	38/5825	68/17548	9.65532e-05	0.00198144	0.00164388	337867/51366/7251/7852/165918/58476/51271/165324/84301/4088/55968/8878/10600/116143/54476/4077/22954/23197/7347/26043/92181/7128/329/9184/8975/11047/91544/8078/9373/7153/23636/64771/55666/137886/55611/8517/1163/7334	38
GO:0046934	phosphatidylinositol-4,5-bisphosphate 3-kinase activity	38/5825	68/17548	9.65532e-05	0.00198144	0.00164388	4233/685/10818/2263/1956/5290/3667/5294/5296/5295/2064/8660/6714/940/2099/1839/2066/5156/3815/2261/2247/2549/5155/2069/5781/2252/5159/4254/2255/2250/9542/2260/2264/2885/2534/50852/2253/5293	38
GO:0097110	scaffold protein binding	34/5825	59/17548	9.75021e-05	0.00198144	0.00164388	1398/7343/2697/493/3784/3757/6714/5144/3320/4193/4038/57502/84295/11113/841/5028/111/5604/7431/1147/5605/8655/4846/6885/9419/8440/1742/140735/23095/10458/3551/8912/85358/858	34
GO:0003725	double-stranded RNA binding	37/5825	66/17548	0.000108555	0.00213372	0.00177022	26523/3329/1665/29102/87/8638/55601/1213/3192/1654/4478/4154/79693/92140/27161/192669/8087/23405/7458/56919/51284/26065/10383/3609/54487/79706/55342/7431/192670/105/54840/51092/64135/6895/65080/3326/10376	37
GO:0003730	mRNA 3'-UTR binding	37/5825	66/17548	0.000108555	0.00213372	0.00177022	29894/1655/3184/3192/10236/90806/10642/22948/1993/1996/80315/26135/8087/9728/25946/9513/23367/7157/64852/677/549/6171/678/10644/8531/3181/3183/8570/9698/26156/56254/23435/22849/5073/10921/10643/6201	37
GO:0004702	signal transducer, downstream of receptor, with serine/threonine kinase activity	61/5825	123/17548	0.000116971	0.00223158	0.0018514	4233/5871/8428/558/2263/1956/1969/657/10461/93/7010/5596/3480/2064/659/6788/5601/1432/9448/2045/673/4296/4215/7048/2066/3654/5156/3815/90/4293/2261/7786/91/50488/1326/10746/5594/2043/9020/6789/57551/5603/3791/5597/4915/7046/4217/5159/51347/6885/5599/2049/2260/2264/92/2047/7301/2050/4921/84451/238	61
GO:0003727	single-stranded RNA binding	43/5825	80/17548	0.000117256	0.00223158	0.0018514	127933/26523/6434/113251/5725/55601/3187/3178/3192/1654/10492/27316/3185/27161/192669/8087/202559/219988/7458/6310/51284/57332/29974/26065/9775/7067/55342/92312/192670/11030/3183/105/5433/6741/399664/26528/8535/64135/23466/11338/10179/124540/6827	43
GO:0070491	repressing transcription factor binding	36/5825	64/17548	0.000121966	0.00228496	0.00189569	26155/25942/2627/23468/3066/1487/9759/6717/1977/6667/2957/6497/3516/4609/860/5465/6772/83881/6934/3146/6929/1108/6774/7528/80139/23613/8195/406/10915/1499/585/129880/5932/132625/51564/5970	36
GO:0140030	modification-dependent protein binding	64/5825	131/17548	0.000140847	0.00259809	0.00215547	11137/23310/23468/5929/29128/84733/676/2956/8805/222229/161725/165918/6597/9425/8019/8878/4297/54764/79931/10133/9682/57332/11176/10594/546/23172/22823/139886/169981/29117/56893/7128/10943/23613/7415/6046/148479/23476/7353/2186/26038/81550/54737/23133/10498/26147/1105/3621/9958/8535/5887/5252/55023/3416/178/54892/56957/5886/23118/54629/84142/56852/5927/8517	64
GO:0031491	nucleosome binding	38/5825	69/17548	0.000146535	0.00266205	0.00220854	60/26155/6598/440093/3066/29128/126961/6599/8358/653604/333932/3021/50809/8290/6594/8289/11198/165918/6597/3015/8091/9555/1108/22823/86/6047/26147/3183/8932/8968/57459/8357/8467/5252/5928/3151/3150/1104	38
GO:0051219	phosphoprotein binding	41/5825	76/17548	0.000150511	0.00269347	0.00223461	1398/2810/5300/3667/5296/1399/5295/26119/6714/27/5925/6464/7525/6295/7529/8503/2035/84295/867/5594/5048/5311/8945/4281/5327/55294/2475/6452/3482/9021/8440/54840/8535/9967/7410/2885/7442/84918/25/5336/5921	41
GO:0016791	phosphatase activity	118/5825	270/17548	0.000184613	0.00325516	0.0027006	5770/27068/4907/5792/5789/761/92370/93034/22876/8612/9896/23399/5520/248/9562/818/57460/5525/26191/114971/53/55066/2053/5778/22843/23035/56940/23239/995/993/5728/8493/64419/251/8073/5530/1848/196051/2070/93492/5775/66036/1844/5499/5800/150290/4952/5518/23175/79660/138639/5534/8897/5537/54205/8226/85464/7803/5208/5780/5516/79871/51205/10217/57546/5209/5781/90809/5509/92609/5500/476/54928/11122/560…	118
GO:0001104	RNA polymerase II transcription cofactor activity	52/5825	103/17548	0.000205138	0.00356464	0.00295736	93649/4205/25942/6595/1487/3337/23558/9969/163732/6659/4760/26508/6597/57496/3068/23414/28996/26036/79960/6664/5453/54797/10443/394/9440/4928/9968/10155/57591/23082/23309/57649/6666/23613/9412/112950/10498/10915/4848/5454/1499/57057/55809/5308/133522/9967/6913/23076/5932/5396/1482/5469	52
GO:0019838	growth factor binding	64/5825	133/17548	0.000242914	0.00411755	0.00341608	8829/7837/7057/135228/3691/3490/2263/2817/1956/3655/3977/8539/6272/93/7010/3485/10952/3480/2064/4804/1277/1490/659/6464/3488/27286/1289/7048/5156/3815/90/347252/5045/2261/91/5155/9702/3486/51232/3791/4915/3690/7046/23105/8840/57045/10456/3572/5159/3482/1282/3570/6223/114990/2260/2264/7049/92/9180/1281/3491/6187/3484/8828	64
GO:0008013	beta-catenin binding	43/5825	82/17548	0.000243825	0.00411755	0.00341608	23607/6662/9070/1000/1457/5300/55966/2309/4929/9314/2308/324/83439/56998/2099/5829/4088/23135/6934/79718/2737/84328/6095/9968/5663/8945/2932/205147/283149/11122/1857/999/4092/9231/6299/10498/25776/8313/357/29119/23189/367/5795	43
GO:0004721	phosphoprotein phosphatase activity	82/5825	179/17548	0.000284582	0.00467416	0.00387787	5770/27068/5792/5789/8612/23399/5520/9562/818/57460/5525/26191/114971/55066/5778/22843/23035/56940/23239/995/993/5728/8493/64419/8073/5530/1848/2070/93492/5775/1844/5499/5800/150290/5518/79660/138639/5534/8897/5537/54205/85464/7803/5780/5516/79871/10217/57546/5781/5509/92609/5500/11122/5604/5501/11221/25930/8732/5802/5793/54961/5494/78986/8613/29101/8556/5771/1850/11072/5797/142679/285193/64077/1…	82
GO:0051427	hormone receptor binding	82/5825	179/17548	0.000284582	0.00467416	0.00387787	1655/5915/23558/8638/81/8805/5468/1488/27086/811/3728/8289/9969/10499/23411/9063/4929/3717/6714/6597/79447/5925/8431/11331/3091/6772/2099/4088/6934/5629/122876/9730/5579/8202/9440/2778/6774/11176/10025/55791/5901/3716/9968/5781/5111/23054/2114/6047/167465/8013/11240/9612/81857/142/6801/116/6777/9611/1499/8031/1051/93986/133522/898/7533/8554/9967/10766/8835/64324/3159/2534/10438/1406/2521/6882/236…	82
GO:0005057	signal transducer activity, downstream of receptor	78/5825	169/17548	0.00029671	0.0048075	0.00398849	4233/5871/8428/558/2263/9530/1956/1969/1027/657/10461/93/7010/5596/3480/2064/4090/659/6788/7074/5601/1432/9448/2045/673/4296/4215/7048/4087/4089/4088/2066/3654/5156/3815/90/4293/2261/7786/91/50488/1326/4091/10746/5594/2043/9020/6789/57551/5603/3791/5597/4915/5335/5604/7046/4092/4217/4086/5159/8519/51347/6885/116/5599/2049/2260/2264/92/153/26230/2047/7301/51196/2050/4921/84451/238	78
GO:0003697	single-stranded DNA binding	53/5825	107/17548	0.000330152	0.00527803	0.00437886	8880/3329/50804/4175/55775/51444/4173/4176/3178/3192/4436/7517/6117/3148/4437/55388/4292/3146/129401/6118/64859/5557/675/5814/1408/64710/7014/56652/51729/5813/2067/10635/3508/8531/3181/4904/5433/10111/5457/80169/54840/5887/84893/3190/23635/5888/7013/5886/8318/5093/7516/10923/5395	53
GO:0031072	heat shock protein binding	59/5825	122/17548	0.000353309	0.00557392	0.00462434	581/3066/9894/54431/55898/3337/7019/3308/1457/4189/1027/22824/196/4792/10049/2908/335/3091/3654/3304/84223/1385/26278/3312/4862/3064/10728/3984/11153/6767/10525/10963/6782/10869/3791/26973/79091/406/7175/6693/54880/3310/3767/2289/388591/1760/55664/2280/3301/983/8844/3837/55869/3326/100885848/2081/3309/23636/79982	59
GO:0070064	proline-rich region binding	14/5825	19/17548	0.000359985	0.00560547	0.00465052	10152/595/10413/322/1540/10567/11193/10915/25/10458/55660/26058/1445/5216	14
GO:0001105	RNA polymerase II transcription coactivator activity	26/5825	44/17548	0.000368493	0.00566439	0.0046994	93649/4205/6595/23558/163732/6659/4760/6597/57496/23414/28996/79960/6664/5453/4928/9968/10155/57591/6666/10498/5454/1499/57057/5308/23076/5396	26
GO:0070412	R-SMAD binding	16/5825	23/17548	0.000390055	0.00591994	0.00491141	93649/29102/1655/2353/3725/9839/4087/4089/4088/57154/4091/4221/142/5080/5494/8498	16
GO:0052742	phosphatidylinositol kinase activity	29/5825	51/17548	0.000426178	0.00638734	0.00529918	10818/2263/5290/3667/5294/5296/5295/8660/8394/8503/2261/2247/2549/5781/472/5298/55361/2252/5289/2255/5287/2250/2260/2264/55300/2885/2253/30849/5293	29
GO:0031490	chromatin DNA binding	53/5825	108/17548	0.000440998	0.00652786	0.00541577	60/6598/440093/3066/126961/6599/8358/23592/653604/333932/3021/23558/81/8290/3009/3192/6722/7403/328/2146/2309/604/6597/4851/9575/3015/4088/8091/23135/9555/5187/1108/6774/7067/86/55206/7068/221496/3183/8932/8968/79576/57459/8357/5308/5928/3008/3151/3150/5927/1104/5970/5469	53
GO:0005178	integrin binding	57/5825	118/17548	0.000457312	0.00668679	0.00554762	3675/3479/6387/7057/87/2335/81/3936/2200/1956/3655/7402/811/7106/7070/8754/7412/3964/4323/1490/6714/55914/6868/3611/1289/7045/5829/846/9294/3146/3678/977/2247/3383/3688/255743/8482/3673/5034/8751/3791/3690/3553/8840/7077/11095/928/7094/10085/10666/5771/11188/1281/3491/6376/10516/102	57
GO:0048185	activin binding	10/5825	12/17548	0.000521286	0.00753038	0.0062475	93/90/91/57154/4092/2280/7049/92/10468/10272	10
GO:0030165	PDZ domain binding	44/5825	87/17548	0.000582625	0.00831627	0.0068995	2787/1182/50848/2697/8324/493/9411/440193/55327/9693/23705/5728/6868/6641/6198/1080/6584/5174/11113/140453/51/490/6752/5663/23085/51232/8321/8325/5605/2535/9419/59339/1742/7049/55970/92/59338/153/8322/10458/6383/729993/92162/160622	44
GO:0044325	ion channel binding	57/5825	119/17548	0.000596847	0.00834585	0.00692404	3745/6546/805/7534/808/801/23241/27020/87/81/10971/2316/6717/140730/9699/3784/6714/3752/5144/7525/846/5621/10345/6262/7416/3064/6399/857/5311/1729/219527/9100/5310/1173/10523/3398/5142/1499/3767/2257/388591/7881/7533/9783/2280/55690/2534/29108/30818/55800/10008/23704/3326/9709/288/57010/9472	57
GO:0031492	nucleosomal DNA binding	26/5825	45/17548	0.000598618	0.00834585	0.00692404	60/6598/440093/3066/126961/6599/8358/653604/333932/3021/8290/6597/3015/8091/9555/1108/86/3183/8932/8968/57459/8357/5928/3151/3150/1104	26
GO:0001222	transcription corepressor binding	11/5825	14/17548	0.000660485	0.00910254	0.00755182	8864/3068/5187/6095/57649/4848/988/8863/6613/6496/7341	11
GO:0016303	1-phosphatidylinositol-3-kinase activity	25/5825	43/17548	0.000668391	0.00910683	0.00755538	10818/2263/5290/3667/5294/5296/5295/8660/8503/2261/2247/2549/5781/472/2252/5289/2255/5287/2250/2260/2264/2885/2253/30849/5293	25
GO:0003707	steroid hormone receptor activity	32/5825	59/17548	0.00068503	0.00922867	0.00765646	10424/2494/5915/5468/5241/4929/7182/2908/4306/2101/5465/8431/9975/2099/6097/5467/2100/6095/2063/11057/7067/8856/8013/6096/7068/164091/54852/3172/2649/81285/2103/367	32
GO:0008139	nuclear localization sequence binding	18/5825	28/17548	0.000734812	0.00978933	0.00812161	9883/100101267/4792/23633/30000/3842/3838/3843/3840/23534/4928/8021/3839/3836/23742/3837/26953/9972	18
GO:0042578	phosphoric ester hydrolase activity	150/5825	364/17548	0.00074441	0.00980822	0.00813728	5770/27068/4907/5792/5789/761/5331/92370/93034/257068/55775/3162/22876/8612/9896/23399/5520/248/9562/818/57460/2782/5525/2923/26191/114971/53/55066/2053/328/5778/5136/65258/22843/23035/5144/56940/23239/995/993/5728/8493/64419/251/8073/5530/1848/846/196051/2070/93492/133121/5775/66036/1844/5499/5800/150290/4952/5518/23175/5143/222236/79660/138639/5534/8897/5537/54205/8226/85464/7803/11153/5208/635…	150
GO:0001968	fibronectin binding	17/5825	26/17548	0.000776408	0.0101186	0.0083948	6385/3675/7057/7422/1490/131578/3488/151887/90070/3688/1520/3486/4653/3690/59339/51144/10272	17
GO:0004709	MAP kinase kinase kinase activity	41/5825	81/17548	0.000864029	0.0111395	0.00924174	4233/558/2263/1956/1969/10461/7010/3480/2064/6788/2045/673/4296/4215/2066/5156/3815/4293/2261/7786/1326/10746/2043/9020/6789/57551/3791/4915/4217/5159/51347/6885/2049/2260/2264/2047/7301/2050/4921/84451/238	41
GO:0036002	pre-mRNA binding	22/5825	37/17548	0.000918607	0.0117171	0.00972098	127933/6434/58155/1655/5725/6431/6662/3178/3192/7884/10658/6427/10594/55285/7310/3191/3181/7536/56853/6895/11338/55696	22
GO:0005154	epidermal growth factor receptor binding	20/5825	33/17548	0.0011188	0.0141205	0.0117149	685/378/255324/6464/7525/1839/2066/3678/7039/867/3092/2241/2069/9655/6643/10451/7410/2885/5359/222584	20
GO:0001102	RNA polymerase II activating transcription factor binding	27/5825	49/17548	0.00128218	0.0160058	0.013279	4205/25942/6722/4760/2353/3725/5925/28996/4088/23493/1385/1959/5934/5933/4209/161882/4208/4005/9611/1499/3172/57057/5308/78986/4808/84193/8553	27
GO:0019213	deacetylase activity	30/5825	56/17548	0.00130002	0.0160058	0.013279	25942/3066/221443/9759/57708/28992/23411/64579/79885/2098/138151/1108/84312/51742/5931/5978/83933/23309/57504/6299/8819/10284/3340/5928/55869/51564/23410/25855/140733/23028	30
GO:0019211	phosphatase activator activity	9/5825	11/17548	0.00132158	0.0160058	0.013279	805/10818/808/801/23645/650/3486/5524/2962	9
GO:0070411	I-SMAD binding	9/5825	11/17548	0.00132158	0.0160058	0.013279	4087/4089/57154/4091/7046/4092/4086/1499/8313	9
GO:0004843	thiol-dependent ubiquitin-specific protease activity	40/5825	80/17548	0.00134602	0.0161388	0.0133893	84196/10617/23032/161725/57558/8314/54726/57646/10600/55432/84669/1540/54764/9960/84640/23326/7347/9101/10869/7128/9097/55031/7353/9100/23252/8975/220213/158880/4287/9958/84132/57695/7398/8078/10010/56957/54629/55611/57559/90268	40
GO:0004713	protein tyrosine kinase activity	80/5825	182/17548	0.00152052	0.0180505	0.0149754	4233/685/8829/8767/7465/558/2263/8805/1956/1969/9402/6776/10461/7010/3480/2064/3717/6714/5747/27/3320/2045/7525/6416/5608/1839/2066/5156/3815/2261/2247/7294/25778/2241/2043/2069/9833/11116/8445/3716/79834/51232/3791/4915/5604/5606/2252/3702/5605/5159/1944/3482/1859/2255/6777/8444/157285/2250/9542/2049/5753/2260/2264/2885/7750/2534/2047/2444/9149/1523/25/7301/2253/10645/2050/4921/84451/8828/1445/2…	80
GO:0070851	growth factor receptor binding	61/5825	133/17548	0.00154603	0.0181734	0.0150774	3569/685/10818/27020/378/23607/2625/7422/3589/200081/3717/6714/255324/5728/6464/6868/7525/80310/1839/2066/5156/149233/3678/2247/7039/5155/867/351/51752/3092/2241/2069/9655/51135/10193/92609/6643/3690/3553/10451/84639/2252/3572/5159/85480/2255/3570/2250/1270/7410/2885/5359/3574/2534/29108/79031/222584/2081/2253/7100/5795	61
GO:0019199	transmembrane receptor protein kinase activity	41/5825	83/17548	0.00159122	0.0185231	0.0153675	4233/8829/558/2263/1956/1969/657/10461/93/7010/3480/2064/659/2045/7048/2066/5156/3815/90/2261/91/2043/51232/3791/4915/7046/5159/1944/3482/2049/2260/2264/7049/92/2047/7301/2050/4921/84451/8828/238	41
GO:0002039	p53 binding	36/5825	71/17548	0.00167319	0.01929	0.0160037	6598/3329/79813/29997/9891/10919/8805/23411/387893/117584/79698/6597/10197/64393/3091/4193/4582/25946/6794/3064/80196/7157/8550/2932/29117/1938/79750/23476/9100/8626/54941/56254/7161/78986/83596/23028	36
GO:0004407	histone deacetylase activity	24/5825	43/17548	0.00185914	0.0212296	0.0176129	25942/3066/9759/57708/23411/79885/138151/1108/84312/51742/5931/5978/83933/23309/57504/6299/8819/10284/5928/55869/51564/23410/25855/23028	24
GO:0005085	guanyl-nucleotide exchange factor activity	132/5825	323/17548	0.00214977	0.0241358	0.020024	10672/4233/121512/685/10818/89781/801/9610/6655/378/57580/2263/818/64857/1956/27095/8924/23370/9693/9827/2903/26130/8997/9909/3667/7010/2904/10952/2064/2668/8660/3717/5747/25782/221178/7074/54453/6464/117177/6711/1839/2066/57449/5156/3815/50618/2674/2261/2247/55004/9922/8874/7109/5155/8729/23362/160518/23268/11069/2069/6399/3716/8892/84079/11214/7984/1793/10113/5900/26084/51735/29/8925/58485/5906…	132
GO:0035258	steroid hormone receptor binding	43/5825	89/17548	0.0021539	0.0241358	0.020024	1655/23558/5468/27086/811/9063/4929/6714/6597/79447/5925/11331/2099/4088/9730/5579/8202/6774/5901/5111/23054/2114/6047/167465/8013/11240/142/6801/6777/1499/8031/1051/93986/133522/898/7533/8554/64324/2521/7341/2274/23028/5469	43
GO:1990841	promoter-specific chromatin binding	22/5825	39/17548	0.00237392	0.0263549	0.021865	3066/1655/2736/10919/9759/3192/2146/1786/639/9314/6772/9869/9960/5934/5933/4928/2296/10155/1958/648/64743/2962	22
GO:0051721	protein phosphatase 2A binding	17/5825	28/17548	0.00255524	0.0281076	0.0233192	5770/10776/5520/207/596/2308/55917/6772/6198/84930/7157/5524/6801/29966/91272/116443/23381	17
GO:1990782	protein tyrosine kinase binding	35/5825	70/17548	0.00261574	0.0285115	0.0236543	5770/1398/10818/2697/3667/5296/5295/51378/3320/7532/7074/63916/5728/6464/285/8878/3556/4038/867/2043/7157/10140/9655/10193/10399/83394/5781/5111/4653/5335/55824/5771/50852/399694/117854	35
GO:0070888	E-box binding	21/5825	37/17548	0.00267879	0.0289357	0.0240062	9464/2625/7291/196/6925/6935/4760/4609/6938/9575/3091/4617/5187/6929/4761/56938/406/6886/4005/4286/8553	21
GO:0033558	protein deacetylase activity	24/5825	44/17548	0.00281451	0.0298637	0.0247761	25942/3066/9759/57708/23411/79885/138151/1108/84312/51742/5931/5978/83933/23309/57504/6299/8819/10284/5928/55869/51564/23410/25855/23028	24
GO:0045309	protein phosphorylated amino acid binding	24/5825	44/17548	0.00281451	0.0298637	0.0247761	1398/5300/3667/5296/1399/5295/26119/27/6464/7525/7529/8503/867/5594/8945/55294/6452/9021/8440/7410/2885/25/5336/5921	24
GO:0001784	phosphotyrosine residue binding	20/5825	35/17548	0.00301921	0.0317547	0.0263449	1398/3667/5296/1399/5295/26119/27/6464/7525/8503/867/5594/6452/9021/8440/7410/2885/25/5336/5921	20
GO:0004879	nuclear receptor activity	26/5825	49/17548	0.00318725	0.032944	0.0273316	2494/5915/5468/196/5241/4929/2101/5465/9975/2099/6097/5467/2100/6095/6774/2063/7067/8856/8013/6096/7068/3172/2649/6720/2103/367	26
GO:0098531	transcription factor activity, direct ligand regulated sequence-specific DNA binding	26/5825	49/17548	0.00318725	0.032944	0.0273316	2494/5915/5468/196/5241/4929/2101/5465/9975/2099/6097/5467/2100/6095/6774/2063/7067/8856/8013/6096/7068/3172/2649/6720/2103/367	26
GO:0017048	Rho GTPase binding	75/5825	173/17548	0.00324427	0.0332469	0.0275829	10672/84612/121512/55920/57522/114793/6655/10152/57580/128239/2316/9578/64857/23370/23603/91010/7126/8997/6093/9475/221178/7074/10298/6242/4296/57449/538/50618/22870/11113/8874/1613/4952/11078/23268/857/80143/56924/11214/7984/1793/26084/29/1729/23500/8531/5863/10451/10160/1857/23580/1730/1894/5062/84904/123720/10787/5063/26030/6654/5058/6647/139818/54443/7410/10602/29966/26230/50650/57531/128272/…	75
GO:0005072	transforming growth factor beta receptor, cytoplasmic mediator activity	8/5825	10/17548	0.00329561	0.0334867	0.0277819	1027/4090/4087/4089/4088/4091/4092/4086	8
GO:0042169	SH2 domain binding	19/5825	33/17548	0.00339797	0.0339514	0.0281674	1398/285590/3667/54900/3717/6714/5747/8878/79801/202559/394/10399/9646/10395/10859/55824/25/7462/23636	19
GO:0061980	regulatory RNA binding	19/5825	33/17548	0.00339797	0.0339514	0.0281674	9782/26523/3178/6657/131405/5460/27161/192669/23405/4204/51284/3181/8241/192670/8932/51490/9698/6895/23264	19
GO:0005086	ARF guanyl-nucleotide exchange factor activity	13/5825	20/17548	0.00355601	0.034948	0.0289942	378/10952/9922/8729/23362/8925/57221/10564/26269/10565/23550/9266/23096	13
GO:0031683	G-protein beta/gamma-subunit complex binding	13/5825	20/17548	0.00355601	0.034948	0.0289942	2771/10672/2773/2770/2780/1069/2778/2767/9630/2774/2768/2776/2779	13
GO:0005088	Ras guanyl-nucleotide exchange factor activity	104/5825	251/17548	0.00362772	0.0352633	0.0292558	10672/4233/121512/685/10818/801/9610/6655/57580/2263/818/64857/1956/27095/23370/9693/9827/2903/26130/8997/9909/3667/7010/2904/2064/2668/8660/3717/5747/25782/221178/7074/54453/6464/117177/6711/1839/2066/57449/5156/3815/50618/2674/2261/2247/8874/7109/5155/160518/23268/11069/2069/6399/3716/84079/11214/7984/1793/26084/29/58485/5906/5863/10451/10160/2252/9048/1894/5159/4254/84904/2255/122553/25780/174…	104
GO:0019208	phosphatase regulator activity	43/5825	91/17548	0.00364691	0.0352633	0.0292558	81611/805/10776/10818/808/801/54545/5520/84988/5525/1457/151242/84919/9839/165324/6418/9749/6992/55968/6295/5523/8036/23645/5518/79660/650/3486/4660/11123/5524/81706/5504/26051/1760/5527/91272/2962/9858/6305/137886/151987/4659/84687	43
GO:0035173	histone kinase activity	12/5825	18/17548	0.00375243	0.0354265	0.0293912	3717/5563/5562/9730/5579/9833/891/6790/1017/83903/1111/983	12
GO:0070577	lysine-acetylated histone binding	12/5825	18/17548	0.00375243	0.0354265	0.0293912	676/8805/6597/8019/4297/11176/29117/23613/6046/23476/10498/55023	12
GO:0140033	acetylation-dependent protein binding	12/5825	18/17548	0.00375243	0.0354265	0.0293912	676/8805/6597/8019/4297/11176/29117/23613/6046/23476/10498/55023	12
GO:0000400	four-way junction DNA binding	11/5825	16/17548	0.00387841	0.0360482	0.029907	2956/4436/7517/3148/3146/3149/4221/7528/7486/5888/7516	11
GO:0034185	apolipoprotein binding	11/5825	16/17548	0.00387841	0.0360482	0.029907	3329/4035/3990/4040/7436/4038/4023/821/19/949/7804	11
GO:0030374	ligand-dependent nuclear receptor transcription coactivator activity	34/5825	69/17548	0.0040381	0.0372437	0.0308988	5915/87/81/5468/7251/9969/10499/5465/9975/6097/5467/2247/5579/8202/6095/9440/10025/9968/23326/23082/23054/7067/8856/6096/7068/10498/55809/133522/9967/3159/79084/23028/83637/5469	34
GO:0002020	protease binding	59/5825	133/17548	0.00461037	0.0421972	0.0350084	54507/7078/83752/3675/4035/8767/8772/2319/2335/248/6407/302/6717/1213/267/596/5272/117584/1277/8851/51652/79139/10299/10892/5728/940/5054/3815/5621/9507/5045/3949/2152/3688/7124/7316/675/7157/8797/56652/2932/7128/10017/7415/3690/462/1857/5345/7077/836/11047/147372/10956/7076/29108/374291/1281/5886/8915	59
GO:0000979	RNA polymerase II core promoter sequence-specific DNA binding	20/5825	36/17548	0.00469352	0.0424858	0.0352479	3021/23558/5451/11179/2146/26508/2353/6239/3015/6772/6664/7849/4150/1647/9555/5080/1051/7020/55734/5469	20
GO:0001078	transcriptional repressor activity, RNA polymerase II proximal promoter sequence-specific DNA binding	62/5825	141/17548	0.00477797	0.0424858	0.0352479	50804/6936/6591/94104/55553/2625/26137/7832/639/2308/11279/2101/6498/5925/23414/5465/9975/8091/5017/6097/5629/53335/4204/4084/138151/51341/6668/6929/5934/467/5933/5978/94234/7753/161882/4783/7528/571/2114/463/2023/6615/6299/6670/1051/7050/25988/93986/7020/6688/6913/23528/283571/55145/30818/132625/54626/7707/7022/5396/8553/5970	62
GO:0046875	ephrin receptor binding	16/5825	27/17548	0.00478364	0.0424858	0.0352479	5770/1398/5294/8851/6714/2045/6464/867/2043/1948/1944/1947/1946/2885/2534/25	16
GO:0070566	adenylyltransferase activity	16/5825	27/17548	0.00478364	0.0424858	0.0352479	8638/167153/55149/64282/11153/64852/9060/23057/80347/11044/54840/64802/25/64895/27304/10914	16
GO:0004725	protein tyrosine phosphatase activity	46/5825	100/17548	0.00512288	0.0451643	0.03747	5770/5792/5789/26191/114971/5778/56940/995/993/5728/64419/8073/1848/2070/93492/5775/1844/5800/150290/138639/8897/85464/7803/5780/5781/92609/11122/5604/11221/25930/8732/5802/5793/54961/78986/8556/5771/1850/11072/5797/142679/285193/8555/11156/5795/2140	46
GO:0005126	cytokine receptor binding	113/5825	278/17548	0.0052099	0.0455962	0.0378283	655/3569/6347/3576/10818/161742/7837/8772/6387/2920/1652/6358/23607/627/2625/2921/7422/29097/2919/3589/3977/5295/10116/3717/7189/7042/6464/6868/6772/8741/3456/7048/4087/4088/149233/6363/6356/6374/51192/1435/651/3678/6361/3624/2661/56477/8742/51752/650/6346/10131/7124/4091/4591/10220/6774/656/3716/83737/7040/6352/51135/10193/9618/8740/92609/8600/841/3690/3553/5335/9034/7046/637/84639/4092/25805/35…	113

## Sheet: KEGG pathway annotation
Table S6 Function Analysis
ID	Description	GeneRatio	BgRatio	pvalue	p.adjust	qvalue	geneID	Count
hsa05205	Proteoglycans in cancer	130/2817	201/7840	4.86037e-17	1.53102e-14	8.85099e-15	60/4233/7078/286/960/10818/7099/29102/27250/6385/1655/3479/6655/2317/7057/2017/3845/8324/2318/967/2335/998/2316/2817/818/1956/7422/595/5290/7291/22808/1026/6093/208/5296/207/5295/3480/2064/4478/4318/387/4609/6714/5747/9475/7471/3265/7074/1432/7042/3091/4193/6198/79923/8323/4893/673/2099/4087/5829/1839/2066/10000/7855/7482/8503/3678/2247/2549/5499/5579/5170/867/3688/7124/8326/5594/6774/7157/22800/…	130
hsa04218	Cellular senescence	102/2817	160/7840	4.81525e-13	3.79201e-11	2.1922e-11	3569/2626/10114/3576/805/823/808/801/3845/1875/83593/1019/4361/2113/595/5290/22808/1026/208/9134/1869/23411/5296/2309/207/5295/91750/4609/2308/3265/4790/293/5925/1432/1871/28996/993/7042/5728/4193/4893/1021/4772/7048/5608/4087/5530/4088/5054/10000/8878/890/23291/3135/3105/1647/8503/3107/5499/1870/5934/5534/7416/894/5933/5594/10758/7157/22800/7040/3486/7249/891/677/8945/90550/472/132660/678/5500/5…	102
hsa04668	TNF signaling pathway	76/2817	110/7840	1.14188e-12	7.03992e-11	4.06986e-11	3569/6347/1906/8772/64764/2920/9530/2921/5290/2919/4792/208/7412/5296/207/5295/4323/602/4318/2353/3725/4790/5601/1432/182/6416/3456/5608/10000/8986/6374/8503/1435/1385/9252/1326/3383/6401/7124/10059/5594/9020/83737/355/6352/7128/5603/841/843/5743/3553/1388/9586/5604/329/5606/4217/3976/1147/836/840/3659/6885/9021/5599/1051/7187/7185/6376/23118/3600/3551/5293/3726/8517/5970	76
hsa05210	Colorectal cancer	63/2817	86/7840	1.56443e-12	7.03992e-11	4.06986e-11	581/5899/6655/3845/2956/1956/595/5290/4436/1026/208/5296/207/596/5295/842/387/332/4609/324/3265/2353/3725/83439/5601/7042/4437/6198/4893/673/7048/4087/4089/4088/10000/5366/4292/6934/1647/8503/7039/10018/5594/54205/7157/2069/7040/2932/5900/5604/7046/5605/5879/2475/836/26060/1499/8313/5599/6654/2885/27113/5293	63
hsa04933	AGE-RAGE signaling pathway in diabetic complications	70/2817	100/7840	3.35468e-12	1.3209e-10	7.6363e-11	3569/6347/581/3576/5331/1906/5292/3845/2335/1019/998/5581/7422/595/5290/1027/6776/208/7412/5296/207/596/5295/1277/2308/3717/3265/3725/4790/5601/1432/7042/6772/4893/4772/7048/4087/4089/4088/5054/10000/1536/8503/50507/5579/2152/3383/6401/7124/5594/6774/7040/4313/1958/1729/5603/3553/5335/7046/5879/836/4846/1282/6777/5599/1281/51196/5336/5293/5970	70
hsa01521	EGFR tyrosine kinase inhibitor resistance	58/2817	79/7840	1.04424e-11	3.65484e-10	2.1129e-10	4233/3569/581/3479/6655/3845/558/2263/1956/7422/5290/1977/208/5296/2309/207/596/5295/3480/598/2064/3717/6714/3265/5728/6464/6198/4893/673/80310/10000/5156/8503/2261/2247/7039/2549/10018/5579/5155/5594/6774/3716/2932/3791/5335/5604/5605/5159/2475/3570/6654/9542/2885/6194/399694/5336/5293	58
hsa01522	Endocrine resistance	67/2817	98/7840	5.29563e-11	1.51648e-09	8.76692e-10	581/3479/4854/6655/4853/3845/1019/1956/595/5290/6667/1027/1026/208/1869/5296/207/596/5295/3480/2064/4318/6714/5747/3265/4851/2353/3725/5925/5601/1432/1871/6464/4193/182/6198/4893/673/2099/1839/10000/638/8503/8202/2100/1870/2778/5594/7157/4313/5567/5603/111/5604/10498/5605/2475/115/9611/5599/6654/2885/399694/1029/5293/112/5469	67
hsa04115	p53 signaling pathway	53/2817	72/7840	6.96312e-11	1.82782e-09	1.05668e-09	581/84883/2810/3479/7057/1019/5268/595/1026/9134/596/842/83667/598/143686/6477/4194/64393/8795/5728/4193/8493/1021/5054/5366/1647/27244/6241/894/54205/7157/3486/7249/355/891/472/841/637/1017/92344/836/11200/7161/898/896/1111/983/27113/9538/1029/64065/901/900	53
hsa04012	ErbB signaling pathway	59/2817	85/7840	2.94387e-10	6.62371e-09	3.82925e-09	685/1398/6655/3845/818/1956/5290/1027/1026/6776/208/5296/1399/207/5295/2064/4609/6714/5747/3265/27/3725/5601/6464/10298/6198/4893/673/6416/1839/2066/10000/8503/7039/2549/5579/867/5594/2069/56924/2932/5335/5604/5605/2475/5062/6777/8440/5063/5599/6654/9542/5058/2885/399694/25/5336/2002/5293	59
hsa04068	FoxO signaling pathway	82/2817	132/7840	6.29887e-10	1.23958e-08	7.16617e-09	3569/3479/6655/3845/10769/1956/595/5290/23678/5571/1027/1026/3667/208/23411/5296/2309/207/5295/604/3480/8660/2308/3265/11337/5563/5601/1432/7042/5728/4193/4893/673/7048/4087/4089/664/4088/10000/5562/5564/1647/8503/10018/5170/6794/5934/894/5594/6774/6648/7040/891/5347/114907/472/6789/8471/5603/5604/7046/6446/356/1017/1147/6517/5605/2538/5896/6502/26260/5599/23710/6654/10365/3575/1454/2885/9140/355…	82
hsa04140	Autophagy - animal	80/2817	128/7840	6.6898e-10	1.23958e-08	7.16617e-09	81671/3845/5290/22808/3667/208/5296/207/596/5295/3480/598/58476/23604/8660/7189/3265/11337/5563/5601/5728/3091/6198/64419/4893/64121/664/10000/79065/5562/8503/3146/22863/1613/5170/51100/6794/8408/58528/55054/8897/1965/5594/22800/7249/55102/5567/23130/7405/5516/1508/8471/5604/3708/9821/5605/2475/9474/5289/1612/29982/54541/6885/9342/5599/23710/84335/3920/9711/26100/83452/9140/8673/9706/2081/1509/30…	80
hsa04510	Focal adhesion	113/2817	199/7840	1.05706e-09	1.74911e-08	1.01118e-08	60/4233/1398/3675/3479/7408/55742/6655/2317/7057/2318/87/2335/3691/3672/81/998/5908/2316/1956/7422/595/5290/3655/23396/340156/6093/208/5296/1399/207/596/5295/3480/2064/7058/1277/10627/387/6714/5747/9475/3265/3725/5601/5728/6464/3611/3696/10298/673/7143/80310/5829/10000/5156/4638/3918/8503/3678/5499/5579/5155/5170/3688/394/894/5594/331/857/3673/56924/91807/2909/4660/3915/8516/1793/2932/5500/1729/5…	113
hsa04917	Prolactin signaling pathway	50/2817	70/7840	1.4042e-09	2.1063e-08	1.21768e-08	7054/6655/3845/595/5290/6776/30837/208/5296/2309/207/5295/3717/6714/3265/2353/4790/5601/1432/6464/6772/4893/2099/10000/8503/3973/9306/2100/894/5594/6774/9655/2932/8600/5603/5604/5618/5605/3659/9021/6777/5599/6654/8651/8835/2885/399694/8792/5293/5970	50
hsa05211	Renal cell carcinoma	49/2817	69/7840	2.83105e-09	4.05354e-08	2.3434e-08	4233/1398/6655/3845/998/5908/2113/7422/5290/1026/208/5296/1399/207/5295/3265/3725/7042/3091/10298/4893/673/2034/10000/6513/8503/7039/2549/5155/6921/5594/7040/56924/112399/5781/9978/5906/5604/5605/5879/5062/5063/6654/5058/201163/8453/2885/7030/5293	49
hsa04722	Neurotrophin signaling pathway	74/2817	119/7840	4.05995e-09	5.56037e-08	3.21451e-08	581/805/1398/10818/808/8767/801/6655/3845/627/998/5908/818/5290/6272/3667/4792/208/5296/2309/1399/207/596/5295/4804/387/7189/3265/3725/4790/5601/1432/6464/6197/4893/673/4215/3654/10000/8503/2549/9252/5170/5594/7157/51135/5663/2932/5781/396/11108/5603/5906/4915/5335/5604/10019/4793/4217/356/5605/5879/5599/6654/7161/9500/2885/399694/25/3551/5336/5293/27330/5970	74
hsa05166	Human T-cell leukemia virus 1 infection	120/2817	219/7840	6.0871e-09	7.98932e-08	4.61872e-08	3569/581/8829/64764/3845/1019/2648/2113/4085/595/5290/811/6722/1026/6776/4316/4792/208/9134/1869/5296/207/5295/598/4609/3265/2353/3725/4790/293/5925/5601/1871/55697/7042/5728/4893/4772/958/4215/6416/7048/4087/5530/4089/4088/10000/890/6513/3135/3105/8503/3107/1385/567/3383/6929/8295/1959/1870/9232/7124/2005/5534/7416/821/894/5594/331/7157/64784/9020/8850/5901/3716/7040/5567/1958/3112/472/9519/2114…	120
hsa04931	Insulin resistance	68/2817	108/7840	8.2712e-09	1.04217e-07	6.02492e-08	5770/3569/5792/5834/64764/10999/5581/5290/5571/3667/4792/208/5296/207/5295/8660/2308/4790/5563/5465/5601/8473/5728/6197/6198/10000/6513/32/5562/5506/5564/8503/1385/5499/5579/5170/10724/79660/1374/7124/6774/22877/5524/2932/5781/5509/5500/9586/1375/5501/11001/6517/2475/9882/2538/4846/9021/6945/5599/133522/6720/2673/376497/3551/5293/27330/5970/57761	68
hsa05170	Human immunodeficiency virus 1 infection	116/2817	212/7840	1.21887e-08	1.47671e-07	8.53703e-08	2771/2787/581/805/1398/8907/7099/808/801/8772/3845/162/7465/2773/130340/2783/2782/2923/1174/5290/8450/811/2770/7852/4792/208/5296/1399/207/596/5295/842/598/7189/5747/3265/2353/3725/4790/5601/1432/995/10298/6198/4893/4772/3456/5608/5829/164/5530/3654/10000/23291/3135/8065/3105/8503/3107/567/9730/5579/6921/7124/5534/1073/5594/54205/3984/56924/10681/355/51135/891/8945/9978/472/8451/5603/841/8905/123…	116
hsa04110	Cell cycle	75/2817	124/7840	1.83116e-08	2.13636e-07	1.23505e-07	23595/3066/4171/7534/2810/4172/4175/4174/1875/7465/1019/10971/4173/4085/4176/595/1027/1026/9134/1869/4609/5925/7532/7029/1871/995/993/7042/4193/1021/5000/4087/4089/4088/890/7529/1647/9088/5885/1870/9232/5934/894/5933/7157/7040/891/5347/2932/9978/472/5111/991/8697/8379/1017/996/9184/51343/4998/11200/6502/7027/898/7533/896/1111/983/25847/8556/699/25/1029/8318/8555	75
hsa04390	Hippo signaling pathway	89/2817	154/7840	2.02399e-08	2.27699e-07	1.31635e-07	60/655/84612/7534/6591/2736/8324/5520/10971/595/11186/5519/657/6657/1490/332/4609/659/324/7471/6788/7532/83439/7042/10413/8323/7048/4087/4089/4088/5054/23291/7529/7855/1740/6934/7482/166824/5499/5518/23286/650/8326/894/92597/122786/656/56288/7040/5516/26524/1453/8945/2932/25937/5500/23418/10207/329/8321/7046/5501/1857/8325/999/4092/4086/4771/2535/3398/1499/8313/1742/29119/5584/7161/151449/7003/28…	89
hsa04014	Ras signaling pathway	124/2817	232/7840	2.45818e-08	2.60329e-07	1.50499e-07	2787/4233/805/5899/808/801/9610/3479/5878/6655/3845/83593/627/998/5908/2263/2113/2783/2782/1956/7422/11186/5290/55770/1969/2903/22808/208/7010/5296/2904/207/5295/3480/51378/598/4804/387/3265/27/4790/283455/7074/5601/6464/285/10298/5966/4893/382/80310/5321/10000/5156/3815/81579/8503/1435/2261/2247/7039/2549/5869/8036/5579/5155/5594/22800/56924/10681/5567/26279/5781/5900/64600/6789/5868/2114/5906/5…	124
hsa04810	Regulation of actin cytoskeleton	116/2817	214/7840	2.47932e-08	2.60329e-07	1.50499e-07	60/10672/1398/10092/3675/6387/6655/3845/87/2335/3691/3672/81/10152/2147/7114/998/128239/2263/10163/1956/5290/3655/79837/22808/23396/340156/7852/6093/5296/1399/5295/4478/10627/387/6714/8394/5747/324/9475/221178/3265/7074/3696/10298/4893/673/80310/5829/5156/4638/8503/8976/3678/2261/2247/8874/4627/5499/5155/5305/3688/1073/5594/2149/22800/85464/9170/3984/10109/3673/56924/91807/2909/4660/7430/8516/179…	116
hsa05100	Bacterial invasion of epithelial cells	50/2817	74/7840	2.76073e-08	2.80526e-07	1.62176e-07	60/4233/1398/10092/23157/2017/2335/23607/998/10163/5290/1213/5296/1399/5295/387/6714/5747/63916/23176/6464/3611/5829/8503/8976/3678/2549/867/55752/3688/4735/79658/857/10109/1793/26084/999/9844/5879/10095/1499/391/29119/10801/55964/10093/399694/858/10094/5293	50
hsa05203	Viral carcinogenesis	110/2817	201/7840	2.87937e-08	2.83438e-07	1.63859e-07	581/3066/7534/64764/3845/2965/87/81/1019/2648/9759/998/10971/595/5290/6722/1654/1027/1026/6776/2957/4792/9134/5296/5295/5315/3516/387/6714/3265/3725/4790/5925/7532/55697/4193/8343/5966/79885/4893/1021/5829/5366/890/7529/3135/3105/8503/3107/1385/8339/2967/554313/1108/1959/5934/728340/894/5933/5594/6774/7157/8364/8850/3716/8970/3017/83933/5567/1233/9519/6672/991/841/2961/387332/1234/1388/9586/8379/…	110
hsa04010	MAPK signaling pathway	151/2817	295/7840	3.42003e-08	3.26457e-07	1.88729e-07	4233/1398/5871/781/3479/6655/2317/3845/2318/627/998/5908/2263/2316/1956/7422/9693/6722/1969/22808/208/7010/1399/207/5778/3480/51378/2064/775/4804/4609/7189/3265/2353/3725/4790/6788/5601/1432/9448/7042/6197/285/4893/673/4772/4296/4215/6416/7048/80310/5608/5530/1848/2066/3654/5321/10000/5156/3304/3556/3815/8986/1647/1435/2261/2247/7039/7786/3312/9252/1844/5579/5155/1326/2872/7124/2005/5534/10746/55…	151
hsa05214	Glioma	50/2817	75/7840	5.40785e-08	5.01021e-07	2.89646e-07	581/805/808/801/3479/6655/3845/1019/818/1956/595/5290/1026/208/1869/5296/207/5295/3480/3265/5925/1871/5728/6464/4193/4893/673/1021/57118/10000/5156/1647/8503/7039/5579/5155/1870/5594/7157/5335/5604/5605/5159/2475/6654/2885/399694/1029/5336/5293	50
hsa05213	Endometrial cancer	41/2817	58/7840	6.97562e-08	6.27806e-07	3.62942e-07	581/6655/3845/1956/595/5290/1026/208/5296/2309/207/5295/842/2064/4609/324/3265/83439/5728/3611/4893/673/10000/4292/6934/1647/8503/5170/5594/7157/2932/5604/999/5605/1499/8313/29119/6654/2885/2002/5293	41
hsa04550	Signaling pathways regulating pluripotency of stem cells	80/2817	139/7840	1.34222e-07	1.17444e-06	6.7896e-07	3479/3845/8324/2263/5290/3977/657/6657/208/93/5296/207/5295/3480/4609/9314/3717/4090/659/324/6498/7471/3265/1749/1432/5460/79923/8323/4893/4087/4089/4088/10000/4617/90/7855/7482/8503/3720/3624/2261/9869/2247/91/84333/6929/8326/5594/6774/5978/3716/55183/648/2932/3400/5603/463/5604/8321/1857/8325/4211/4086/3976/3572/5080/5605/2535/10336/3398/1499/8313/100532731/2260/2264/2885/92/8322/2103/5293	80
hsa04015	Rap1 signaling pathway	110/2817	206/7840	1.62554e-07	1.3839e-06	8.0005e-07	60/2771/84612/2533/4233/805/1398/5899/5331/808/801/3479/7408/7057/3845/83593/2773/998/5908/2263/1956/7422/5290/9693/2770/1969/2903/22808/208/7010/5296/2904/1399/207/5295/3480/51378/4804/387/6714/3265/7074/1432/285/1500/4893/673/80310/5608/10000/5156/3815/8503/1435/23683/2261/2247/5579/5155/9002/3688/23094/2778/5594/2149/11069/56288/9170/5900/2357/51735/5603/5906/5028/3791/3690/111/5335/5604/999/5…	110
hsa05131	Shigellosis	44/2817	65/7840	1.74202e-07	1.43736e-06	8.30957e-07	60/3576/1398/960/10092/8767/2017/998/10163/6093/4792/1399/6714/9475/4790/5601/1432/63916/23291/8976/3678/3688/5594/10109/8945/1793/1729/5603/4793/9844/1147/5879/9474/7322/10095/391/5599/10093/25/3551/10094/8517/5216/5970	44
hsa05202	Transcriptional misregulation in cancer	101/2817	186/7840	1.77959e-07	1.43736e-06	8.30957e-07	4233/1050/25942/3569/581/3576/1025/440093/3066/126961/1655/8358/3479/653604/333932/3021/5218/5468/8290/51513/5077/3728/6667/1027/7403/1026/3205/85414/604/3480/598/8864/4804/6935/4318/4609/3206/860/2308/5747/4790/4193/2078/5966/2313/958/7048/1848/8091/7849/1647/4297/2115/4298/6929/2005/4221/894/7157/51274/4299/3486/7468/861/64919/648/51804/472/905/8013/5327/6495/4211/4086/3248/4208/4005/4286/8968/…	101
hsa01524	Platinum drug resistance	47/2817	73/7840	6.50138e-07	5.11984e-06	2.95984e-06	581/8772/2956/9446/5290/4436/1026/208/5296/207/596/5295/842/598/2064/2950/332/5429/4193/4437/10000/5366/538/4292/8503/5170/5594/54205/331/7157/355/5980/1317/2067/472/841/329/637/4217/356/836/27113/1029/1244/7153/5293/4257	47
hsa05142	Chagas disease (American trypanosomiasis)	61/2817	103/7840	1.0894e-06	8.36975e-06	4.83865e-06	2771/3569/6347/3576/7099/5331/8772/2773/5520/5290/5519/811/2770/4792/208/5296/207/5295/7189/2353/3725/4790/5601/1432/7042/6416/3456/7048/4087/4088/5054/3654/10000/8503/5518/7124/2778/5594/7040/355/6352/51135/5516/5603/841/3553/7046/356/6348/1147/2767/9630/2774/2776/5599/917/718/3551/5293/8517/5970	61
hsa04919	Thyroid hormone signaling pathway	67/2817	116/7840	1.16693e-06	8.75201e-06	5.05964e-06	60/25942/2626/3066/5331/4854/4853/3845/2648/595/5290/9969/10499/483/208/5296/207/5295/842/4609/2308/6714/3265/4851/3091/4193/6772/117247/4893/2099/10000/6513/486/8503/5214/5579/5170/8202/9440/5594/7157/6567/10025/8850/9968/5208/7249/5567/2932/7067/476/3690/7068/5335/5604/1733/5605/2475/9882/9611/1499/23439/478/51196/5336/5293/5469	67
hsa05221	Acute myeloid leukemia	43/2817	66/7840	1.208e-06	8.84932e-06	5.1159e-06	1050/5292/6655/3845/595/5290/3728/6776/208/5296/207/5295/8864/4609/3265/4790/83439/6198/4893/673/1848/10000/3815/6934/5467/8503/5594/6774/861/5604/1147/5605/2475/7704/6777/6654/862/6688/2885/3551/5293/8517/5970	43
hsa05224	Breast cancer	81/2817	147/7840	1.33592e-06	9.5401e-06	5.51525e-06	581/3479/4854/6655/4853/3845/8324/1019/1956/595/5290/6667/1026/4040/208/1869/5296/5241/207/5295/3480/2064/4609/26508/324/7471/3265/4851/2353/3725/5925/83439/1871/5728/6464/182/6198/8323/4893/673/1021/2099/10000/3815/7855/6934/7482/1647/8503/23493/2247/1452/8202/2100/1870/8326/5594/675/7157/2932/8600/5604/8321/1857/8325/2252/5605/2475/2535/2255/1499/8313/10023/2250/6654/2260/2885/8322/399694/2253/…	81
hsa04210	Apoptosis	76/2817	136/7840	1.36287e-06	9.5401e-06	5.51525e-06	60/581/823/4001/8772/3845/1075/5290/84823/4792/208/5296/207/596/5295/842/598/4170/332/3265/2353/3725/4790/5601/8795/4893/1676/10000/5366/51807/79861/1647/8503/10018/5170/835/7124/1965/5594/54205/331/7157/9020/1520/355/8797/1508/472/841/843/8739/5604/329/637/3708/4217/356/142/1147/5605/836/840/5599/27113/10038/7185/2081/1509/3551/10376/6708/5293/8517/5970/1649/3710	76
hsa04062	Chemokine signaling pathway	100/2817	190/7840	1.43404e-06	9.82003e-06	5.67708e-06	2771/2787/6347/3576/1398/5331/6387/6655/3845/2920/6358/2773/998/57580/5908/2921/2783/2782/5290/2919/2770/7852/6093/5294/4792/208/5296/2309/1399/207/5295/156/387/3717/6714/5747/9475/3265/4790/7074/6464/6772/4893/673/5829/10000/6363/6356/6374/8503/8976/6361/56477/131890/5579/157/6346/5594/6774/56288/10681/6352/5567/1235/2932/1233/5906/10663/111/1234/5604/10451/4793/9844/3702/6348/1147/5879/59345/11…	100
hsa04211	Longevity regulating pathway	54/2817	89/7840	1.56905e-06	1.05159e-05	6.07939e-06	581/79813/3479/64764/3845/10919/5468/5290/1977/5571/3667/208/23411/5296/2309/207/5295/3480/83667/143686/8660/2308/3265/4790/5563/6198/4893/10000/5562/5564/8503/1385/27244/6794/8408/7157/6648/7249/5567/8471/111/1388/9586/9821/2475/9474/115/26060/79602/84335/10645/5293/112/5970	54
hsa05225	Hepatocellular carcinoma	90/2817	168/7840	1.79955e-06	1.16712e-05	6.74726e-06	60/4233/581/6598/6599/6655/6595/3845/3162/8324/1019/9446/1956/595/5290/196528/8289/1026/4040/208/1869/5296/207/5295/3480/598/2950/4609/324/7471/6597/3265/5925/83439/9817/1871/7042/5728/6464/6198/8323/4893/673/1021/7048/4087/4089/4088/10000/7855/6934/7482/1647/8503/7039/2549/1452/5579/1870/8326/5594/7157/7040/2932/29117/86/5335/5604/8321/7046/1857/8110/8325/6602/5605/2475/2535/1499/8313/10023/6654…	90
hsa05418	Fluid shear stress and atherosclerosis	77/2817	139/7840	1.84303e-06	1.16712e-05	6.74726e-06	60/4205/6347/805/7184/808/6385/1906/801/3162/9446/2817/7422/5290/657/208/93/7412/5296/207/596/5295/2950/4318/387/6714/659/5747/51588/2353/3725/4790/3320/5563/9817/5601/1432/6416/5608/10000/8878/90/5562/8503/5155/3383/6401/7124/7157/857/4313/5603/3791/5327/3690/3553/4217/1147/4208/5879/4846/6885/1499/5599/10365/6613/92/3326/6383/3551/7341/858/5293/8517/4257/5970/9181	77
hsa04380	Osteoclast differentiation	72/2817	128/7840	1.85257e-06	1.16712e-05	6.74726e-06	5468/5290/4792/208/5296/207/5295/2355/7189/2353/3725/4790/5601/1432/7042/6772/4772/3456/7048/5608/5530/10000/8878/8503/1435/1385/3454/1540/3455/7124/5534/140885/5594/9020/3716/7040/2213/8600/5603/3690/3553/5604/7046/1147/4286/5879/2354/2212/11027/10859/10288/6885/9021/5599/6773/8651/126014/6688/2885/2215/2534/353514/23118/3551/8792/5336/2274/5293/3727/3726/8517/5970	72
hsa04150	mTOR signaling pathway	83/2817	153/7840	2.3227e-06	1.43461e-05	8.29366e-06	9894/526/3479/6655/523/3845/8324/529/528/5290/1977/55437/4040/3667/8140/208/5296/207/5295/3480/83667/387/7471/3265/5563/5728/6197/6198/8323/4893/673/64121/10000/7855/5562/7482/8503/55004/5579/5170/23175/6794/8408/58528/7124/8326/5594/7249/127124/153129/2932/253260/5604/8321/1857/8325/6446/1147/5605/2475/2887/6249/2535/54541/79726/6502/729438/6654/81929/84335/220441/51719/389541/201163/2885/6194/5…	83
hsa04350	TGF-beta signaling pathway	54/2817	90/7840	2.56223e-06	1.55212e-05	8.97301e-06	655/7057/1875/4681/5519/6667/657/6093/93/56963/387/4609/4090/659/7042/6198/7048/4087/4089/4088/9372/90/3624/91/5518/57154/650/7124/4091/5933/5594/285704/656/7040/100532736/5516/4756/9978/3400/7046/4092/25805/4086/10637/3398/60436/7050/151449/5308/7027/92/64750/10468/353500	54
hsa05226	Gastric cancer	81/2817	149/7840	2.74795e-06	1.63322e-05	9.44182e-06	4233/581/5243/6655/5915/3845/8324/2263/1956/595/5290/3728/1027/1026/4040/208/9134/1869/5296/207/596/5295/2064/4609/324/7471/3265/5925/83439/1871/7042/6464/6198/8323/4893/673/7048/4087/4089/4088/10000/4292/7855/6934/7482/1647/8503/2247/2549/1452/1870/8326/5594/7157/7040/2932/1045/5604/8321/7046/1857/8325/999/2252/1017/5605/2475/2535/2255/1499/8313/10023/29119/2250/6654/898/2885/8322/399694/2253/52…	81
hsa04660	T cell receptor signaling pathway	59/2817	101/7840	3.04645e-06	1.75503e-05	1.0146e-05	6655/3845/1019/998/5290/9402/4792/208/5296/207/5295/387/3265/2353/3725/4790/5601/1432/10892/10298/4893/4772/940/5530/10000/84433/8503/5170/1326/7124/5534/5594/9020/56924/2932/5603/5335/5604/10451/4793/3702/1147/5605/5062/6885/8440/5063/6654/5058/5133/7410/2885/2534/917/8915/3551/5293/8517/5970	59
hsa04360	Axon guidance	95/2817	181/7840	3.06434e-06	1.75503e-05	1.0146e-05	2771/655/84612/4233/3897/8829/23654/91584/57522/6387/3845/10507/2773/998/818/5290/2770/1969/6585/7852/6093/5998/5296/5295/56963/10627/387/6714/659/5747/9475/3265/2045/3611/10298/6092/4893/137970/5530/9423/3983/8503/3688/5534/1073/5594/2043/5361/56288/1808/59277/85464/8482/3984/56924/10509/2932/5781/4756/64101/55740/5335/1948/57715/10371/10398/5879/5062/1944/6091/10154/7224/7222/54961/8440/1947/50…	95
hsa05165	Human papillomavirus infection	158/2817	330/7840	3.59914e-06	2.02452e-05	1.1704e-05	84612/9636/581/3066/3675/526/8772/4854/6655/4853/64764/523/7057/3845/8324/529/2335/3691/8638/3672/1019/5520/998/528/5525/1956/7422/595/5290/535/3655/5519/1027/1026/208/9134/1869/5296/207/5295/5315/7058/3516/1277/26508/2308/5747/324/7471/3265/4851/4790/5925/83439/5728/4193/3696/182/6772/6198/8323/4893/1021/7143/3456/5829/10000/3918/890/7855/1740/3135/6934/3105/7482/5523/8503/23493/3107/3678/7283/1…	158
hsa05218	Melanoma	45/2817	72/7840	3.7307e-06	2.06171e-05	1.1919e-05	4233/581/3479/3845/1019/1956/595/5290/1026/208/1869/5296/207/5295/3480/3265/5925/1871/5728/4193/4893/673/1021/80310/10000/5156/1647/8503/2247/5155/1870/5594/7157/5604/999/2252/4286/5605/5159/2255/2250/2260/1029/2253/5293	45
hsa05222	Small cell lung cancer	55/2817	93/7840	3.88649e-06	2.09662e-05	1.21208e-05	581/3675/5915/2335/1019/595/5290/3655/1027/1026/4792/208/9134/1869/5296/207/596/5295/842/598/4609/7189/5747/4790/5925/1871/5728/1021/10000/3918/1647/8503/3688/1870/54205/331/7157/3673/3915/9618/5743/329/1017/1147/836/1282/6502/898/7187/7185/3551/5293/8517/1163/5970	55
hsa05120	Epithelial cell signaling in Helicobacter pylori infection	43/2817	68/7840	3.927e-06	2.09662e-05	1.21208e-05	4233/3576/50848/526/523/529/998/528/1956/535/2919/4792/6714/3725/4790/5601/1432/6868/6416/1839/7082/8992/9020/6352/127124/5781/5603/5335/1147/5879/836/9114/5599/23545/5058/537/58494/3551/5336/102/1445/8517/5970	43
hsa04071	Sphingolipid signaling pathway	67/2817	119/7840	4.01527e-06	2.10802e-05	1.21867e-05	2771/10672/581/4363/5331/3845/29956/2773/5520/5581/5525/5290/5519/2770/55304/6093/208/5296/207/596/5295/166929/387/9475/3265/4790/8879/5601/1432/5728/4893/10558/10000/9294/5523/8503/5579/5170/5518/340485/9517/7124/5594/7157/259230/8560/5516/5603/5604/140/637/4217/253782/5605/5879/4846/79603/2768/2776/5599/56624/5527/2534/130367/1509/5293/5970	67
hsa04625	C-type lectin receptor signaling pathway	60/2817	104/7840	4.41058e-06	2.27759e-05	1.3167e-05	3569/805/808/801/3845/5290/22808/4792/208/5296/207/5295/602/387/6714/3265/3725/4790/5601/1432/10892/4193/6772/4893/4772/5530/10000/8503/6361/1540/1959/7124/5534/5594/9020/22800/5781/5603/841/5743/3553/3708/114548/1147/3659/5599/6773/1960/5058/8844/29108/8915/3551/5336/6367/26253/5293/8517/5970/3710	60
hsa04910	Insulin signaling pathway	75/2817	137/7840	4.52672e-06	2.29987e-05	1.32958e-05	5770/5792/805/1398/5834/808/801/6655/2194/2319/3845/5290/1977/5571/3667/208/5296/1399/207/5295/23433/8660/2308/3265/5563/5601/6464/6198/4893/673/10000/32/5562/5506/5564/8503/5499/5170/867/79660/2872/5594/5573/9322/7249/5567/2932/5509/8471/5500/5604/5501/5260/6517/5605/2475/2538/9021/5599/5584/6654/5261/31/8651/5576/5255/8835/2885/6194/6720/399694/3551/2002/23265/5293	75
hsa04141	Protein processing in endoplasmic reticulum	87/2817	165/7840	6.23741e-06	3.1187e-05	1.80296e-05	581/7184/823/7095/54431/3337/6745/56886/55757/29927/2923/11253/811/6238/6746/22824/267/596/7494/22872/10952/79139/3320/10299/23471/30001/5601/57134/55968/80267/3304/7323/6747/3312/23645/55432/10484/821/1965/23193/10525/10113/5034/1650/3998/9978/10427/7326/56893/7415/56681/9695/25956/1388/7353/51465/4217/9532/11231/10277/10483/1603/7322/10970/51009/3310/5599/10956/4287/10802/10130/5887/22926/3301/…	87
hsa05230	Central carbon metabolism in cancer	41/2817	65/7840	7.20968e-06	3.54851e-05	2.05144e-05	4233/2539/3845/2263/1956/5290/8140/208/5296/207/5295/5315/2064/4609/3939/3265/441531/5728/3091/4893/10000/5156/3815/6513/8503/2261/5214/5223/5162/6510/5594/7157/5604/57103/5605/5159/2475/2260/5163/23410/5293	41
hsa05169	Epstein-Barr virus infection	102/2817	201/7840	9.5081e-06	4.55448e-05	2.633e-05	9636/25942/3569/581/3066/960/8772/1019/595/2923/5290/811/1027/1026/4792/208/9134/1869/5296/207/596/5295/5704/842/3516/864/4609/7189/3725/4790/5925/5601/1432/1871/5717/4193/6772/1021/958/6416/3456/5608/3654/10000/890/3135/3105/1647/8503/3107/567/10018/3383/3454/1870/3455/7124/894/6774/54205/7157/9020/57506/3716/355/51135/5719/3112/7128/5603/841/3123/3127/637/7431/5606/9612/4793/5708/1017/1147/5879…	102
hsa04151	PI3K-Akt signaling pathway	166/2817	354/7840	9.54273e-06	4.55448e-05	2.633e-05	2787/4233/3569/7184/7534/7099/3675/3479/6655/64764/7057/3845/2335/3691/3672/1019/627/5520/10971/2263/2783/2782/5525/1956/7422/595/5290/3655/5519/1977/23678/1969/1027/1026/3667/5294/208/9134/7010/5296/2309/207/596/5295/3480/51378/842/598/2064/7058/4170/4804/1277/4609/3717/5747/23035/3265/4790/3320/5563/23239/7532/5728/4193/285/3696/6198/4893/1021/7143/3456/80310/2066/10000/5156/3815/3918/7529/5562…	166
hsa04371	Apelin signaling pathway	74/2817	137/7840	9.97603e-06	4.69022e-05	2.71147e-05	2771/10672/2787/4205/6546/805/5331/808/801/4854/3845/2773/9759/7019/2783/5581/2782/595/5571/2770/22808/340156/5294/208/207/1490/3265/11337/5563/182/6198/4893/4087/4089/4088/5054/10000/4638/8862/5562/5564/6262/5594/4209/22800/10681/91807/5567/1958/5327/111/5604/7046/3708/999/4208/5605/2475/59345/6696/115/5289/4846/2776/23710/4899/10365/55970/6194/5346/2786/30849/112/3710	74
hsa04066	HIF-1 signaling pathway	57/2817	100/7840	1.25965e-05	5.83516e-05	3.37338e-05	3569/7099/1906/3479/3162/818/1956/7422/5290/1977/1027/1026/208/7010/5296/207/596/5295/3480/51378/2064/3939/4790/5230/3091/285/6198/5054/10000/6513/1536/8503/5579/6921/2872/5162/5594/6774/2597/112399/5209/9978/2023/5335/5604/5605/2475/4846/3570/7076/8453/6194/226/5163/5336/5293/5970	57
hsa04213	Longevity regulating pathway - multiple species	39/2817	62/7840	1.32354e-05	6.04227e-05	3.49311e-05	3066/3479/3845/5290/5571/3667/208/23411/5296/2309/207/5295/3480/8660/2308/3265/5563/6198/4893/10000/3304/5562/5564/8503/3312/6648/5567/1979/8471/111/2475/9474/81570/115/3310/84335/6647/5293/112	39
hsa04152	AMPK signaling pathway	66/2817	120/7840	1.36292e-05	6.13312e-05	3.54563e-05	3479/64764/2194/5520/5468/5525/595/5290/5519/5571/55437/3667/208/23411/5296/2309/207/5295/3480/8660/2308/5563/79966/6198/1080/10000/890/32/5562/5523/5564/8503/51552/1385/5214/5170/5518/6794/10890/8408/1374/6319/5208/7249/5516/5209/8471/1938/9586/1375/6517/2475/23216/2538/6885/3172/79602/84335/31/51719/29904/5527/6720/9230/10645/5293	66
hsa04144	Endocytosis	119/2817	244/7840	2.01192e-05	8.92612e-05	5.16029e-05	84612/58533/22841/829/9798/1175/2348/10617/10092/377/5878/998/2263/1956/3799/1213/27243/7251/23396/7852/156/3480/100526767/26119/51652/387/7189/6714/8394/830/3265/4193/253725/382/7048/4087/4088/9372/5156/3304/137492/79720/3135/3105/3949/8976/3107/2261/80223/131890/9922/5869/3312/867/8729/157/51100/9135/10890/57154/23362/116984/9559/8411/58513/147179/56288/857/57403/83737/10109/23527/56904/3800/84…	119
hsa04520	Adherens junction	43/2817	72/7840	3.12547e-05	0.000136739	7.90507e-05	60/4233/5770/5792/6591/87/1459/81/998/10163/1956/1457/3480/2064/387/6714/83439/7525/1500/7048/4087/4089/4088/6934/8976/7082/2241/5594/117178/56288/6615/7046/999/5879/6885/1499/29119/10810/2260/2534/5797/10458/5795	43
hsa04024	cAMP signaling pathway	104/2817	212/7840	4.89546e-05	0.000211242	0.000122122	2771/805/808/1906/610/801/5021/64764/10021/493/2773/627/5908/7253/818/10257/6662/5290/2770/2903/483/6093/4792/208/5296/2904/207/5295/4158/775/387/9475/3350/2353/3725/4790/5144/5465/7074/5601/1080/673/4772/10000/5732/486/8503/2737/1385/5499/6262/5143/2778/5594/2149/11069/22800/84876/51/2550/490/5567/6752/5500/5906/476/3355/338442/111/9586/5604/10451/5501/2740/117/10398/5605/5879/1909/1129/115/116/…	104
hsa04662	B cell receptor signaling pathway	42/2817	71/7840	5.29105e-05	0.000225227	0.000130206	6655/3845/5290/4792/208/5296/207/5295/3265/2353/3725/4790/10892/4893/4772/5530/10000/84433/8503/5579/5534/5594/2932/2213/5604/10451/4793/1147/5605/5879/8519/25780/6654/7410/2885/8915/3551/5336/975/5293/8517/5970	42
hsa04137	Mitophagy - animal	39/2817	65/7840	6.26579e-05	0.000263163	0.000152138	3845/1459/6667/9927/1457/22808/1869/2309/598/6714/3265/55288/3725/11337/5601/3091/4893/664/79065/8878/64786/8408/10133/4077/7157/79735/8887/22800/55669/9101/4286/9474/7314/5599/23710/9958/10241/7030/5970	39
hsa04710	Circadian rhythm	22/2817	31/7840	7.48185e-05	0.000310103	0.000179274	5571/8864/5563/9575/23291/6097/5562/5564/1385/5187/6095/4862/1408/1453/8945/9978/26224/6096/406/8863/1454/8553	22
hsa05160	Hepatitis C	79/2817	155/7840	7.77783e-05	0.000314839	0.000182012	581/7534/3434/8772/6655/3845/1019/5520/10971/1956/595/5290/5519/1026/4792/208/1869/5296/207/5295/842/4609/7189/3265/10197/4790/5925/5465/7532/1871/6772/4893/673/1021/3456/10000/7529/8503/3949/5518/3454/1870/3455/7124/1965/5594/6774/54205/7157/57506/3716/355/5516/2932/841/4599/5604/637/356/1017/949/1147/5605/836/3646/9021/1499/6773/6654/7533/8554/2885/7187/9076/3551/975/5293/8517/5970	79
hsa05130	Pathogenic Escherichia coli infection	34/2817	55/7840	7.89597e-05	0.000314839	0.000182012	60/7534/7099/10092/2017/998/10971/347733/6093/387/9475/51807/79861/8976/3688/10383/10109/7430/81027/999/203068/10095/8440/1499/7280/10093/9076/2534/25/7100/10376/10094/10382/9181	34
hsa05134	Legionellosis	34/2817	55/7840	7.89597e-05	0.000314839	0.000182012	3569/3576/3329/7099/2920/2921/2919/4671/4792/842/4790/664/3304/81876/3312/1915/7124/54205/1378/7415/56681/841/3553/836/840/3310/5861/29108/10767/718/51128/7100/1917/5970	34
hsa04657	IL-17 signaling pathway	51/2817	93/7840	0.00014008	0.000551565	0.000318866	3569/6347/3576/7184/8772/2920/2921/2919/4792/4322/5596/4318/7189/23765/2353/3725/4790/3320/5601/1432/4312/6356/6374/6361/7124/5594/10758/9618/2932/7128/5603/841/5597/5743/3553/84818/1147/2354/836/6885/6426/5599/1051/7187/3326/23118/3551/55540/3727/8517/5970	51
hsa05162	Measles	68/2817	132/7840	0.000159002	0.000618343	0.000357471	3569/7099/103/1459/1019/595/5290/1457/1027/6776/4792/208/9134/5296/207/5295/4478/3717/7189/4790/8795/6772/1021/940/3456/3654/10000/3304/8503/3312/3454/3455/51284/1965/894/6774/7157/57506/3716/355/51135/10399/8797/2932/7128/2213/4599/3553/4793/356/1017/1147/51209/6885/6777/3310/8667/6773/7161/898/64135/896/27113/2534/917/23118/5293/5970	68
hsa04926	Relaxin signaling pathway	67/2817	130/7840	0.000174147	0.000668978	0.000386744	2771/2787/59350/5331/1906/6655/64764/3845/2773/2783/2782/1956/7422/5290/2770/4792/208/5296/207/5295/4322/1277/4318/6714/3265/2353/3725/4790/5601/1432/6464/4893/6416/7048/4087/4088/4312/10000/8503/1385/2778/5594/7040/10681/4313/5567/5603/111/1388/9586/5604/7046/5605/59345/115/4846/1282/5599/6654/55970/2885/399694/2786/1281/5293/112/5970	67
hsa05168	Herpes simplex virus 1 infection	214/2817	492/7840	0.000211918	0.000804267	0.000464956	93134/3569/6347/581/374900/6429/8772/9422/6430/7633/6431/8683/2923/5290/90576/811/6432/5451/10794/79088/4792/208/5296/207/596/5295/5452/842/598/140612/84775/51427/162993/90333/3717/7189/6714/57786/147657/170959/4790/6732/285268/6772/3456/400720/163227/3654/10000/3135/3105/8503/3107/3678/147687/567/5499/7733/3454/284307/117608/136051/7553/84874/146434/3455/91120/7124/115509/1965/81931/6427/7559/28…	214
hsa04611	Platelet activation	64/2817	124/7840	0.000228801	0.000858004	0.000496022	60/2771/10672/5331/7408/5593/2147/2773/5908/5290/2770/340156/6093/5294/208/5296/207/5295/1277/10627/387/6714/9475/1432/5321/10000/4638/8503/5499/9002/3688/2778/5594/2149/84876/3673/91807/2909/5567/5500/5603/5906/5028/3690/111/5501/3708/5592/115/2212/4846/2776/283748/5584/7094/2534/6915/1281/8673/5336/5293/4659/112/3710	64
hsa05231	Choline metabolism in cancer	53/2817	99/7840	0.000238058	0.000882213	0.000510018	6655/3845/8612/160851/23446/10163/1956/5290/6667/23396/208/5296/207/5295/8394/3265/2353/3725/5601/3091/6198/4893/80310/5321/10000/5156/6584/6581/8503/8976/5579/5155/5170/5594/7249/10434/5900/5335/5604/5605/5879/5159/2475/5599/10810/283748/6654/8613/2885/8526/1607/80736/5293	53
hsa04928	Parathyroid hormone synthesis, secretion and action	55/2817	106/7840	0.000519085	0.0019013	0.00109916	2771/10672/4205/5331/64764/2773/2625/1956/2770/6667/1026/4040/596/4322/4929/4323/387/860/2353/5144/673/1839/4325/846/9935/1385/5579/5143/2778/5594/4209/5567/11214/1958/8600/111/1388/9586/5604/3708/50964/4208/2767/115/2768/5142/4326/1594/2776/9247/2260/8521/3727/112/3710	55
hsa05145	Toxoplasmosis	58/2817	113/7840	0.000531064	0.00192282	0.0011116	2771/7099/2773/3655/2770/5294/4792/208/207/596/842/598/3717/7189/4790/5601/1432/7042/6772/958/5608/3654/10000/3304/3918/3949/3312/5170/3688/7124/5594/6774/54205/331/3716/7040/3915/51135/3112/5603/841/1234/329/3123/3127/5606/4793/1147/836/6885/3310/5599/8651/4261/23118/3551/8517/5970	58
hsa04540	Gap junction	47/2817	88/7840	0.000564003	0.00201888	0.00116714	2771/5331/6655/2697/3845/5593/2773/1956/347733/2770/6714/3265/4893/80310/5156/51807/79861/5579/5155/7082/2778/10746/5594/10383/5567/1453/81027/111/5604/3708/5592/203068/5605/5159/2767/115/57369/2776/7280/6654/2885/983/153/10376/10382/112/3710	47
hsa04120	Ubiquitin mediated proteolysis	68/2817	137/7840	0.000629852	0.00222925	0.00128876	55236/51366/7329/8924/8450/9063/10054/6477/7189/51588/9817/4193/7323/23291/8065/10075/867/27338/57154/6921/9354/22888/22954/4591/331/92912/11065/83737/9690/65264/8945/9978/7326/8925/8451/10401/991/4281/329/51465/8697/7317/996/55294/10055/51343/10277/8452/7322/9021/3093/7337/6502/7328/7320/8651/8554/55585/8453/25847/55284/64750/140739/26259/23295/51619/1642/7334	68
hsa04340	Hedgehog signaling pathway	28/2817	47/7840	0.000788155	0.00275854	0.00159475	2736/595/596/156/23291/2619/2737/1452/157/57154/894/339745/5567/1453/8945/2932/11127/8405/8452/23432/64399/5727/1454/3549/64750/2121/132884/50937	28
hsa05216	Thyroid cancer	23/2817	37/7840	0.0010145	0.00351174	0.00203018	581/7170/3845/5468/595/1026/4609/3265/83439/4893/673/7849/8030/6934/1647/5594/7157/5604/999/5605/7175/1499/8031	23
hsa04932	Non-alcoholic fatty liver disease (NAFLD)	72/2817	149/7840	0.0011579	0.00396455	0.00229195	4512/1050/3569/581/3576/4719/998/5290/4724/5571/3667/208/5296/207/5295/7494/8660/1340/3725/4790/5563/5465/7386/5601/4697/4296/4720/10000/5562/5564/8503/1347/10018/4513/7124/1965/54205/6389/83737/7040/22877/355/1349/7384/2932/4701/841/3553/637/9377/4217/356/5879/836/840/7381/9021/3570/6945/5599/79602/55967/6720/374291/10975/4711/2081/4712/3551/5293/5970/1649	72
hsa04064	NF-kappa B signaling pathway	49/2817	95/7840	0.00121432	0.00411302	0.00237778	3576/7099/6387/2920/1459/7329/1457/4792/7412/596/598/7189/51588/4790/10892/114609/958/3654/84433/6363/5579/3383/7124/331/9020/51135/23085/8740/472/7128/8600/5743/3553/5335/329/142/1147/6885/115650/29775/7187/7185/8915/23118/3551/8792/5336/8517/5970	49
hsa04370	VEGF signaling pathway	33/2817	59/7840	0.00130033	0.00435749	0.00251912	3845/998/7422/5290/208/5296/207/5295/842/6714/5747/3265/1432/4893/5829/5530/5321/10000/8503/5579/5534/5594/5603/3791/5743/5335/5604/5605/5879/4846/283748/5336/5293	33
hsa04915	Estrogen signaling pathway	67/2817	138/7840	0.00144879	0.00480388	0.00277718	2771/805/7184/5331/808/801/6655/64764/3845/2773/1956/5290/2770/6667/10499/208/5296/5241/207/596/5295/4318/6714/3265/2353/3725/3320/6464/4893/2099/1839/10000/3304/8503/3763/7039/1385/3312/8202/2100/3858/2778/5594/2550/4313/5567/111/1388/9586/5604/3708/5605/115/4846/3310/2776/2289/6654/3884/2885/9568/399694/3326/1509/5293/112/3710	67
hsa04670	Leukocyte transendothelial migration	56/2817	112/7840	0.00147365	0.0048354	0.0027954	60/2771/50848/7408/6387/83593/87/81/2773/998/5908/5290/2770/7070/7852/6093/7412/5296/5295/4478/4318/10627/387/5747/9475/1432/1500/5829/1536/8503/7294/5579/3383/3688/394/11069/2909/4313/7430/5781/5603/5906/5335/10451/3702/10398/5879/1499/29119/7410/9076/10411/58494/5336/6494/5293	56
hsa04921	Oxytocin signaling pathway	73/2817	153/7840	0.0016618	0.00539657	0.00311982	60/2771/805/5331/808/781/801/5021/3845/2773/3759/818/1956/595/5571/2770/1026/340156/6093/5294/775/387/6714/9475/3265/2353/3725/5563/4893/4772/57118/5530/5321/4638/5562/5564/3763/5499/5579/6262/5534/2778/5594/91807/4660/5567/5997/5500/1938/783/952/111/5743/5604/5501/3708/59283/10398/4208/5605/59284/115/4846/2776/283748/29904/4881/10645/59285/2002/4659/112/3710	73
hsa04920	Adipocytokine signaling pathway	37/2817	69/7840	0.00191824	0.00616576	0.0035645	5571/3667/4792/208/207/8660/3717/4790/5563/5465/5601/10000/6513/32/5562/5564/2182/6794/1374/7124/6774/5781/8471/1375/4793/1147/6517/2475/2538/9021/5599/79602/23305/3551/10645/8517/5970	37
hsa04022	cGMP-PKG signaling pathway	78/2817	166/7840	0.0020107	0.00639768	0.00369857	2771/10672/4205/2626/6546/805/5331/808/801/7408/64764/5593/493/2773/5581/2770/6722/27345/340156/483/3667/6093/5294/208/207/775/387/8660/9475/293/4772/5530/10000/4638/486/1385/3779/5499/5534/7416/5594/3778/4209/91807/3764/490/5997/8471/5500/476/111/1388/9586/5604/140/5501/3708/5592/10398/4208/5605/2767/1909/115/2969/4846/2768/23439/2776/27094/5139/151/478/153/4881/4659/112/3710	78
hsa04620	Toll-like receptor signaling pathway	52/2817	104/7840	0.00213899	0.00673783	0.00389522	3569/3576/7099/8772/5290/4792/208/5296/207/5295/7189/2353/3725/4790/5601/1432/114609/6772/958/6416/3456/5608/3654/10000/8503/1326/3454/3455/51284/7124/5594/6352/51135/5603/841/3553/5604/5606/6348/1147/5605/5879/6696/6885/5599/7187/23118/3551/7100/5293/8517/5970	52
hsa04934	Cushing syndrome	73/2817	155/7840	0.00255404	0.00796556	0.00460499	2771/5929/5331/64764/8324/1019/2773/5908/818/1956/595/9070/2770/6667/1027/1026/196/9134/1869/4158/775/324/7471/5925/83439/1871/8323/673/1021/7855/6934/7482/3949/1385/4297/1870/4221/8326/2778/5594/84876/5567/5151/2932/9101/5906/111/1388/9586/5604/8321/3708/1857/8325/1017/949/5605/2767/115/2535/50940/1499/8313/2776/3739/898/8085/8322/54554/1029/8912/112/3710	73
hsa04666	Fc gamma R-mediated phagocytosis	46/2817	91/7840	0.00285586	0.00875327	0.00506037	1398/10092/7408/8612/998/10163/5581/4082/5290/23396/208/5296/1399/207/5295/8394/6198/382/5321/10000/8503/8976/5579/1073/5594/3984/10109/4651/2213/5335/5604/10451/5879/2212/10095/10810/283748/8853/5058/10093/8613/7410/5336/10094/5293/65108	46
hsa05034	Alcoholism	83/2817	180/7840	0.00286218	0.00875327	0.00506037	2771/2787/7054/805/440093/3066/126961/808/8358/801/6655/64764/653604/333932/3845/3021/2773/9759/627/8338/8290/2783/2782/2030/2770/2903/2904/3014/3265/3015/6464/8343/79885/4893/673/1644/85235/9555/1385/8339/92815/5499/554313/8336/2778/5594/8364/8337/8970/3017/83933/10681/5500/4915/111/1388/9586/5604/5501/2354/59345/8968/8344/94239/3012/8969/8520/8357/6654/136/85236/8349/55970/2885/6571/55766/39969…	83
hsa04392	Hippo signaling pathway - multiple species	18/2817	29/7840	0.00365754	0.0110781	0.0064044	11186/6788/9770/10413/166824/23286/92597/122786/26524/25937/4771/83937/7003/5058/1454/8994/126374/7005	18
hsa04530	Tight junction	78/2817	170/7840	0.00441734	0.013252	0.00766116	60/84612/2626/54566/50848/7408/2017/87/81/1019/5520/998/8189/5581/595/5519/23370/3308/9693/5571/6093/57180/653857/2064/4478/10627/387/51421/6714/9475/3725/57826/5563/51762/7074/5601/1080/51807/1740/79861/5562/5564/8976/4627/5518/6794/3688/7082/10097/56288/5567/861/7430/5516/51735/5111/11149/5906/8531/10207/4217/10398/5879/4771/4629/123720/153562/84952/5599/5584/93643/154810/154796/9076/58494/1037…	78
hsa04728	Dopaminergic synapse	62/2817	131/7840	0.00450897	0.0133993	0.00774629	2771/2787/7054/805/5331/808/801/64764/2773/5520/818/2783/2782/5525/3799/5519/2770/2903/208/2904/207/775/2353/9575/5601/1432/5530/1644/10000/5523/3763/1385/5499/5579/5518/2778/10681/3800/5567/5516/2932/5500/5603/111/1388/9586/5501/3708/406/59345/773/2774/2776/5599/6323/220074/774/5527/55970/6571/2786/3710	62
hsa04659	Th17 cell differentiation	52/2817	107/7840	0.00457085	0.0134562	0.00777922	3569/2625/9466/6776/196/4792/3717/6778/2353/3725/4790/3320/5601/1432/3091/6772/4772/7048/4087/5530/4089/4088/3556/149233/50615/6097/5534/6095/5594/6774/3716/7040/861/3112/5603/3553/5335/3123/7046/3127/4793/3572/1147/2475/3570/6777/5599/917/3326/3551/8517/5970	52
hsa04912	GnRH signaling pathway	46/2817	93/7840	0.00487993	0.0142331	0.00822834	805/5331/808/801/6655/3845/2798/998/818/1956/4323/775/6714/3265/3725/5601/1432/4893/4215/6416/5608/1839/5321/5579/2778/10746/5594/4313/5567/1958/5603/111/5604/3708/5606/5605/2767/115/2776/5599/283748/6654/2885/2002/112/3710	46
hsa04914	Progesterone-mediated oocyte maturation	48/2817	99/7840	0.00664163	0.0191937	0.0110961	2771/3479/3845/2773/4085/5290/2770/208/5296/5241/207/5295/3480/3320/5601/1432/995/993/6197/673/80315/10000/890/8503/9088/5594/5567/891/6790/5347/5603/111/5604/8697/8379/1017/996/115/51343/5599/22849/983/25847/699/3326/5293/27330/112	48
hsa04960	Aldosterone-regulated sodium reabsorption	21/2817	37/7840	0.0076691	0.0219615	0.0126962	2810/3479/3845/5290/483/3667/3758/5296/5295/4306/486/8503/5579/5170/5594/476/6446/23439/6340/478/5293	21
hsa04930	Type II diabetes mellitus	25/2817	46/7840	0.00797936	0.0226441	0.0130908	5581/5290/3667/5296/5295/5315/775/8660/5601/8503/7124/5594/8471/6517/2475/773/777/9021/3767/5599/774/8651/8835/3551/5293	25
hsa05164	Influenza A	77/2817	171/7840	0.00824456	0.0231878	0.0134052	60/8106/3569/6347/3576/7099/55916/103/3337/5290/4792/208/5296/207/5295/842/3717/3838/3725/4790/293/5601/1432/8795/6772/10625/6416/3456/5608/10000/3304/5045/8503/3312/5579/3383/3454/3455/51284/7124/7416/1965/5594/4928/54205/57506/3716/355/6352/51135/8797/2932/3112/3267/5603/4599/3553/5604/3123/3127/5606/4793/356/114548/5605/7514/9021/3310/5599/6773/64135/3836/29108/4261/3551/5293/5970	77
hsa04215	Apoptosis - multiple species	19/2817	33/7840	0.00899868	0.0250848	0.0145018	581/8772/596/842/598/4804/332/5601/5366/10018/54205/331/841/329/637/836/840/5599/27113	19
hsa05132	Salmonella infection	42/2817	86/7840	0.00916765	0.0253317	0.0146445	60/3569/3576/51143/7099/10092/2317/2920/2318/998/2316/2921/10163/2919/6093/9475/2353/3725/4790/5601/1432/8976/4627/7082/1783/5594/10109/5603/3553/6348/5879/10095/391/5599/10093/29108/1778/23207/7100/10094/5216/5970	42
hsa03015	mRNA surveillance pathway	44/2817	91/7840	0.00966967	0.0263974	0.0152607	8106/51692/29894/55916/11051/10250/5520/8189/5411/55339/5525/5519/1479/23283/9939/5523/5499/2107/5518/80335/23049/5516/2935/9775/22985/5500/5501/8732/55110/1478/10284/26528/8731/5527/29101/79869/10921/22916/10767/64895/10914/51585/124540/23381	44
hsa01523	Antifolate resistance	18/2817	31/7840	0.00972095	0.0263974	0.0152607	3569/2348/4363/10257/4790/7124/3553/1147/113235/6470/6573/4524/2356/1244/1719/3551/8517/5970	18
hsa04664	Fc epsilon RI signaling pathway	34/2817	68/7840	0.0117506	0.0316363	0.0182893	6655/3845/5290/208/5296/207/5295/3265/5601/1432/4893/6416/5608/5321/10000/8503/5170/7124/5594/5603/5335/5604/10451/5606/5605/5879/5599/283748/6654/7410/2885/2534/5336/5293	34
hsa03030	DNA replication	20/2817	36/7840	0.0124778	0.0333093	0.0192565	4171/4172/4175/4174/23649/5982/4173/4176/5985/5424/6117/246243/6118/5557/2237/5111/5983/54107/1763/79621	20
hsa03060	Protein export	14/2817	23/7840	0.0128389	0.0339853	0.0196473	7095/29927/90701/6728/10952/83943/58477/28972/11231/5018/6734/55176/60559/3309	14
hsa04217	Necroptosis	72/2817	162/7840	0.014782	0.0384822	0.022247	581/823/7099/5834/8772/8338/5478/818/27243/6776/596/2512/100526767/51652/3014/3717/6778/293/3320/3015/5601/8795/6775/6772/3456/85235/5321/8878/1536/3146/9555/92815/3454/1540/3455/7124/7416/8336/10059/6774/331/3716/8337/2495/355/2752/8797/7128/841/3553/329/637/356/142/25978/114548/94239/3012/8969/6777/5599/283748/6773/9825/128866/27183/55766/29108/57132/10038/3326/723790	72
hsa04630	JAK-STAT signaling pathway	72/2817	162/7840	0.014782	0.0384822	0.022247	3569/4352/5292/6655/9466/1956/595/5290/3589/3977/1026/6776/30837/208/5296/207/596/5295/9063/598/4170/4609/3717/6778/51588/3265/6775/6772/3456/10000/5156/149233/50615/3598/8503/5155/3454/9306/3455/894/6774/3716/9655/5781/10401/5618/3976/3572/5159/53833/2475/85480/163702/9021/3570/6777/6773/6654/1270/3575/8651/8554/8835/896/2885/3574/5771/9180/2057/3600/5293/1271	72
hsa04114	Oocyte meiosis	57/2817	125/7840	0.0157099	0.0405626	0.0234497	805/7534/808/801/3479/10971/4085/818/5525/5519/9134/5241/3480/7532/995/6197/80315/5530/23291/7529/5499/5518/9088/9232/5534/5594/9748/5567/891/6790/5516/5347/8945/9978/5500/991/111/5604/5501/3708/8697/8379/1017/996/115/22849/898/7533/5527/983/25847/699/367/151648/27330/112/3710	57
hsa04923	Regulation of lipolysis in adipocytes	28/2817	55/7840	0.0158799	0.040668	0.0235106	2771/5593/2773/7253/5290/2770/3667/208/5296/207/5295/8660/10000/8503/57104/2778/5567/8471/111/5743/5592/115/11145/153/5346/4881/5293/112	28
